# Supplementary material for: Proteomics Study of Peripheral Blood Mononuclear Cells (PBMCs) in Autistic Children
Source: Front Cell Neurosci. 2019 Mar 19;13:105. doi: 10.3389/fncel.2019.00105 (PMC6433831; doi:10.3389/fncel.2019.00105)
Supplement: TABLE S2 — List all quantitative proteins in the peripheral blood mononuclear cells (PBMCs) in this study. [file Table_2.XLSX]

## Sheet: Table S2
			Table S2. List all quantitative proteins in the peripheral blood mononuclear cells (PBMCs) in this study.
No.	Namea	Accession #	Gene name	Peptides	% Cov	ASD pool 1 vs Controlb						ASD pool 2 vs Control						ASD pool 3 vs Control						Control pool 1 vs Other ctrouls				Control pool 2 vs Other ctrouls				Control pool 3 vs Other ctrouls
						115:118	PVal	115:119	PVal	115:121	PVal	116:118	PVal	116:119	PVal	116:121	Pval	117:118	Pval	117:119	PVal	117:121	Pval	118:119	Pval	118:121	Pval	119:118	Pval	119:121	Pval	121:118	Pval	121:119	Pval
1	[Pyruvate dehydrogenase (acetyl-transferring)] kinase isozyme 3, mitochondrial	Q15120	PDK3	2	27.3	1.1272	0.7914	1.3183	0.6029	1.5136	0.4756	0.929	0.8894	1.0765	0.8718	1.2359	0.673	1.1695	0.7428	1.3552	0.5677	1.5704	0.451	1.1482	0.769	1.3183	0.5946	0.8551	0.769	1.1376	0.78	0.7447	0.5946	0.863	0.78
2	1,4-alpha-glucan-branching enzyme	Q04446	GBE1	2	14.4	0.929	0.9289	0.6982	0.5568	1.0093	0.8031	1	0.8912	0.7447	0.5802	1.0765	0.7688	0.7943	0.6754	0.597	0.3729	0.863	0.7846	0.7447	0.517	1.0765	0.8698	1.3183	0.517	1.4322	0.4542	0.912	0.8698	0.6855	0.4542
3	10 kDa heat shock protein, mitochondrial	P61604	HSPE1	3	52	2.729	0.0834	7.4473	0.0547	4.3652	0.073	2.5119	0.1083	6.792	0.0679	4.0179	0.0934	2.5823	0.0912	7.1121	0.0589	4.1305	0.0795	2.9923	0.4828	1.556	0.8249	0.3076	0.4828	0.5012	0.6077	0.631	0.8249	1.888	0.6077
4	116 kDa U5 small nuclear ribonucleoprotein component	Q15029	EFTUD2	12	29.9	1.0965	0.3514	1	0.6046	1.1066	0.2386	0.9036	0.8833	0.8241	0.566	0.912	0.9028	1.0666	0.2961	0.9727	0.55	1.0666	0.1982	0.9036	0.6673	1	0.7883	1.0864	0.6673	1.0965	0.4887	0.9817	0.7883	0.8954	0.4887
5	14-3-3 protein beta/alpha	P31946	YWHAB	39	69.5	1.0186	0.8306	1.556	0.5278	0.7047	0.6658	1.406	0.7947	2.1677	0.4994	0.9908	0.6993	1.4723	0.7037	2.2699	0.4394	1.028	0.79	1.556	0.6709	0.6918	0.5234	0.631	0.6709	0.4487	0.304	1.4191	0.5234	2.1878	0.304
6	14-3-3 protein epsilon	P62258	YWHAE	43	82.4	0.8472	0.1328	1.3183	0.4245	0.6607	0.0353	1.028	0.854	1.5849	0.0439	0.8017	0.3622	0.8318	0.3994	1.2942	0.1435	0.6486	0.1284	1.5276	0.0312	0.7727	0.4624	0.6427	0.0312	0.5012	0.0077	1.2706	0.4624	1.9588	0.0077
7	14-3-3 protein eta	Q04917	YWHAH	40	70.3	0.5754	0.0641	0.9204	0.3799	0.5297	0.0228	0.8395	0.5778	1.3552	0.5417	0.787	0.248	0.8472	0.6659	1.3552	0.4639	0.7943	0.2976	1.5704	0.2581	0.929	0.5242	0.6252	0.2581	0.5754	0.0992	1.0568	0.5242	1.7061	0.0992
8	14-3-3 protein gamma	P61981	YWHAG	34	56.7	0.7047	0.3907	1.0568	0.9957	0.5916	0.1596	1.0666	0.9643	1.5996	0.3724	0.8872	0.5136	1.0765	0.9406	1.6144	0.359	0.9036	0.5314	1.4859	0.3932	0.8241	0.4876	0.6607	0.3932	0.5546	0.1606	1.1912	0.4876	1.7701	0.1606
9	14-3-3 protein theta	P27348	YWHAQ	34	62	0.7379	0.3808	1.7061	0.547	0.5754	0.173	0.912	0.8969	2.0324	0.1984	0.7112	0.3672	0.8395	0.754	1.9055	0.3821	0.6546	0.2901	2.1677	0.2016	0.7656	0.3441	0.4529	0.2016	0.3565	0.1096	1.2823	0.3441	2.7542	0.1096
10	14-3-3 protein zeta/delta	P63104	YWHAZ	68	85.3	0.7727	0.1872	1.556	0.1119	0.5297	0.0037	1.1695	0.5802	2.3335	0.0031	0.8017	0.1311	1.1695	0.2388	2.3768	0.0009	0.8091	0.361	1.977	0.0089	0.6792	0.0491	0.4966	0.0089	0.3404	0.0002	1.4454	0.0491	2.884	0.0002
11	15 kDa selenoprotein	O60613	2019-09-15	3	25.9	0.9376	0.7531	0.9638	0.8555	0.912	0.667	0.9462	0.8179	0.9727	0.926	0.9204	0.7243	0.9376	0.758	0.9638	0.8608	0.9204	0.6712	1.0186	0.8882	0.9638	0.8939	0.9638	0.8882	0.9376	0.7881	1.0186	0.8939	1.0471	0.7881
12	1-acyl-sn-glycerol-3-phosphate acyltransferase alpha	Q99943	AGPAT1	6	29.7	0.5248	0.6052	0.597	0.6865	0.7516	0.817	0.4246	0.4477	0.492	0.4994	0.6194	0.5859	0.4742	0.4655	0.5495	0.5207	0.6792	0.6128	1.1482	0.888	1.4588	0.7477	0.8551	0.888	1.2589	0.8496	0.673	0.7477	0.7798	0.8496
13	1-acyl-sn-glycerol-3-phosphate acyltransferase epsilon	Q9NUQ2	AGPAT5	4	24.7	0.7447	0.706	0.5012	0.1927	0.6081	0.2979	1.0471	0.8451	0.6982	0.3295	0.8472	0.5376	0.7379	0.5703	0.4966	0.1619	0.6026	0.2442	0.6607	0.2724	0.8091	0.4386	1.4859	0.2724	1.2134	0.643	1.2134	0.4386	0.8091	0.643
14	1-acyl-sn-glycerol-3-phosphate acyltransferase gamma	Q9NRZ7	AGPAT3	2	17.3	0.8241	0.6273	1.1272	0.7183	0.8395	0.7398	0.7798	0.5027	1.0666	0.9081	0.7943	0.5856	0.7447	0.458	1.0186	0.997	0.7586	0.5294	1.3552	0.4593	1.0093	0.8562	0.7244	0.4593	0.7379	0.531	0.9727	0.8562	1.3305	0.531
15	1-phosphatidylinositol 4,5-bisphosphate phosphodiesterase beta-2	Q00722	PLCB2	4	17.3	0.7379	0.5887	1.1482	0.7646	0.9376	0.9066	0.7311	0.576	1.1376	0.7824	0.9204	0.8868	0.6855	0.5191	1.0666	0.8744	0.871	0.7939	1.5417	0.458	1.2589	0.6531	0.6368	0.458	0.8017	0.687	0.7798	0.6531	1.2246	0.687
16	1-phosphatidylinositol 4,5-bisphosphate phosphodiesterase beta-3	Q01970	PLCB3	6	19.8	0.9036	0.6335	0.597	0.4273	0.863	0.6361	0.7379	0.5504	0.4742	0.1247	0.6918	0.6194	0.6368	0.7067	0.4246	0.16	0.6081	0.7657	0.6368	0.2443	0.955	0.9625	1.5417	0.2443	1.4723	0.2316	1.028	0.9625	0.6668	0.2316
17	1-phosphatidylinositol 4,5-bisphosphate phosphodiesterase gamma-2	P16885	PLCG2	7	31.7	0.8954	0.6737	1.4588	0.7808	1.0568	0.8771	0.7516	0.4149	1.2359	0.8916	0.871	0.7948	1.0864	0.9651	1.7378	0.5172	1.2706	0.5969	1.5849	0.4909	1.1588	0.5681	0.6194	0.4909	0.7112	0.901	0.8472	0.5681	1.3804	0.901
18	2',3'-cyclic-nucleotide 3'-phosphodiesterase	P09543	CNP	4	35.2	1.0471	0.9053	0.5445	0.3695	1.1588	0.7534	0.8017	0.6858	0.4169	0.2702	0.8872	0.8263	1.2474	0.667	0.6427	0.4702	1.3677	0.5572	0.5152	0.3426	1.0965	0.8392	1.9055	0.3426	2.1086	0.3039	0.8954	0.8392	0.4656	0.3039
19	2,4-dienoyl-CoA reductase, mitochondrial	Q16698	DECR1	5	55.2	2.3768	0.2088	1.3062	0.3788	1.5849	0.2942	2.0324	0.244	1.0666	0.7047	1.3428	0.4748	2.466	0.0936	1.3677	0.2406	1.6596	0.1462	0.5105	0.7767	0.6252	0.808	1.9231	0.7767	1.2706	0.9132	1.5704	0.808	0.7727	0.9132
20	2'-5'-oligoadenylate synthase 2	P29728	OAS2	3	16.1	1.1169	0.8144	1.1376	0.778	1.3677	0.5633	0.8472	0.7601	0.871	0.7958	1.0375	0.9224	0.8472	0.7634	0.871	0.7993	1.0375	0.9185	1.0186	0.9596	1.2134	0.6955	0.9638	0.9596	1.1803	0.7282	0.8091	0.6955	0.8318	0.7282
21	2'-5'-oligoadenylate synthase 3	Q9Y6K5	OAS3	3	20.1	1.2706	0.2897	1.2246	0.5539	2.421	0.1455	0.4406	0.4297	0.4207	0.3547	0.871	0.8274	0.6982	0.5792	0.6546	0.3871	1.3305	0.9612	0.9462	0.723	1.8535	0.5492	1.0375	0.723	1.9588	0.3661	0.5297	0.5492	0.5012	0.3661
22	26S protease regulatory subunit 10B	P62333	PSMC6	2	24.4	0.929	0.974	1.0765	0.4812	0.8872	0.9314	0.9817	0.9416	1.1376	0.4313	0.9376	0.9842	0.955	0.9103	1.1066	0.5229	0.912	0.8684	1.1482	0.4652	0.9462	0.9574	0.8551	0.4652	0.8166	0.4402	1.0375	0.9574	1.2023	0.4402
23	26S protease regulatory subunit 4	P62191	PSMC1	4	26.6	0.9638	0.9031	1.0093	0.8741	0.9376	0.9661	1	0.7054	1.0471	0.6799	0.9727	0.8257	1.0666	0.6481	1.1066	0.6243	1.028	0.7625	1.0375	0.9705	0.9638	0.8698	0.9462	0.9705	0.9204	0.8412	1.0186	0.8698	1.0666	0.8412
24	26S protease regulatory subunit 6A	P17980	PSMC3	9	43.5	0.9727	0.9314	0.9727	0.7978	1.0093	0.6756	0.9638	0.7314	0.955	0.9794	0.9908	0.8781	0.9638	0.6612	0.955	0.9542	1	0.9529	0.9908	0.7123	1.028	0.6151	0.9908	0.7123	1.028	0.9099	0.955	0.6151	0.955	0.9099
25	26S protease regulatory subunit 6B	P43686	PSMC4	2	25.8	0.8166	0.8125	0.955	0.8963	0.8954	0.7623	0.9036	0.945	1.0568	0.9667	0.9817	0.8897	1.1912	0.7245	1.406	0.6555	1.2942	0.7724	1.1588	0.9121	1.0765	0.9439	0.8472	0.9121	0.9204	0.8577	0.912	0.9439	1.0666	0.8577
26	26S protease regulatory subunit 7	P35998	PSMC2	3	31.4	0.9036	0.694	0.8395	0.444	0.9376	0.8557	1	1	0.9376	0.6718	1.0375	0.827	0.8551	0.3989	0.8017	0.2602	0.8872	0.5005	0.929	0.6718	1.028	0.827	1.0568	0.6718	1.1066	0.5365	0.955	0.827	0.8872	0.5365
27	26S protease regulatory subunit 8	P62195	PSMC5	5	37.4	0.955	0.6138	0.9204	0.3662	0.9204	0.3774	0.929	0.4747	0.9036	0.3368	0.9036	0.3609	0.9462	0.5209	0.9204	0.4046	0.9204	0.374	0.9638	0.7775	0.9638	0.8202	1.0186	0.7775	0.9908	0.9553	1.0186	0.8202	0.9908	0.9553
28	26S proteasome non-ATPase regulatory subunit 1	Q99460	PSMD1	7	27.7	1.0965	0.5991	1.0864	0.7014	0.929	0.6276	1.1482	0.4512	1.1376	0.6559	0.9727	0.7183	1.1272	0.2423	1.1169	0.3451	0.9462	0.8601	0.9817	0.9165	0.8395	0.2516	1	0.9165	0.8472	0.2556	1.1695	0.2516	1.1588	0.2556
29	26S proteasome non-ATPase regulatory subunit 11	O00231	PSMD11	2	20.6	0.9817	0.7436	0.912	0.9235	0.8091	0.6324	1.028	0.8195	0.9462	0.9496	0.8395	0.6665	1	0.8562	0.9204	0.975	0.8241	0.4126	0.912	0.9161	0.8166	0.3348	1.0765	0.9161	0.879	0.5298	1.2023	0.3348	1.1169	0.5298
30	26S proteasome non-ATPase regulatory subunit 12	O00232	PSMD12	8	38.8	1.2474	0.5356	1.5849	0.3738	1.4588	0.524	1.3062	0.4855	1.6144	0.3355	1.4997	0.4746	1.2706	0.8741	1.5996	0.6556	1.4723	0.8596	1.2706	0.7716	1.1588	0.9852	0.7727	0.7716	0.8954	0.7857	0.8472	0.9852	1.0965	0.7857
31	26S proteasome non-ATPase regulatory subunit 13	Q9UNM6	PSMD13	4	33	1.0666	0.657	1.1482	0.3873	1.0375	0.821	1	0.9766	1.0666	0.67	0.9638	0.8016	1.0471	0.6902	1.1169	0.4101	1.0093	0.8575	1.0568	0.6497	0.955	0.824	0.929	0.6497	0.8954	0.5107	1.028	0.824	1.0965	0.5107
32	26S proteasome non-ATPase regulatory subunit 14	O00487	PSMD14	2	22.3	0.7656	0.5915	0.7943	0.6597	0.955	0.9225	0.7311	0.58	0.7586	0.6464	0.9036	0.9046	0.8318	0.6954	0.863	0.778	1.0375	0.9327	1.028	0.9021	1.2359	0.6445	0.955	0.9021	1.1803	0.7205	0.7943	0.6445	0.8318	0.7205
33	26S proteasome non-ATPase regulatory subunit 2	Q13200	PSMD2	4	27.5	1.028	0.9001	0.9727	0.9387	0.9908	0.9929	1.1272	0.7732	1.0568	0.9257	1.0864	0.8727	0.9462	0.9631	0.8872	0.8069	0.912	0.8575	0.929	0.8411	0.955	0.8931	1.0568	0.8411	1.0186	0.9458	1.028	0.8931	0.9638	0.9458
34	26S proteasome non-ATPase regulatory subunit 3	O43242	PSMD3	5	33.5	1.0471	0.5384	1.0471	0.5453	1.028	0.9931	1.0666	0.3884	1.0666	0.3473	1.0375	0.6938	1.0765	0.5769	1.0765	0.5194	1.0471	0.9569	0.9908	0.8785	0.9727	0.585	0.9908	0.8785	0.9638	0.5045	1.0093	0.585	1.0186	0.5045
35	26S proteasome non-ATPase regulatory subunit 5	Q16401	PSMD5	5	32.7	0.912	0.6485	0.9462	0.8598	1	0.6683	1.028	0.8832	1.0666	0.673	1.1169	0.3292	0.8954	0.6622	0.929	0.8753	0.9817	0.6546	1.028	0.7764	1.0864	0.3942	0.955	0.7764	1.0471	0.5512	0.9036	0.3942	0.9376	0.5512
36	26S proteasome non-ATPase regulatory subunit 6	Q15008	PSMD6	4	32.7	1	0.9768	0.955	0.8342	0.9817	0.9654	1.1803	0.5489	1.1272	0.7003	1.1588	0.5915	1.0864	0.7375	1.0375	0.9195	1.0666	0.7905	0.9462	0.8121	0.9727	0.9423	1.0375	0.8121	1.0186	0.8677	1.0093	0.9423	0.9638	0.8677
37	26S proteasome non-ATPase regulatory subunit 8	P48556	PSMD8	3	36	0.9204	0.4259	0.9908	0.8349	1.0471	0.4857	0.9376	0.3987	1	0.8818	1.0568	0.5075	0.8954	0.2772	0.955	0.8962	1.0186	0.7003	1.0666	0.3262	1.1272	0.1701	0.9204	0.3262	1.0471	0.6099	0.871	0.1701	0.9376	0.6099
38	28S ribosomal protein S7, mitochondrial	Q9Y2R9	MRPS7	2	14.1	0.8241	0.7253	0.7112	0.5609	0.7379	0.5922	0.912	0.8772	0.787	0.6751	0.8241	0.7149	0.9036	0.8716	0.787	0.6707	0.8166	0.7102	0.8551	0.7775	0.8954	0.8233	1.1482	0.7775	1.0375	0.9495	1.0965	0.8233	0.9462	0.9495
39	2-oxoglutarate dehydrogenase, mitochondrial	Q02218	OGDH	14	38.8	1.0965	0.6815	1.3305	0.4395	1.5996	0.1063	1.2823	0.4028	1.5417	0.2364	1.8365	0.0487	1.2589	0.1756	1.5276	0.094	1.8197	0.0171	1.2023	0.7113	1.4322	0.2096	0.8166	0.7113	1.2246	0.3624	0.6855	0.2096	0.8017	0.3624
40	39S ribosomal protein L1, mitochondrial	Q9BYD6	MRPL1	2	23.1	1.3804	0.5385	0.9908	0.9362	1.0375	0.896	1.4723	0.4743	1.0666	0.815	1.1066	0.7781	1.2246	0.6579	0.8872	0.8808	0.929	0.9208	0.7178	0.5762	0.7447	0.6024	1.3677	0.5762	1.028	0.9591	1.3183	0.6024	0.955	0.9591
41	39S ribosomal protein L11, mitochondrial	Q9Y3B7	MRPL11	2	17.7	1.4191	0.2642	1.2942	0.3561	1.4191	0.2595	1.1272	0.549	1.0375	0.8839	1.1272	0.5327	1.028	0.8833	0.9376	0.7115	1.028	0.8555	0.912	0.6231	0.9908	0.971	1.0765	0.6231	1.0864	0.6036	0.9908	0.971	0.9036	0.6036
42	39S ribosomal protein L12, mitochondrial	P52815	MRPL12	3	32.8	1.1482	0.6939	1.0093	0.9405	1.1376	0.6508	1.0965	0.5668	0.955	0.878	1.0864	0.5338	0.9204	0.8466	0.8091	0.5474	0.912	0.9013	0.871	0.6488	0.9817	0.9432	1.1272	0.6488	1.1169	0.6091	1	0.9432	0.879	0.6091
43	39S ribosomal protein L15, mitochondrial	Q9P015	MRPL15	2	27.7	0.8017	0.7091	0.879	0.7892	0.8318	0.7742	0.7798	0.6373	0.8472	0.7086	0.8091	0.6951	0.8241	0.7082	0.8954	0.7883	0.8551	0.7733	1.0765	0.9065	1.028	0.9231	0.912	0.9065	0.9462	0.9831	0.955	0.9231	1.0375	0.9831
44	39S ribosomal protein L24, mitochondrial	Q96A35	MRPL24	2	23.6	1	0.7921	0.7586	0.745	0.7447	0.7712	0.7586	0.608	0.5598	0.387	0.5445	0.4292	0.3837	0.4496	0.302	0.1834	0.2992	0.1499	0.7586	0.5651	0.7379	0.572	1.2942	0.5651	0.9727	0.9911	1.3305	0.572	1.0093	0.9911
45	39S ribosomal protein L28, mitochondrial	Q13084	MRPL28	2	34.4	0.7943	0.6274	0.8318	0.632	0.6546	0.4567	1.0093	0.992	1.0568	0.9855	0.8241	0.7198	1.0765	0.9273	1.1272	0.9209	0.879	0.7751	1.0375	0.9935	0.8166	0.7133	0.9462	0.9935	0.7727	0.708	1.2023	0.7133	1.2706	0.708
46	39S ribosomal protein L4, mitochondrial	Q9BYD3	MRPL4	2	37	1.0568	0.8252	0.871	0.6884	1.0375	0.8827	0.9817	0.9749	0.8091	0.5501	0.9638	0.9148	0.871	0.6472	0.7178	0.3878	0.8551	0.6052	0.8166	0.5649	0.9727	0.9395	1.2023	0.5649	1.1803	0.6031	1.0093	0.9395	0.8318	0.6031
47	39S ribosomal protein L44, mitochondrial	Q9H9J2	MRPL44	2	13.9	0.955	0.8812	0.8395	0.538	0.8166	0.55	1.0965	0.7003	0.9638	0.8806	0.929	0.9012	1.0965	0.8667	0.9638	0.712	0.9376	0.7293	0.871	0.6118	0.8395	0.6262	1.1272	0.6118	0.955	0.9789	1.1695	0.6262	1.028	0.9789
48	39S ribosomal protein L49, mitochondrial	Q13405	MRPL49	3	25.9	0.8872	0.7464	0.8872	0.7551	0.6918	0.419	1	0.9745	1	0.9643	0.7798	0.5581	0.9036	0.7928	0.9036	0.8019	0.7047	0.4397	0.9908	0.9898	0.7727	0.5433	0.9908	0.9898	0.7798	0.5376	1.2706	0.5433	1.2589	0.5376
49	3-hydroxyacyl-CoA dehydrogenase type-2	Q99714	HSD17B10	9	62.8	1.2942	0.2297	1.2823	0.2557	1.7378	0.1677	1.3677	0.2242	1.3677	0.2496	1.8535	0.1639	2.0893	0.1299	2.1086	0.1435	2.7797	0.0976	0.9727	0.9248	1.3677	0.7783	1.0093	0.9248	1.3552	0.709	0.7178	0.7783	0.7244	0.709
50	3-hydroxyisobutyrate dehydrogenase, mitochondrial	P31937	HIBADH	2	22.9	1.2359	0.2909	1.2359	0.2733	1.0864	0.6466	1.2023	0.3456	1.1912	0.3238	1.0471	0.7689	1.1272	0.5084	1.1169	0.475	0.9817	0.9368	0.9908	0.9477	0.863	0.4683	0.9908	0.9477	0.871	0.4376	1.1376	0.4683	1.1272	0.4376
51	3-ketoacyl-CoA thiolase, mitochondrial	P42765	ACAA2	9	47.4	1.0765	0.5882	1.1169	0.4791	1.0093	0.9444	1.2023	0.1786	1.2474	0.1227	1.1272	0.3335	1.2023	0.1748	1.2474	0.1201	1.1376	0.3265	1.028	0.7631	0.929	0.6238	0.955	0.7631	0.9036	0.4416	1.0568	0.6238	1.0864	0.4416
52	3-ketoacyl-CoA thiolase, peroxisomal	P09110	ACAA1	6	36.3	1.0471	0.7256	1.0568	0.4589	1.1482	0.2953	1	0.8662	1.0093	0.7504	1.0965	0.4567	1.0093	0.9477	1.028	0.5835	1.1169	0.3421	1	0.6807	1.0864	0.3689	0.9817	0.6807	1.0765	0.6492	0.9036	0.3689	0.912	0.6492
53	3-mercaptopyruvate sulfurtransferase	P25325	MPST	2	28	1.2706	0.5468	1.3062	0.5751	1.2706	0.5581	1.406	0.4367	1.4454	0.4565	1.406	0.4447	1.1695	0.5487	1.2023	0.5771	1.1695	0.5601	1.0186	0.9526	0.9908	0.9805	0.9638	0.9526	0.9638	0.972	0.9908	0.9805	1.0186	0.972
54	40S ribosomal protein S13	P62277	RPS13	4	45	0.9462	0.7761	1.1169	0.47	0.9908	0.9211	0.955	0.9433	1.1272	0.363	1	0.9079	0.9727	0.897	1.1482	0.3898	1.0093	0.9543	1.1695	0.3325	1.028	0.8521	0.8395	0.3325	0.879	0.4178	0.955	0.8521	1.1169	0.4178
55	40S ribosomal protein S14	P62263	RPS14	2	37.8	0.9817	0.9683	1.0864	0.6306	1.0765	0.6893	0.8954	0.7428	0.9908	0.8275	0.9817	0.9033	0.9817	0.9862	1.0864	0.5998	1.0765	0.6549	1.0965	0.6089	1.0765	0.6651	0.8954	0.6089	0.9727	0.921	0.912	0.6651	1.0093	0.921
56	40S ribosomal protein S15a	P62244	RPS15A	6	42.3	0.8954	0.6446	1.0471	0.6767	0.9036	0.707	0.871	0.4204	1.0186	0.9802	0.879	0.4655	0.879	0.5544	1.028	0.7786	0.8954	0.6108	1.1588	0.4031	1	0.9286	0.8472	0.4031	0.863	0.5898	0.9817	0.9286	1.1376	0.5898
57	40S ribosomal protein S16	P62249	RPS16	2	20.6	2.2909	0.2415	6.1376	0.1005	4.1687	0.2824	1.2823	0.547	3.5975	0.1858	2.355	0.6492	1.2359	0.2459	3.0761	0.1019	2.3121	0.2878	2.884	0.3333	1.8365	0.8677	0.3404	0.3333	0.8166	0.2833	0.5346	0.8677	1.2023	0.2833
58	40S ribosomal protein S17-like	P0CW22	RPS17L	5	48.9	4.6989	0.1308	3.767	0.1788	4.4055	0.1163	4.6132	0.0897	3.6644	0.1171	4.3251	0.0811	4.5709	0.1044	3.6983	0.1388	4.3251	0.0938	0.8241	0.6965	1.028	0.8705	1.1912	0.6965	1.2706	0.5903	0.9462	0.8705	0.7586	0.5903
59	40S ribosomal protein S18	P62269	RPS18	4	40.8	2.3121	0.0939	3.1915	0.0397	2.2699	0.1106	1.9588	0.1592	2.7542	0.0609	1.888	0.1272	2.1878	0.0766	3.0761	0.0337	2.1086	0.0632	1.4588	0.3637	0.9462	0.8322	0.673	0.3637	0.6668	0.4639	1.0375	0.8322	1.4723	0.4639
60	40S ribosomal protein S19	P39019	RPS19	4	34.5	1.4723	0.6674	1.1588	0.8282	1.6144	0.5365	0.7447	0.5921	0.6026	0.486	0.8551	0.7414	0.8318	0.7568	0.6546	0.6108	0.9376	0.9452	0.7727	0.8149	1.1376	0.8054	1.2706	0.8149	1.4191	0.6491	0.863	0.8054	0.6918	0.6491
61	40S ribosomal protein S2	P15880	RPS2	9	54.3	0.8241	0.6775	0.8318	0.5446	0.6855	0.523	0.863	0.8027	0.871	0.6513	0.7112	0.626	1.3428	0.4401	1.3804	0.5493	1.1169	0.5719	1	0.8316	0.8166	0.802	0.9817	0.8316	0.8017	0.9688	1.2023	0.802	1.2246	0.9688
62	40S ribosomal protein S24	P62847	RPS24	3	40.6	1.1912	0.7175	1.1912	0.7011	1.1169	0.8094	1.0765	0.8335	1.0666	0.8148	1.0093	0.936	0.863	0.7765	0.8551	0.7945	0.8091	0.6882	0.9817	0.9797	0.929	0.8948	1	0.9797	0.9376	0.8752	1.0568	0.8948	1.0471	0.8752
63	40S ribosomal protein S26	P62854	RPS26	3	48.7	1.0471	0.9427	0.8954	0.8533	1.3677	0.5363	1.1376	0.8657	0.9727	0.9299	1.4997	0.495	1.1803	0.7427	1.0093	0.9346	1.5417	0.4347	0.8472	0.8001	1.3062	0.5698	1.1588	0.8001	1.5276	0.4622	0.7516	0.5698	0.6427	0.4622
64	40S ribosomal protein S3	P23396	RPS3	10	41.6	1.4322	0.2821	1.7061	0.0927	1.4454	0.2189	1.0965	0.6416	1.3062	0.2393	1.1066	0.5213	1.3305	0.3106	1.5996	0.1028	1.3428	0.2418	1.1803	0.4455	1	0.8547	0.8318	0.4455	0.8395	0.5549	0.9817	0.8547	1.1695	0.5549
65	40S ribosomal protein S3a	P61247	RPS3A	4	29.6	1.1912	0.5679	1.0568	0.6718	1.4191	0.3368	1.2246	0.4568	1.0864	0.542	1.4454	0.2746	1.3183	0.3962	1.1695	0.4695	1.5704	0.2414	0.879	0.8695	1.1803	0.623	1.1169	0.8695	1.3305	0.5258	0.8318	0.623	0.7379	0.5258
66	40S ribosomal protein S4, X isoform	P62701	RPS4X	8	47.5	1.3804	0.225	1.2359	0.2927	1.2359	0.4402	1.1376	0.8442	0.9908	0.8471	1	0.9986	1.2023	0.9786	1.0471	0.995	1.0375	0.781	0.863	0.9841	0.8872	0.8452	1.1376	0.9841	1.0093	0.8634	1.1066	0.8452	0.9727	0.8634
67	40S ribosomal protein S4, Y isoform 1	P22090	RPS4Y1	4	30.4	0.9727	0.7709	1.3183	0.3533	0.8241	0.6181	1.2474	0.5868	1.7219	0.1618	1.0471	0.734	1.0568	0.9717	1.4454	0.2566	0.8954	0.8521	1.3428	0.2652	0.8395	0.8249	0.7311	0.2652	0.6026	0.2165	1.1695	0.8249	1.6293	0.2165
68	40S ribosomal protein S5	P46782	RPS5	5	44.6	10	0.0409	7.5858	0.0534	4.0179	0.0529	7.9433	0.0584	6.9823	0.0801	3.9811	0.0793	9.5499	0.0476	8.2414	0.0633	4.529	0.0628	0.8091	0.5894	0.4831	0.5989	1.1912	0.5894	0.5861	0.9875	2.0701	0.5989	1.6749	0.9875
69	40S ribosomal protein S6	P62753	RPS6	2	25.3	1.1588	0.7531	1.4322	0.5037	0.9817	0.9668	1.3305	0.5744	1.6444	0.4015	1.1376	0.7975	1.0375	0.8754	1.2942	0.5791	0.8872	0.8366	1.2246	0.6655	0.8395	0.7252	0.8017	0.6655	0.6792	0.4874	1.1695	0.7252	1.4454	0.4874
70	40S ribosomal protein S7	P62081	RPS7	5	39.7	0.6081	0.0658	0.5916	0.5031	0.7178	0.5352	0.6982	0.1189	0.673	0.7224	0.8241	0.6596	0.9204	0.3916	0.9036	0.862	1.0965	0.9461	0.9727	0.5632	1.1803	0.6595	1.0093	0.5632	1.2134	0.9841	0.8318	0.6595	0.8091	0.9841
71	40S ribosomal protein S8	P62241	RPS8	8	34.1	1.1588	0.4544	1.1912	0.4342	0.9727	0.8138	1.1912	0.5395	1.2246	0.5164	1	0.9296	1.3062	0.271	1.3552	0.2583	1.1066	0.5225	1.028	0.9694	0.8318	0.5955	0.955	0.9694	0.8091	0.5707	1.1803	0.5955	1.2134	0.5707
72	40S ribosomal protein S9	P46781	RPS9	5	39.7	1.0186	0.9481	1.0666	0.6989	0.7244	0.5447	1	0.9007	1.0471	0.8403	0.7112	0.4402	1.1169	0.9249	1.1695	0.6783	0.7943	0.5624	1.0375	0.746	0.7047	0.5068	0.9462	0.746	0.673	0.3491	1.3932	0.5068	1.4588	0.3491
73	40S ribosomal protein SA	P08865	RPSA	7	39.3	4.3251	0.0753	2.9107	0.0801	14.8594	0.0051	1.9953	0.37	1.3428	0.4118	8.4723	0.0072	2.5119	0.2278	1.6596	0.2507	9.8175	0.0066	0.631	0.9165	3.8019	0.0089	1.556	0.9165	5.9704	0.0087	0.2582	0.0089	0.1459	0.0087
74	4F2 cell-surface antigen heavy chain	P08195	SLC3A2	4	14.1	0.9908	0.9095	0.929	0.8119	0.9376	0.7525	0.8166	0.5005	0.7727	0.4393	0.7727	0.4046	0.7798	0.4067	0.7379	0.3579	0.7379	0.3304	0.929	0.8998	0.9376	0.8375	1.0568	0.8998	1	0.9362	1.0471	0.8375	0.9817	0.9362
75	4-trimethylaminobutyraldehyde dehydrogenase	P49189	ALDH9A1	2	24.9	1.3062	0.6103	1.5417	0.4623	1.406	0.5357	1.3804	0.552	1.6293	0.424	1.4859	0.4874	1.4322	0.523	1.6904	0.4049	1.5417	0.4635	1.1695	0.7448	1.0666	0.8795	0.8395	0.7448	0.9036	0.8547	0.9204	0.8795	1.0864	0.8547
76	5'-3' exoribonuclease 1	Q8IZH2	XRN1	2	10	1	0.97	0.9376	0.8783	1.0568	0.8404	1.0186	0.9262	0.955	0.9213	1.0765	0.7997	1.0093	0.9628	0.9462	0.8853	1.0666	0.8336	0.929	0.8497	1.0471	0.8688	1.0568	0.8497	1.1169	0.731	0.9376	0.8688	0.879	0.731
77	55 kDa erythrocyte membrane protein	Q00013	MPP1	6	32	0.955	0.4576	1.0186	0.9836	0.955	0.4833	1.0093	0.9552	1.0765	0.4377	1	0.9201	1	0.8764	1.0666	0.3853	0.9908	0.8418	1.0568	0.4695	0.9817	0.9647	0.929	0.4695	0.9204	0.4955	1	0.9647	1.0666	0.4955
78	5'-AMP-activated protein kinase subunit gamma-1	P54619	PRKAG1	3	23.6	1.0666	0.6885	1.0471	0.7723	0.9376	0.7585	1.0568	0.6759	1.0471	0.7581	0.9376	0.7727	1.0666	0.6651	1.0568	0.7459	0.9462	0.7853	0.9817	0.8997	0.879	0.5227	1	0.8997	0.8872	0.5813	1.1169	0.5227	1.1066	0.5813
79	60 kDa heat shock protein, mitochondrial	P10809	HSPD1	59	68.9	4.1305	0	12.8233	0	3.7325	0	4.1687	0	11.8032	0	3.7325	0	4.5709	0	13.6773	0	4.0926	0	4.2073	0.0005	0.8472	0.1368	0.2291	0.0005	0.2148	0	1.1588	0.1368	4.4875	0
80	60 kDa SS-A/Ro ribonucleoprotein	P10155	TROVE2	2	24.4	2.0893	0.4257	1.4723	0.7843	1.8707	0.4975	1.3677	0.6787	0.955	0.7795	1.2134	0.8176	1.5849	0.5969	1.1066	0.887	1.4322	0.7171	0.6855	0.5288	0.879	0.8393	1.4322	0.5288	1.2706	0.6306	1.1169	0.8393	0.7727	0.6306
81	60S acidic ribosomal protein P0	P05388	RPLP0	19	58.4	1.5849	0.2311	0.9817	0.2605	1.2359	0.7095	2.5586	0.0478	1.5704	0.0521	2.1677	0.1844	2.729	0.1092	1.6293	0.1191	2.1478	0.3925	0.5916	0.9663	0.7943	0.4982	1.6596	0.9663	1.3552	0.4162	1.2359	0.4982	0.7244	0.4162
82	60S acidic ribosomal protein P1	P05386	RPLP1	5	79.8	1.5276	0.6516	1.7865	0.5547	1.2823	0.7463	1.6749	0.5746	1.9588	0.4933	1.406	0.6555	1.5417	0.6253	1.803	0.5337	1.2942	0.7156	1.1588	0.855	0.8318	0.8815	0.8472	0.855	0.7112	0.7467	1.1803	0.8815	1.3804	0.7467
83	60S acidic ribosomal protein P2	P05387	RPLP2	5	66.1	1.4723	0.2133	1.5704	0.2053	1.0568	0.7532	1.6596	0.1527	1.7865	0.1473	1.1912	0.5479	1.7061	0.1342	1.8365	0.1295	1.2246	0.4781	1.0666	0.9729	0.7112	0.3061	0.9204	0.9729	0.6668	0.2944	1.3804	0.3061	1.4723	0.2944
84	60S ribosomal protein L10	P27635	RPL10	3	29.9	2.5823	0.4386	1.0666	0.6726	3.2211	0.4952	1.4454	0.6326	0.5649	0.4617	1.6596	0.7298	1.6596	0.6277	0.6546	0.4648	1.9953	0.724	0.3908	0.326	1.2474	0.8748	2.5119	0.326	2.9107	0.3592	0.787	0.8748	0.3373	0.3592
85	60S ribosomal protein L10a	P62906	RPL10A	2	26.7	1.8197	0.6942	3.0761	0.4935	1.406	0.8276	1.9409	0.5892	3.281	0.4289	1.4454	0.7001	2.6303	0.4665	4.3652	0.3537	2.0137	0.545	1.7219	0.705	0.7379	0.848	0.5546	0.705	0.4246	0.5932	1.3305	0.848	2.2284	0.5932
86	60S ribosomal protein L11	P62913	RPL11	2	39.9	1.7539	0.871	1.556	0.8681	1.7539	0.7282	2.355	0.8027	2.0701	0.7999	2.3988	0.6703	2.208	0.7538	1.977	0.7512	2.2699	0.6301	0.9376	0.997	1.0765	0.8443	1.0471	0.997	1.1272	0.8472	0.912	0.8443	0.871	0.8472
87	60S ribosomal protein L12	P30050	RPL12	3	35.2	2.0137	0.2404	1.6444	0.2776	2.2909	0.1933	1.803	0.2441	1.5136	0.282	2.0701	0.1961	1.2359	0.4497	1.0186	0.5276	1.4191	0.3496	0.787	0.8777	1.1695	0.8067	1.2474	0.8777	1.4322	0.695	0.8395	0.8067	0.6855	0.695
88	60S ribosomal protein L13	P26373	RPL13	3	24.2	2.8054	0.116	2.0324	0.4484	2.9923	0.0274	3.3113	0.0758	2.3768	0.3323	3.4995	0.0162	3.281	0.0934	2.355	0.3647	3.4674	0.0234	0.6982	0.5101	1.0864	0.6937	1.406	0.5101	1.5417	0.4093	0.9036	0.6937	0.6368	0.4093
89	60S ribosomal protein L13a	P40429	RPL13A	4	46.8	1.4859	0.1766	1.6144	0.2033	1.1482	0.5919	1.4859	0.1708	1.6596	0.238	1.1482	0.524	1.2942	0.292	1.4191	0.3356	1	0.791	1.1376	0.9183	0.7516	0.436	0.863	0.9183	0.6668	0.5869	1.3062	0.436	1.4723	0.5869
90	60S ribosomal protein L15	P61313	RPL15	3	37.8	0.9376	0.6816	0.9817	0.6421	0.9376	0.8385	0.9376	0.9866	0.9727	0.4234	0.9376	0.8431	1.1066	0.5716	1.1588	0.2336	1.1066	0.4572	1.0375	0.4162	0.9908	0.8303	0.9462	0.4162	0.955	0.5202	0.9908	0.8303	1.028	0.5202
91	60S ribosomal protein L17	P18621	RPL17	3	21.7	1.0093	0.9597	1.0666	0.5436	0.9376	0.8285	1.0471	0.583	1.0965	0.3599	0.9638	0.7421	1.0093	0.8522	1.0666	0.4861	0.9376	0.9347	1.0471	0.5673	0.9204	0.7917	0.9376	0.5673	0.871	0.4563	1.0666	0.7917	1.1272	0.4563
92	60S ribosomal protein L18	Q07020	RPL18	3	27.1	1.0568	0.7492	1.2823	0.5861	1.0666	0.5608	1.1169	0.8354	1.3552	0.6592	1.1169	0.6313	1.3062	0.6436	1.5849	0.5002	1.3062	0.4784	1.2023	0.808	1	0.776	0.8166	0.808	0.8166	0.9658	0.9817	0.776	1.2023	0.9658
93	60S ribosomal protein L18a	Q02543	RPL18A	3	43.2	1.2359	0.3943	1.2589	0.3408	1.2942	0.3961	1.0568	0.7775	1.0666	0.6751	1.0965	0.781	1.1482	0.5086	1.1588	0.4379	1.1912	0.511	1.0093	0.8854	1.028	0.9963	0.9727	0.8854	1.0186	0.8818	0.955	0.9963	0.9638	0.8818
94	60S ribosomal protein L22	P35268	RPL22	5	50.8	0.9376	0.6605	0.955	0.9063	0.929	0.6209	0.9036	0.5908	0.9204	0.8241	0.9036	0.5541	0.879	0.5445	0.8954	0.7674	0.871	0.5101	1.0093	0.7443	0.9908	0.9529	0.9727	0.7443	0.9727	0.7016	0.9908	0.9529	1.0093	0.7016
95	60S ribosomal protein L23	P62829	RPL23	3	39.3	1.0186	0.9881	1.0965	0.9908	0.9817	0.8461	1.1482	0.7938	1.2246	0.775	1.1066	0.9315	1.1066	0.766	1.1803	0.7478	1.0666	0.9006	1.0666	0.9789	0.955	0.8574	0.9204	0.9789	0.8872	0.8375	1.028	0.8574	1.1066	0.8375
96	60S ribosomal protein L24	P83731	RPL24	2	20.4	1.6144	0.4723	1.7061	0.4435	6.6681	0.1996	0.5395	0.7619	0.5649	0.8215	2.5119	0.3554	1.1803	0.6358	1.2474	0.5909	4.9659	0.2307	1.0471	0.9337	3.9446	0.296	0.9376	0.9337	3.6308	0.31	0.2228	0.296	0.2421	0.31
97	60S ribosomal protein L26-like 1	Q9UNX3	RPL26L1	2	37.9	1.8707	0.2191	1.5704	0.2199	1.3428	0.3113	1.6749	0.3573	1.3932	0.3589	1.1803	0.5258	1.406	0.5544	1.1695	0.5571	0.9908	0.8065	0.8166	0.9964	0.6918	0.7123	1.2023	0.9964	0.8472	0.7155	1.4191	0.7123	1.1588	0.7155
98	60S ribosomal protein L27	P61353	RPL27	3	29.4	1.6293	0.5295	2.2491	0.3473	1.8535	0.4625	1.2942	0.7644	1.803	0.4628	1.4859	0.655	1.5996	0.5057	2.208	0.3355	1.803	0.4433	1.3804	0.596	1.1376	0.8657	0.7112	0.596	0.8091	0.6937	0.863	0.8657	1.2134	0.6937
99	60S ribosomal protein L27a	P46776	RPL27A	3	29.1	0.912	0.8317	1.1066	0.6577	0.9727	0.97	1.0186	0.9854	1.2246	0.5536	1.0765	0.8173	1.0186	0.9057	1.2359	0.4948	1.0864	0.7218	1.1912	0.5452	1.0471	0.804	0.8241	0.5452	0.871	0.6803	0.9376	0.804	1.1272	0.6803
100	60S ribosomal protein L3	P39023	RPL3	8	32.5	1.3932	0.3766	1.4723	0.3429	0.9908	0.9738	1.6596	0.2361	1.7701	0.2154	1.1803	0.6657	1.406	0.3394	1.4997	0.309	1	0.9021	1.0568	0.9351	0.7047	0.3911	0.929	0.9351	0.6607	0.3561	1.3932	0.3911	1.4859	0.3561
101	60S ribosomal protein L30	P62888	RPL30	4	40	1.2474	0.6734	1.3428	0.6412	0.929	0.3399	0.7656	0.3363	0.8241	0.3205	0.5495	0.1823	0.879	0.6396	0.9462	0.6087	0.6607	0.3231	1.0471	0.9612	0.7447	0.5296	0.9376	0.9612	0.6855	0.5569	1.3183	0.5296	1.4322	0.5569
102	60S ribosomal protein L4	P36578	RPL4	6	25.8	1.8707	0.0553	2.5119	0.0809	1.3062	0.1358	2.1478	0.2372	2.8576	0.3963	1.4588	0.1954	2.0893	0.1085	2.8054	0.3519	1.4588	0.212	1.3804	0.7929	0.6668	0.907	0.7112	0.7929	0.5012	0.9312	1.4723	0.907	1.9588	0.9312
103	60S ribosomal protein L5	P46777	RPL5	5	26.6	0.863	0.8043	1.3804	0.7361	1.0965	0.7792	0.4246	0.3161	0.631	0.579	0.5105	0.3059	0.7798	0.722	1.2474	0.8192	0.9817	0.6985	1.5849	0.5723	1.2474	0.9732	0.6194	0.5723	0.7586	0.5528	0.787	0.9732	1.2942	0.5528
104	60S ribosomal protein L6	Q02878	RPL6	2	21.9	0.8318	0.7069	1.0568	0.9213	0.7656	0.5762	0.871	0.781	1.1066	0.8369	0.8017	0.6341	0.9204	0.8866	1.1695	0.736	0.8472	0.7206	1.2589	0.6466	0.912	0.8207	0.7798	0.6466	0.7178	0.5301	1.0765	0.8207	1.3677	0.5301
105	60S ribosomal protein L7	P18124	RPL7	8	59.7	0.8872	0.4022	0.7244	0.1944	0.9817	0.4987	0.492	0.1731	0.4018	0.082	0.5297	0.2198	0.787	0.2426	0.6427	0.1148	0.863	0.3065	0.8091	0.5852	1.0864	0.8597	1.2134	0.5852	1.3428	0.4766	0.9036	0.8597	0.7311	0.4766
106	60S ribosomal protein L7a	P62424	RPL7A	2	34.6	1.0965	0.8912	0.863	0.6163	1.1482	0.8633	1.0471	0.9223	0.8241	0.5953	1.0965	0.894	1.0765	0.9217	0.8395	0.5957	1.1272	0.8933	0.7798	0.5476	1.0375	0.9711	1.2589	0.5476	1.3183	0.5313	0.9462	0.9711	0.7447	0.5313
107	60S ribosomal protein L8	P62917	RPL8	2	17.9	1.1482	0.7689	1.7701	0.3786	1.3183	0.6008	1.2706	0.6351	1.9588	0.3315	1.4454	0.5031	1.2823	0.6296	1.977	0.3295	1.4588	0.4992	1.5276	0.4701	1.1376	0.7886	0.6427	0.4701	0.7379	0.5888	0.863	0.7886	1.3305	0.5888
108	60S ribosomal protein L9	P32969	RPL9	6	49	1.406	0.9838	1.556	0.9566	0.5152	0.2511	0.6855	0.7249	0.8017	0.7817	0.263	0.1569	1.8535	0.4662	1.9588	0.5693	0.6982	0.6068	1.028	0.9693	0.3733	0.2448	0.955	0.9693	0.3404	0.2319	2.6303	0.2448	2.884	0.2319
109	6-phosphogluconate dehydrogenase, decarboxylating	P52209	PGD	8	37.7	0.7447	0.6016	0.5649	0.3009	0.7447	0.5604	0.6252	0.7081	0.4831	0.353	0.6607	0.6611	1.3062	0.4866	1.0186	0.9451	1.3552	0.5226	0.7656	0.5226	1.028	0.945	1.2823	0.5226	1.3552	0.5613	0.955	0.945	0.7244	0.5613
110	6-phosphogluconolactonase	O95336	PGLS	4	43.8	1.1066	0.4163	1.0666	0.5208	1.0864	0.5094	1.1066	0.4142	1.0568	0.5183	1.0765	0.5069	1.1376	0.3558	1.0864	0.448	1.1169	0.4378	0.9462	0.8493	0.9727	0.8643	1.0375	0.8493	1.0093	0.9846	1.0093	0.8643	0.9727	0.9846
111	78 kDa glucose-regulated protein	P11021	HSPA5	49	64.8	2.3121	0.0027	2.8314	0	2.2909	0.0033	2.1281	0.0052	2.6062	0	2.1086	0.0064	1.977	0.0067	2.421	0	1.9588	0.0082	1.2134	0.0179	0.9638	0.9252	0.8091	0.0179	0.787	0.0147	1.0186	0.9252	1.2474	0.0147
112	Abhydrolase domain-containing protein 16A	O95870	ABHD16A	19	39.1	0.7516	0.0725	0.7516	0.1992	0.7311	0.0605	0.6546	0.0308	0.6546	0.0896	0.6486	0.0256	0.7447	0.102	0.7447	0.2701	0.7244	0.0855	1	0.5412	0.9817	0.9165	0.9817	0.5412	0.9727	0.479	1	0.9165	1.0093	0.479
113	Acetolactate synthase-like protein	A1L0T0	ILVBL	8	37.5	0.8954	0.8059	0.7311	0.4562	0.7244	0.4049	1.2246	0.561	0.9908	0.8651	0.9727	0.6903	0.955	0.8378	0.7656	0.4977	0.7656	0.1928	0.8017	0.4468	0.787	0.3187	1.2246	0.4468	0.9817	0.6993	1.2474	0.3187	1	0.6993
114	Acetyl-CoA acetyltransferase, cytosolic	Q9BWD1	ACAT2	2	32.2	0.871	0.8657	0.9036	0.8796	0.9462	0.9769	1.1066	0.7643	1.1482	0.7518	1.2023	0.6721	1.0186	0.929	1.0471	0.9148	1.0965	0.8205	1.0186	0.9856	1.0666	0.888	0.9638	0.9856	1.0375	0.902	0.9204	0.888	0.9462	0.902
115	Acetyl-CoA acetyltransferase, mitochondrial	P24752	ACAT1	6	34	2.4434	0.0362	3.1333	0.0168	2.5119	0.0381	2.0324	0.0859	2.5823	0.0355	2.1086	0.0909	2.3988	0.0347	3.1623	0.0162	2.4434	0.0365	1.3428	0.4855	1.0568	0.962	0.7311	0.4855	0.7727	0.6005	0.929	0.962	1.2706	0.6005
116	Acid ceramidase	Q13510	ASAH1	4	24.1	0.9376	0.57	0.955	0.708	1.028	0.8815	1.0093	0.9316	1.028	0.7672	1.1066	0.4468	1.0186	0.5257	1.0471	0.4213	1.1169	0.2499	1.0093	0.8316	1.0864	0.4883	0.9727	0.8316	1.0568	0.6091	0.9036	0.4883	0.929	0.6091
117	Acidic leucine-rich nuclear phosphoprotein 32 family member A	P39687	ANP32A	10	50.2	0.9908	0.7786	1.406	0.5608	0.9036	0.9437	0.863	0.7285	1.2246	0.9798	0.787	0.5078	1.3932	0.3706	1.977	0.2688	1.2706	0.5341	1.406	0.7466	0.9036	0.7273	0.6982	0.7466	0.6368	0.5212	1.0864	0.7273	1.5417	0.5212
118	Acidic leucine-rich nuclear phosphoprotein 32 family member B	Q92688	ANP32B	10	41	1.0765	0.9702	1.406	0.7673	0.6368	0.6627	1.5996	0.6618	2.0701	0.5253	0.9462	0.9714	1.028	0.9938	1.3428	0.7881	0.6081	0.6454	1.2942	0.7937	0.5916	0.641	0.7586	0.7937	0.4571	0.5102	1.6596	0.641	2.1478	0.5102
119	Acidic leucine-rich nuclear phosphoprotein 32 family member E	Q9BTT0	ANP32E	9	35.1	1.9953	0.6728	1.0965	0.8593	2.6062	0.8392	1.8535	0.572	1.028	0.7433	2.421	0.7244	1.977	0.397	1.0864	0.5277	2.6062	0.5128	0.5495	0.8023	1.3552	0.8221	1.7865	0.8023	2.421	0.9836	0.7244	0.8221	0.4055	0.9836
120	Aconitate hydratase, mitochondrial	Q99798	ACO2	14	42.3	4.6559	0.001	4.9659	0.0004	4.3251	0.0016	4.7424	0.0009	5.0119	0.0004	4.3652	0.0013	4.3652	0.0018	4.6132	0.0007	4.0551	0.0028	1.1376	0.5241	0.9638	0.78	0.863	0.5241	0.8551	0.3614	1.0186	0.78	1.1482	0.3614
121	Actin, alpha cardiac muscle 1	P68032	ACTC1	124	69	1.028	0.8119	1.1376	0.7543	1.0186	0.7753	0.9376	0.9828	1.0471	0.5953	0.929	0.9765	0.9727	0.9969	1.0765	0.6087	0.9638	0.9562	1.1066	0.6066	0.9817	0.9593	0.8872	0.6066	0.8872	0.5804	1	0.9593	1.1066	0.5804
122	Actin-binding LIM protein 3	O94929	ABLIM3	2	26.2	0.8318	0.7095	0.9908	0.8976	0.9638	0.9244	0.9036	0.8604	1.0765	0.7413	1.0471	0.7648	0.9462	0.9287	1.1272	0.6844	1.0965	0.706	1.1803	0.6317	1.1376	0.6512	0.8318	0.6317	0.955	0.9727	0.863	0.6512	1.028	0.9727
123	Actin-like protein 6A	O96019	ACTL6A	3	21.5	1.3062	0.6048	1.2134	0.6975	1.2359	0.6707	1.2589	0.6521	1.1588	0.7535	1.1912	0.7244	1.0471	0.9058	0.9727	0.9672	0.9908	0.9982	0.912	0.8739	0.9376	0.9076	1.0765	0.8739	1.0093	0.9654	1.0471	0.9076	0.9727	0.9654
124	Actin-related protein 2	P61160	ACTR2	18	51.8	0.871	0.8891	0.9376	0.8205	1.0471	0.4922	0.5546	0.1788	0.5702	0.6136	0.6486	0.0649	0.912	0.998	0.9908	0.7374	1.0965	0.5153	1.0471	0.6504	1.1803	0.5516	0.9376	0.6504	1.1066	0.5547	0.8318	0.5516	0.8872	0.5547
125	Actin-related protein 2/3 complex subunit 1B	O15143	ARPC1B	12	53.8	0.8017	0.525	1.2359	0.7603	0.7516	0.5025	0.8395	0.6007	1.2823	0.6687	0.7727	0.5752	1.2134	0.7608	1.8707	0.2815	1.1376	0.792	1.5136	0.3817	0.929	0.9663	0.6486	0.3817	0.6026	0.3658	1.0568	0.9663	1.6293	0.3658
126	Actin-related protein 2/3 complex subunit 2	O15144	ARPC2	17	57	0.7656	0.29	1.3932	0.0331	0.6026	0.0108	0.9036	0.8335	1.6596	0.005	0.7178	0.1033	1.3062	0.0753	2.3121	0.0001	1.028	0.9815	1.7539	0.0028	0.7798	0.0724	0.5598	0.0028	0.4365	0.0001	1.2589	0.0724	2.2491	0.0001
127	Actin-related protein 2/3 complex subunit 3	O15145	ARPC3	11	59	1.3804	0.201	1.3552	0.3722	4.0551	0.0355	0.5916	0.4988	0.5808	0.2689	1.7539	0.2997	1.406	0.3429	1.3804	0.7286	4.1305	0.0616	0.9727	0.6428	2.9376	0.1369	1.0093	0.6428	2.9923	0.0801	0.3342	0.1369	0.3281	0.0801
128	Actin-related protein 2/3 complex subunit 4	P59998	ARPC4	6	48.8	1.0375	0.7365	1.0186	0.9012	0.9817	0.8402	1.0471	0.9263	1.028	0.9027	0.9908	0.6579	1.0765	0.5631	1.0568	0.7089	1.0186	0.9598	0.9727	0.8304	0.9376	0.5955	1.0093	0.8304	0.955	0.7458	1.0471	0.5955	1.028	0.7458
129	Actin-related protein 2/3 complex subunit 5	O15511	ARPC5	5	53	1.0864	0.8367	1.4588	0.3398	0.9727	0.933	1.0093	0.9803	1.3552	0.419	0.9036	0.7913	0.9638	0.9548	1.2942	0.4597	0.863	0.7309	1.3305	0.431	0.8872	0.7728	0.7379	0.431	0.6607	0.3084	1.1066	0.7728	1.4859	0.3084
130	Actin-related protein 3	P61158	ACTR3	18	57.2	0.7447	0.296	1.1272	0.4873	0.673	0.1248	0.7447	0.2356	1.1272	0.5853	0.673	0.096	1.0093	0.6667	1.5136	0.0439	0.9036	0.9096	1.4723	0.0955	0.8872	0.5875	0.6668	0.0955	0.597	0.0356	1.1066	0.5875	1.6444	0.0356
131	Activated RNA polymerase II transcriptional coactivator p15	P53999	SUB1	3	40.2	0.8954	0.8477	0.6982	0.6321	0.6081	0.5154	0.9036	0.772	0.6918	0.5705	0.6194	0.4646	1.3804	0.5643	1.0965	0.7643	0.9376	0.9161	0.7656	0.7653	0.6792	0.6288	1.2823	0.7653	0.8551	0.8436	1.4454	0.6288	1.1482	0.8436
132	Activating signal cointegrator 1 complex subunit 3	Q8N3C0	ASCC3	2	13.8	1.0568	0.8634	0.8954	0.8428	1.1803	0.6621	0.912	0.8022	0.7727	0.5739	1.0186	0.9695	0.9727	0.9167	0.8166	0.6551	1.0864	0.8517	0.8318	0.7202	1.1066	0.775	1.1803	0.7202	1.3062	0.5556	0.8872	0.775	0.7516	0.5556
133	Activator of 90 kDa heat shock protein ATPase homolog 1	O95433	AHSA1	3	18.3	1.0186	0.6891	1	0.8167	1.028	0.6284	0.9638	0.8105	0.9462	0.6835	0.9817	0.8811	1.0666	0.5307	1.0471	0.6361	1.0864	0.4826	0.9727	0.8607	1.0093	0.927	1.0093	0.8607	1.0186	0.7908	0.9727	0.927	0.9638	0.7908
134	Acyl carrier protein, mitochondrial	O14561	NDUFAB1	3	32.1	1.0186	0.9287	1	0.9726	0.863	0.7899	1.028	0.9745	1.0093	0.9268	0.871	0.7496	0.912	0.8936	0.8954	0.8004	0.7727	0.645	0.9727	0.9018	0.8395	0.7282	1.0093	0.9018	0.863	0.8148	1.1695	0.7282	1.1376	0.8148
135	Acylamino-acid-releasing enzyme	P13798	APEH	3	20	1.0965	0.4156	0.9462	0.8554	1.0186	0.6248	1	0.6889	0.863	0.5569	0.9376	0.8517	1.028	0.8172	0.8872	0.4491	0.955	0.7196	0.8551	0.3441	0.9204	0.5639	1.1482	0.3441	1.0765	0.668	1.0666	0.5639	0.912	0.668
136	Acyl-CoA dehydrogenase family member 9, mitochondrial	Q9H845	ACAD9	6	32.1	1.6144	0.0643	1.556	0.0758	1.5704	0.1612	1.4454	0.0779	1.3932	0.115	1.3804	0.1026	1.3677	0.2463	1.3062	0.2884	1.3305	0.4514	0.955	0.9084	0.9638	0.8492	1.028	0.9084	0.9908	0.9504	1.0186	0.8492	0.9908	0.9504
137	Acyl-coenzyme A thioesterase 1	Q86TX2	ACOT1	3	29.5	1.0093	0.9804	1.0093	0.6463	1.0471	0.4203	0.8954	0.0024	0.8954	0.0025	0.929	0.0027	0.929	0.5873	0.929	0.9059	0.9638	0.7678	1	0.6625	1.0375	0.431	0.9817	0.6625	1.028	0.6838	0.9462	0.431	0.955	0.6838
138	Acyl-coenzyme A thioesterase 8	O14734	ACOT8	3	12.5	1.2823	0.3453	1.2589	0.3475	1.6596	0.1451	1.0765	0.6296	1.0666	0.6352	1.406	0.1868	1.0093	0.9132	1	0.9211	1.3183	0.2191	0.9727	0.9919	1.2823	0.2295	1.0093	0.9919	1.3062	0.2285	0.7656	0.2295	0.7516	0.2285
139	Acyl-coenzyme A thioesterase 9, mitochondrial	Q9Y305	ACOT9	5	24.8	0.7727	0.4602	1.3804	0.9643	1.0666	0.9746	1.0666	0.8043	1.8365	0.3157	1.4723	0.3494	1.2474	0.4578	2.1086	0.1544	1.6904	0.1723	1.6749	0.4354	1.3183	0.4784	0.5861	0.4354	0.7516	0.9389	0.7447	0.4784	1.3062	0.9389
140	Acylglycerol kinase, mitochondrial	Q53H12	AGK	3	27	0.9204	0.6994	0.9817	0.875	0.955	0.973	0.7311	0.2772	0.7798	0.5192	0.7586	0.4518	0.7727	0.3405	0.8241	0.6303	0.8017	0.5516	1.0568	0.593	1.0186	0.6756	0.929	0.593	0.9638	0.9016	0.9638	0.6756	1.0186	0.9016
141	Adaptin ear-binding coat-associated protein 2	Q9NVZ3	NECAP2	3	20.5	0.9638	0.7864	1.028	0.5908	1.0093	0.6991	1	0.7072	1.0568	0.5276	1.0471	0.6262	0.955	0.96	1.0186	0.8136	1	0.9433	1.0568	0.7761	1.0375	0.9036	0.929	0.7761	0.9727	0.8682	0.9462	0.9036	1.0093	0.8682
142	Adenine phosphoribosyltransferase	P07741	APRT	8	72.2	1.3062	0.458	1.2246	0.5754	1.4723	0.3667	1.2474	0.4812	1.1695	0.5997	1.3932	0.3856	1.1066	0.6296	1.0375	0.7712	1.2359	0.5096	0.929	0.8421	1.1169	0.8463	1.0568	0.8421	1.1912	0.6974	0.879	0.8463	0.8241	0.6974
143	Adenosylhomocysteinase	P23526	AHCY	3	24.3	1.1066	0.5663	1	0.6236	1.0375	0.7116	1.0471	0.8892	0.9462	0.3869	0.9817	0.9316	0.9462	0.5761	0.8551	0.1953	0.8872	0.4561	0.8954	0.3362	0.929	0.8228	1.0965	0.3362	1.028	0.4224	1.0568	0.8228	0.955	0.4224
144	Adenylate cyclase type 6	O43306	ADCY6	12	31.4	0.5495	0.0276	0.6792	0.089	0.6982	0.1601	0.4325	0.0066	0.5395	0.0209	0.5546	0.0386	0.4571	0.0224	0.5702	0.0724	0.5861	0.1315	1.2246	0.4905	1.2706	0.3023	0.8017	0.4905	1.0186	0.7161	0.7727	0.3023	0.9638	0.7161
145	Adenylate kinase 2, mitochondrial	P54819	AK2	8	49.8	4.3251	0.0516	2.4889	0.1523	3.8019	0.045	4.3251	0.035	2.5351	0.0726	3.8726	0.031	3.4674	0.083	2.0324	0.2978	3.0479	0.0713	0.5546	0.4113	0.9817	0.8703	1.7701	0.4113	1.5849	0.4322	1	0.8703	0.6194	0.4322
146	Adenylate kinase isoenzyme 1	P00568	AK1	4	61.9	0.7178	0.6551	1	0.6528	0.787	0.769	1.0965	0.9901	1.5136	0.3888	1.2134	0.8641	0.6792	0.6308	0.955	0.6777	0.7586	0.7424	1.3804	0.3943	1.1066	0.8738	0.7112	0.3943	0.7798	0.4727	0.8872	0.8738	1.2589	0.4727
147	Adenylosuccinate lyase	P30566	ADSL	2	28.1	0.879	0.8585	1.1482	0.6874	0.863	0.7135	1.0186	0.8649	1.3305	0.5077	1	0.9734	0.6668	0.4682	0.871	0.7887	0.6546	0.4031	1.2942	0.586	0.9727	0.8397	0.7586	0.586	0.7447	0.4944	1.0093	0.8397	1.3183	0.4944
148	Adenylosuccinate synthetase isozyme 2	P30520	ADSS	3	36	1.0375	0.8992	0.9376	0.8546	1.1482	0.6539	0.9376	0.8467	0.8472	0.6386	1.0375	0.8748	0.955	0.9102	0.863	0.6878	1.0568	0.8128	0.8954	0.7621	1.0965	0.7336	1.0965	0.7621	1.2134	0.5564	0.8954	0.7336	0.8091	0.5564
149	Adenylyl cyclase-associated protein 1	Q01518	CAP1	22	40.6	0.6982	0.1928	1.4322	0.2236	0.863	0.1479	0.787	0.3878	1.6144	0.1461	0.9727	0.3077	1.2474	0.1612	2.5351	0.0018	1.5136	0.2096	2.0137	0.0226	1.2134	0.867	0.4875	0.0226	0.5861	0.0168	0.8091	0.867	1.6749	0.0168
150	Adipocyte plasma membrane-associated protein	Q9HDC9	APMAP	11	38.5	0.6982	0.6093	0.4875	0.1264	0.7943	0.406	0.7112	0.4611	0.492	0.0744	0.8091	0.2882	0.7244	0.2972	0.4875	0.075	0.8091	0.2251	0.6546	0.2985	1.1482	0.8254	1.4997	0.2985	1.7061	0.3922	0.8551	0.8254	0.5754	0.3922
151	ADP/ATP translocase 1	P12235	SLC25A4	23	62.8	0.863	0.7799	0.9727	0.9659	0.787	0.6658	0.9817	0.9906	1.1066	0.8193	0.9036	0.8538	0.9376	0.9147	1.0568	0.8918	0.863	0.7835	1.1169	0.8107	0.912	0.8627	0.879	0.8107	0.8091	0.692	1.0765	0.8627	1.2134	0.692
152	ADP/ATP translocase 2	P05141	SLC25A5	30	69.8	0.5152	0.2313	0.6792	0.6818	0.6427	0.9309	0.4571	0.0766	0.6081	0.233	0.5808	0.3509	0.52	0.1367	0.6855	0.4242	0.6486	0.6178	1.3305	0.3875	1.2706	0.258	0.7379	0.3875	0.9462	0.7447	0.7727	0.258	1.0375	0.7447
153	ADP/ATP translocase 3	P12236	SLC25A6	28	68.8	0.5861	0.4782	0.7586	0.6965	0.6546	0.6996	0.4487	0.1136	0.5702	0.1728	0.5058	0.1737	0.673	0.6563	0.863	0.9118	0.7516	0.9152	1.2823	0.7356	1.1169	0.7324	0.7656	0.7356	0.871	0.9966	0.879	0.7324	1.1272	0.9966
154	ADP-dependent glucokinase	Q9BRR6	ADPGK	5	22.3	0.8872	0.552	0.9908	0.772	1.0666	0.231	0.7727	0.137	0.8551	0.3028	0.929	0.9962	0.8318	0.2366	0.9204	0.5922	1	0.5371	1.0965	0.4076	1.1912	0.1375	0.8954	0.4076	1.0765	0.3042	0.8241	0.1375	0.912	0.3042
155	ADP-ribosyl cyclase/cyclic ADP-ribose hydrolase 1	P28907	CD38	2	29.7	0.9462	0.8659	1	0.9932	0.955	0.988	0.8872	0.5828	0.929	0.6724	0.8954	0.6869	0.955	0.8311	1.0093	0.9564	0.9638	0.9752	1.0471	0.8724	1	0.8544	0.9376	0.8724	0.9462	0.9812	0.9817	0.8544	1.0375	0.9812
156	ADP-ribosyl cyclase/cyclic ADP-ribose hydrolase 2	Q10588	BST1	3	34.9	1	0.9494	0.9908	0.808	1.0864	0.6106	0.9376	0.8852	0.929	0.7473	1.0186	0.665	0.9204	0.7858	0.9204	0.6556	1.0093	0.7574	0.9908	0.8569	1.0765	0.5702	0.9908	0.8569	1.0765	0.4665	0.912	0.5702	0.912	0.4665
157	ADP-ribosylation factor 1	P84077	ARF1	29	80.1	0.9462	0.6255	1.2134	0.8931	2.9923	0.4632	0.3342	0.1185	0.4285	0.2274	1.1376	0.6676	1.0093	0.9516	1.3305	0.8234	3.2211	0.2704	1.2706	0.5583	2.9648	0.0723	0.7727	0.5583	2.5119	0.1306	0.3281	0.0723	0.3908	0.1306
158	ADP-ribosylation factor 3	P61204	ARF3	26	77.4	0.8551	0.6009	0.863	0.6413	0.8241	0.4835	0.9376	0.8651	0.9462	0.9225	0.9036	0.6829	1.3552	0.5662	1.3677	0.5322	1.3062	0.7139	1	0.9411	0.955	0.7978	0.9817	0.9411	0.9462	0.7461	1.028	0.7978	1.0375	0.7461
159	ADP-ribosylation factor 4	P18085	ARF4	12	61.1	0.7379	0.7597	0.929	0.6762	0.5495	0.4895	1.2134	0.7797	1.5136	0.8747	0.8954	0.8282	0.4875	0.5533	0.5808	0.498	0.3631	0.3778	1.2474	0.8983	0.7311	0.6388	0.787	0.8983	0.5861	0.7171	1.3428	0.6388	1.6749	0.7171
160	ADP-ribosylation factor 5	P84085	ARF5	11	42.2	0.955	0.9451	1.2706	0.6387	1.6444	0.4192	0.6918	0.5285	0.9204	0.8804	1.1912	0.7229	0.8091	0.697	1.0765	0.869	1.3932	0.5465	1.3183	0.601	1.7061	0.3994	0.7447	0.601	1.2823	0.6308	0.5754	0.3994	0.7656	0.6308
161	ADP-ribosylation factor 6	P62330	ARF6	4	38.9	0.4742	0.3718	0.6792	0.6109	0.5445	0.5191	0.7943	0.9011	1.1066	0.7254	0.912	0.8425	1.4723	0.3863	2.0893	0.2419	1.7061	0.2804	1.3804	0.6407	1.1376	0.7493	0.7112	0.6407	0.8166	0.8749	0.863	0.7493	1.2023	0.8749
162	ADP-ribosylation factor-like protein 1	P40616	ARL1	5	58.6	0.7516	0.5431	0.8017	0.5873	0.597	0.1976	0.8954	0.6355	0.9462	0.6842	0.7047	0.2364	0.7112	0.3886	0.7586	0.423	0.5598	0.1386	1.0568	0.9441	0.787	0.4287	0.929	0.9441	0.7379	0.394	1.2474	0.4287	1.3305	0.394
163	ADP-ribosylation factor-like protein 6-interacting protein 1	Q15041	ARL6IP1	4	21.2	0.6982	0.7059	0.8872	0.8774	0.5598	0.6664	0.5861	0.8158	0.7447	0.9966	0.4831	0.7701	1.1169	0.8768	1.3677	0.9321	0.8872	0.8286	1.2359	0.8127	0.787	0.9492	0.7943	0.8127	0.631	0.7672	1.2474	0.9492	1.556	0.7672
164	ADP-ribosylation factor-like protein 8A	Q96BM9	ARL8A	9	54.3	1.0666	0.7178	1.2134	0.6084	1.2823	0.5051	0.787	0.7237	0.8954	0.8552	0.9462	0.9707	0.929	0.8327	1.0666	0.9764	1.1169	0.8498	1.1272	0.8549	1.1912	0.7	0.871	0.8549	1.0471	0.8276	0.8241	0.7	0.9376	0.8276
165	ADP-ribosylation factor-like protein 8B	Q9NVJ2	ARL8B	11	62.4	1.2246	0.6447	1.3932	0.2945	3.4356	0.1416	0.6138	0.2845	0.7047	0.6214	1.7865	0.7401	0.8551	0.7303	0.9817	0.6823	2.4434	0.2883	1.1272	0.476	2.7797	0.2089	0.871	0.476	2.5119	0.4388	0.3532	0.2089	0.3908	0.4388
166	AFG3-like protein 2	Q9Y4W6	AFG3L2	7	38.9	0.6792	0.2186	0.8551	0.5123	0.929	0.8444	0.5012	0.0948	0.6194	0.2447	0.6668	0.459	0.5649	0.0735	0.7112	0.1925	0.7727	0.3711	1.2589	0.5297	1.3677	0.2888	0.7798	0.5297	1.0765	0.6415	0.7178	0.2888	0.912	0.6415
167	Aflatoxin B1 aldehyde reductase member 2	O43488	AKR7A2	4	27	1.0093	0.8261	1.1272	0.3542	1.0093	0.7637	1.0375	0.7068	1.1482	0.2944	1.028	0.6493	1.0666	0.9399	1.1912	0.4185	1.0666	0.8747	1.1066	0.456	0.9908	0.9342	0.8872	0.456	0.8872	0.5004	0.9908	0.9342	1.1066	0.5004
168	A-kinase anchor protein 8	O43823	AKAP8	2	16.6	1.5849	0.3078	1.3428	0.3415	1.5849	0.3678	1.1912	0.6468	1.0093	0.7595	1.1912	0.8446	1.0864	0.4904	0.9204	0.5674	1.0864	0.6286	0.8395	0.8604	0.9908	0.774	1.1695	0.8604	1.1695	0.9065	0.9908	0.774	0.8395	0.9065
169	Alanine--tRNA ligase, cytoplasmic	P49588	AARS	8	23.6	0.955	0.7206	1.0093	0.8971	0.9638	0.8359	0.9376	0.9355	0.9908	0.6855	0.9462	0.943	0.9376	0.8757	0.9817	0.7406	0.9376	0.9967	1.0471	0.6288	1	0.879	0.9376	0.6288	0.9462	0.7376	0.9817	0.879	1.0375	0.7376
170	Alcohol dehydrogenase [NADP(+)]	P14550	AKR1A1	2	30.2	1.0965	0.7771	1.2246	0.5814	1.1482	0.6612	0.863	0.6997	0.9638	0.9347	0.9036	0.8224	0.9727	0.9537	1.0864	0.7946	1.0186	0.9047	1.1066	0.7539	1.0375	0.86	0.8872	0.7539	0.929	0.8845	0.9462	0.86	1.0568	0.8845
171	Alcohol dehydrogenase class-3	P11766	ADH5	2	30.2	0.871	0.5671	0.912	0.6766	0.8872	0.6328	1.0093	0.89	1.0568	0.7582	1.028	0.8075	0.9204	0.718	0.9638	0.8464	0.9462	0.7958	1.0375	0.8628	1.0093	0.9149	0.9462	0.8628	0.9638	0.947	0.9727	0.9149	1.0186	0.947
172	Aldehyde dehydrogenase family 16 member A1	Q8IZ83	ALDH16A1	8	30.7	0.6486	0.352	0.7047	0.5932	0.673	0.6153	0.8241	0.5276	0.9036	0.8164	0.8872	0.7339	0.6194	0.2631	0.673	0.4383	0.6427	0.4548	1.0864	0.7354	1.0666	0.8198	0.9036	0.7354	0.9638	0.9116	0.9204	0.8198	1.0186	0.9116
173	Aldose reductase	P15121	AKR1B1	3	21.8	1.0093	0.9242	1.1272	0.3063	1.0471	0.661	0.9376	0.5927	1.0471	0.714	0.9727	0.8044	1.0568	0.6432	1.1803	0.1996	1.0965	0.4369	1.1066	0.3419	1.028	0.7283	0.8872	0.3419	0.9204	0.5102	0.955	0.7283	1.0666	0.5102
174	Alkyldihydroxyacetonephosphate synthase, peroxisomal	O00116	AGPS	8	31	1.028	0.8093	0.9908	0.7968	0.9727	0.6365	0.9727	0.7558	0.9376	0.4279	0.9204	0.321	1.0186	0.885	0.9727	0.7236	0.955	0.5708	0.955	0.6204	0.9376	0.4808	1.028	0.6204	0.9727	0.8273	1.0471	0.4808	1.0093	0.8273
175	Allograft inflammatory factor 1	P55008	AIF1	2	24.5	1.8707	0.3176	2.208	0.2268	2.5586	0.126	1.2359	0.79	1.4454	0.4437	1.7061	0.1775	1.3804	0.5048	1.6144	0.3173	1.9055	0.151	1.1588	0.5507	1.3677	0.1956	0.8472	0.5507	1.1588	0.2612	0.7178	0.1956	0.8472	0.2612
176	Alpha/beta hydrolase domain-containing protein 17B	Q5VST6	ABHD17B	4	37.2	0.9638	0.9607	0.3342	0.153	1.0568	0.7286	0.3565	0.3696	0.133	0.0789	0.3698	0.2743	0.6026	0.5425	0.2089	0.0997	0.6081	0.3964	0.3436	0.1591	1.0375	0.7643	2.8576	0.1591	3.02	0.2049	0.9462	0.7643	0.3251	0.2049
177	Alpha-1,3/1,6-mannosyltransferase ALG2	Q9H553	ALG2	4	14.9	0.8551	0.7476	0.879	0.7915	0.9727	0.9629	0.9036	0.8392	0.929	0.887	1.028	0.9352	0.8318	0.6976	0.8551	0.7385	0.9376	0.9027	1.0186	0.9499	1.1169	0.7798	0.9638	0.9499	1.0864	0.8253	0.879	0.7798	0.9036	0.8253
178	Alpha-1,3-mannosyl-glycoprotein 2-beta-N-acetylglucosaminyltransferase	P26572	MGAT1	4	22.9	0.912	0.8486	1.0864	0.5797	1.0186	0.6446	0.7943	0.3998	0.9376	0.8888	0.8872	0.8116	0.6792	0.2311	0.8017	0.5504	0.7586	0.4929	1.1803	0.4689	1.1066	0.5241	0.8318	0.4689	0.9376	0.9207	0.8872	0.5241	1.0471	0.9207
179	Alpha-1,3-mannosyl-glycoprotein 4-beta-N-acetylglucosaminyltransferase B	Q9UQ53	MGAT4B	2	19.9	1	0.9635	1.1066	0.5986	1.0568	0.7572	0.9204	0.7478	1.0186	0.8603	0.9817	0.9531	0.871	0.5722	0.9638	0.9287	0.9204	0.7488	1.0965	0.6272	1.0568	0.791	0.8954	0.6272	0.955	0.8152	0.929	0.791	1.028	0.8152
180	Alpha-1-acid glycoprotein 1	P02763	ORM1	2	33.3	2.6303	0.2427	2.0324	0.3171	2.8054	0.2282	1.3183	0.6023	1.0186	0.959	1.406	0.5353	2.0324	0.3188	1.5704	0.4501	2.1677	0.295	0.7656	0.6302	1.0568	0.8903	1.2823	0.6302	1.3677	0.5588	0.929	0.8903	0.7178	0.5588
181	Alpha-1-antichymotrypsin	P01011	SERPINA3	5	26	2.0324	0.5608	2.0137	0.4766	2.5823	0.4234	1.9409	0.6074	1.888	0.513	2.355	0.4532	2.3121	0.5284	2.2909	0.4514	2.884	0.4027	0.9727	0.8434	1.3062	0.7308	1.0093	0.8434	1.3183	0.8751	0.7516	0.7308	0.7379	0.8751
182	Alpha-1-antitrypsin	P01009	SERPINA1	15	58.1	2.0324	0.0017	4.4463	0	3.4995	0.0001	1.4588	0.0353	3.281	0.0005	2.5351	0.0014	2.466	0.0002	5.445	0	4.1687	0	2.2491	0.0086	1.7378	0.0959	0.4169	0.0086	0.6982	0.1991	0.5598	0.0959	1.3804	0.1991
183	Alpha-1B-glycoprotein	P04217	A1BG	10	42.6	0.7244	0.1753	1.1695	0.7008	0.879	0.666	0.6546	0.1938	1.0568	0.6505	0.787	0.7168	0.7244	0.1149	1.1803	0.9261	0.8872	0.4759	1.5996	0.1005	1.2134	0.3205	0.6138	0.1005	0.7447	0.4244	0.8091	0.3205	1.3183	0.4244
184	Alpha-2-HS-glycoprotein	P02765	AHSG	4	31.1	3.5318	0.1146	5.5463	0.075	13.6773	0.0474	2.0137	0.503	3.281	0.2591	8.5507	0.1261	2.729	0.1685	4.3652	0.1032	11.5878	0.0613	1.4997	0.5315	5.5463	0.2252	0.6546	0.5315	3.1915	0.4292	0.1019	0.2252	0.2606	0.4292
185	Alpha-2-macroglobulin	P01023	A2M	25	40.4	1.7378	0.0008	8.3176	0	3.4995	0	1.2134	0.049	6.0813	0.0001	2.4889	0.001	1.9055	0.0002	9.0365	0	3.8371	0	5.2966	0.0006	2.0137	0.1031	0.1803	0.0006	0.3631	0.0783	0.4875	0.1031	2.704	0.0783
186	Alpha-actinin-1	P12814	ACTN1	176	80.7	0.5346	0.0181	1.0471	0.8739	0.4406	0	0.4055	0.0005	0.8091	0.1323	0.3342	0	0.8472	0.9074	1.6444	0.0585	0.6982	0.0098	1.9231	0.0261	0.8091	0.013	0.5105	0.0261	0.4285	0.0004	1.2134	0.013	2.2909	0.0004
187	Alpha-actinin-4	O43707	ACTN4	75	65.9	1.1272	0.5414	1.2359	0.2031	0.787	0.2809	1.0093	0.6209	1.1169	0.8476	0.7112	0.0381	1.5417	0.036	1.6904	0.0083	1.0965	0.6013	1.0965	0.4939	0.6982	0.1	0.8954	0.4939	0.6427	0.0256	1.406	0.1	1.5276	0.0256
188	Alpha-adducin	P35611	ADD1	10	29.7	1.0666	0.4652	1.0093	0.7791	1.0375	0.6484	1.1482	0.205	1.0965	0.3801	1.1169	0.3018	0.9817	0.7607	0.9376	0.8698	0.955	0.9878	0.9462	0.6421	0.9638	0.7722	1.0375	0.6421	1.0093	0.8578	1.0186	0.7722	0.9727	0.8578
189	Alpha-enolase	P06733	ENO1	49	73.7	0.5702	0.8113	1.1912	0.0258	0.6486	0.6074	0.5012	0.2411	1.028	0.0047	0.5702	0.5	1.2474	0.0331	2.6546	0.0002	1.406	0.0791	2.2491	0.0099	1.1376	0.6581	0.4365	0.0099	0.5445	0.0265	0.863	0.6581	1.803	0.0265
190	Alpha-mannosidase 2x	P49641	MAN2A2	4	24.2	0.7244	0.269	1.0568	0.9942	0.8872	0.6847	0.6252	0.1342	0.912	0.5809	0.7656	0.3616	0.5916	0.1077	0.863	0.4727	0.7244	0.2891	1.4322	0.2715	1.2023	0.4456	0.6855	0.2715	0.8395	0.6899	0.8166	0.4456	1.1695	0.6899
191	Alpha-N-acetylglucosaminidase	P54802	NAGLU	2	14.9	0.955	0.9377	0.8954	0.8427	0.9036	0.8562	0.8472	0.761	0.8017	0.6808	0.8091	0.6918	0.9817	0.9865	0.929	0.8896	0.9376	0.9035	0.929	0.9027	0.9376	0.9167	1.0568	0.9027	1	0.9858	1.0471	0.9167	0.9817	0.9858
192	Alpha-soluble NSF attachment protein	P54920	NAPA	14	72.5	1.0093	0.7176	1.0093	0.4845	1	0.7924	0.9727	0.7795	0.9638	0.9478	0.955	0.7342	1.0093	0.356	1	0.2166	0.9908	0.3859	0.9817	0.7301	0.9727	0.9522	1	0.7301	0.9817	0.7035	1.0093	0.9522	1	0.7035
193	Alpha-synuclein	P37840	SNCA	4	39.3	1.0666	0.7699	1.9231	0.2257	1.1066	0.7176	0.9462	0.9855	1.7061	0.3095	0.9817	0.9288	1.028	0.9652	1.8535	0.3006	1.0765	0.9087	1.8365	0.3161	1.028	0.9432	0.5346	0.3161	0.5702	0.3431	0.955	0.9432	1.7219	0.3431
194	Amine oxidase [flavin-containing] B	P27338	MAOB	19	56.4	0.5105	0.002	0.7244	0.0244	0.3908	0.0001	0.6252	0.0229	0.879	0.2347	0.4786	0.0009	0.3162	0.0001	0.4571	0.0013	0.2421	0	1.4322	0.2	0.7447	0.1022	0.6855	0.2	0.5152	0.0088	1.3183	0.1022	1.9055	0.0088
195	Aminoacyl tRNA synthase complex-interacting multifunctional protein 1	Q12904	AIMP1	2	31.7	1.0093	0.9253	0.9908	0.914	1	0.9755	0.871	0.8158	0.863	0.8264	0.863	0.7704	0.9817	0.9657	0.9638	0.9543	0.9727	0.9837	0.9727	0.9885	0.9817	0.9495	1.0093	0.9885	1	0.9381	1	0.9495	0.9817	0.9381
196	Aminopeptidase N	P15144	ANPEP	3	19.2	0.9908	0.9466	1.0186	0.8519	0.9036	0.6446	1.2246	0.3729	1.2589	0.3438	1.1169	0.676	1.0568	0.7995	1.0765	0.6727	0.9638	0.7794	1.0186	0.9044	0.9036	0.6004	0.9638	0.9044	0.879	0.4999	1.0864	0.6004	1.1169	0.4999
197	Amyloid beta A4 precursor protein-binding family B member 1-interacting protein	Q7Z5R6	APBB1IP	2	12.9	1.0093	0.9557	0.9727	0.907	1.028	0.7423	1	0.8889	0.9727	0.9743	1.0186	0.8018	0.9727	0.8583	0.9462	0.9939	0.9908	0.8311	0.9638	0.8641	1.0093	0.7058	1.0186	0.8641	1.0471	0.8254	0.9727	0.7058	0.9376	0.8254
198	Amyloid beta A4 protein	P05067	APP	10	27.1	1.3062	0.5732	1.0568	0.846	1.0568	0.6737	1.1912	0.5527	0.9638	0.871	0.9638	0.6966	1.4191	0.3193	1.1376	0.7773	1.1376	0.9573	0.7943	0.4563	0.8017	0.3421	1.2359	0.4563	0.9908	0.8182	1.2246	0.3421	0.9908	0.8182
199	Amyloid-like protein 2	Q06481	APLP2	4	24.4	1.1912	0.5707	1.0186	0.9857	1.1169	0.7685	0.9638	0.9042	0.8318	0.5236	0.912	0.6699	0.955	0.9185	0.8241	0.5315	0.9036	0.681	0.8472	0.5795	0.9376	0.7475	1.1588	0.5795	1.0864	0.7811	1.0471	0.7475	0.9036	0.7811
200	Anion exchange protein 2	P04920	SLC4A2	2	9.8	1.2246	0.6888	0.955	0.94	1	0.9839	1.1695	0.7467	0.912	0.8706	0.955	0.9452	0.9376	0.9075	0.7311	0.5811	0.7656	0.6317	0.7727	0.6437	0.8091	0.7015	1.2706	0.6437	1.0375	0.9241	1.2134	0.7015	0.9462	0.9241
201	Ankyrin-1	P16157	ANK1	22	34.3	0.9376	0.7167	0.9204	0.9066	1.0965	0.964	1.6749	0.013	1.6749	0.0077	1.9588	0.0067	0.8395	0.2312	0.8318	0.3903	1.0375	0.4039	0.9727	0.8091	1.1912	0.7587	1.0093	0.8091	1.1912	0.9507	0.8241	0.7587	0.8241	0.9507
202	Annexin A1	P04083	ANXA1	26	69.1	0.9638	0.5579	0.8017	0.9086	0.9036	0.91	0.5649	0.0865	0.4656	0.0355	0.5248	0.0227	1.5417	0.0293	1.2823	0.0723	1.4322	0.1089	0.8241	0.6363	0.929	0.4861	1.1912	0.6363	1.1169	0.8199	1.0568	0.4861	0.879	0.8199
203	Annexin A11	P50995	ANXA11	18	30.5	0.5445	0.0009	0.5808	0.0014	0.5546	0.0379	0.4529	0	0.4875	0.0001	0.4656	0.0002	0.5012	0.0005	0.5346	0.0008	0.5058	0.0108	1.0568	0.7709	1.028	0.5933	0.929	0.7709	0.955	0.8246	0.955	0.5933	1.028	0.8246
204	Annexin A2	P07355	ANXA2	29	67	1.0568	0.393	0.8017	0.9829	1.3804	0.2024	0.3251	0.0271	0.2489	0.0052	0.4325	0.0633	1.2706	0.1791	0.955	0.5859	1.6596	0.0828	0.7516	0.4045	1.3062	0.6537	1.3062	0.4045	1.7219	0.2093	0.7516	0.6537	0.5702	0.2093
205	Annexin A3	P12429	ANXA3	6	43.3	0.6368	0.4696	0.8241	0.4731	0.5248	0.1895	0.6546	0.4383	0.8551	0.4417	0.5445	0.1773	0.6546	0.4851	0.863	0.4887	0.5395	0.1957	1.3305	0.9947	0.8318	0.4508	0.7379	0.9947	0.6081	0.4474	1.1803	0.4508	1.6144	0.4474
206	Annexin A4	P09525	ANXA4	20	63	0.4966	0.0784	0.6427	0.3044	0.912	0.517	0.157	0.0005	0.2014	0.002	0.2858	0.0029	0.3597	0.0091	0.4699	0.0407	0.7311	0.0487	1.2823	0.4006	1.8707	0.3626	0.7656	0.4006	1.4454	0.9183	0.5248	0.3626	0.6792	0.9183
207	Annexin A5	P08758	ANXA5	27	65.9	1.0568	0.2391	0.955	0.4149	0.9638	0.6014	0.2249	0.0053	0.1995	0.0054	0.2014	0.0053	0.871	0.5747	0.7798	0.8596	0.7798	0.8226	0.8872	0.6987	0.9036	0.8473	1.1066	0.6987	1.0093	0.9235	1.0864	0.8473	0.9727	0.9235
208	Annexin A6	P08133	ANXA6	46	68.1	0.1923	0.003	0.1706	0.0004	0.2208	0.0189	0.4699	0.0001	0.4207	0	0.5346	0.0003	0.5861	0.0184	0.5248	0.0069	0.6546	0.0969	0.8872	0.7127	1.1066	0.7855	1.1066	0.7127	1.2359	0.527	0.8872	0.7855	0.7943	0.527
209	Annexin A7	P20073	ANXA7	12	48	0.631	0.1537	0.6026	0.2421	0.6668	0.1709	0.413	0.0471	0.3908	0.0744	0.4325	0.0522	0.6194	0.1407	0.5916	0.2221	0.6546	0.1564	0.9376	0.7493	1.0471	0.9411	1.0471	0.7493	1.0965	0.8053	0.9376	0.9411	0.8954	0.8053
210	Anoctamin-10	Q9NW15	ANO10	5	24.2	0.5058	0.1253	0.5649	0.069	0.4571	0.0441	0.7798	0.3978	0.8872	0.3163	0.6918	0.2001	0.6546	0.1902	0.6982	0.1804	0.5754	0.0917	1.1376	0.8474	0.879	0.6157	0.863	0.8474	0.7586	0.7751	1.1169	0.6157	1.2942	0.7751
211	Anoctamin-6	Q4KMQ2	ANO6	12	29.5	0.5152	0.0293	0.5598	0.0543	0.4831	0.0132	0.5297	0.0358	0.5808	0.0662	0.5012	0.016	0.5754	0.0231	0.631	0.0427	0.5445	0.0105	1.0864	0.7035	0.9376	0.6147	0.9036	0.7035	0.8551	0.3853	1.0471	0.6147	1.1482	0.3853
212	Antigen peptide transporter 1	Q03518	TAP1	11	33.2	0.6138	0.0843	0.871	0.2802	0.7047	0.3529	0.5248	0.0504	0.7112	0.1725	0.6081	0.1962	0.6486	0.117	0.929	0.3748	0.7447	0.4197	1.406	0.4287	1.1588	0.3831	0.6982	0.4287	0.8091	0.9304	0.8472	0.3831	1.2134	0.9304
213	Antigen peptide transporter 2	Q03519	TAP2	9	36.3	0.6918	0.1116	0.9462	0.88	0.7516	0.6507	0.5248	0.0642	0.7112	0.5769	0.5649	0.4335	0.8091	0.2677	1.1169	0.6447	0.8872	0.8981	1.3428	0.1448	1.0864	0.2257	0.7311	0.1448	0.787	0.7796	0.9036	0.2257	1.2474	0.7796
214	Antithrombin-III	P01008	SERPINC1	7	32.8	1.4588	0.3829	2.4889	0.1925	3.2509	0.0827	1.2706	0.679	2.2491	0.3215	2.8576	0.1193	1.5276	0.3544	2.6792	0.1805	3.4356	0.0789	1.8365	0.4952	2.2699	0.1646	0.5346	0.4952	1.1588	0.317	0.4285	0.1646	0.8472	0.317
215	AP-1 complex subunit beta-1	Q10567	AP1B1	13	26.3	1.3804	0.8559	0.6855	0.739	2.7797	0.5473	0.4699	0.6536	0.2606	0.4246	1.028	0.9833	1.1169	0.8606	0.5445	0.5379	2.1478	0.753	0.5058	0.6264	2.0137	0.6416	1.9409	0.6264	3.8371	0.4183	0.4875	0.6416	0.2559	0.4183
216	AP-1 complex subunit gamma-1	O43747	AP1G1	8	15.2	1.0186	0.8652	1.1169	0.6031	0.955	0.8176	0.7656	0.5217	0.8395	0.7659	0.7178	0.3222	0.9638	0.9642	1.0568	0.7544	0.9036	0.6597	1.0864	0.7214	0.9376	0.6912	0.9036	0.7214	0.8472	0.4634	1.0471	0.6912	1.1588	0.4634
217	AP-1 complex subunit gamma-like 2	O75843	AP1G2	5	20.9	0.912	0.615	0.8872	0.5927	0.9638	0.8435	0.8954	0.3311	0.863	0.3171	0.9462	0.7532	0.8472	0.1917	0.8166	0.1832	0.8954	0.4788	0.955	0.9733	1.0471	0.4905	1.028	0.9733	1.0864	0.4713	0.9376	0.4905	0.9036	0.4713
218	AP-1 complex subunit mu-1	Q9BXS5	AP1M1	7	44.4	1	0.8856	1	0.2404	0.9908	0.8246	0.9462	0.5139	0.9376	0.7881	0.929	0.3188	0.9727	0.6977	0.9727	0.5199	0.9638	0.4516	0.9908	0.4517	0.9817	0.7025	0.9908	0.4517	0.9817	0.2388	1	0.7025	1	0.2388
219	AP-1 complex subunit sigma-2	P56377	AP1S2	2	35.7	1.0568	0.8837	1.0186	0.9574	1.0666	0.7455	1.0186	0.8831	0.9817	0.958	1.028	0.7449	1.0765	0.5199	1.028	0.6386	1.0864	0.4302	0.955	0.8423	1	0.8555	1.028	0.8423	1.0375	0.7076	0.9817	0.8555	0.9462	0.7076
220	AP-2 complex subunit alpha-1	O95782	AP2A1	13	32.3	1.0471	0.496	1.0666	0.5299	1.0965	0.3546	0.9908	0.7861	1	0.7446	1.028	0.9913	1.0093	0.9223	1.0186	0.8789	1.0471	0.8702	1	0.9563	1.028	0.7945	0.9817	0.9563	1.0186	0.7528	0.955	0.7945	0.9638	0.7528
221	AP-2 complex subunit alpha-2	O94973	AP2A2	7	22.6	1.0093	0.6677	1.0568	0.6328	1.1376	0.154	1.0471	0.6365	1.1066	0.6619	1.1912	0.191	1.028	0.472	1.0864	0.4446	1.1695	0.1053	1.0375	0.9596	1.1169	0.2657	0.9462	0.9596	1.0666	0.2831	0.879	0.2657	0.9204	0.2831
222	AP-2 complex subunit beta	P63010	AP2B1	13	24.8	0.8954	0.8321	1	0.9881	0.929	0.8907	0.9638	0.9576	1.0765	0.861	1	0.981	0.787	0.6602	0.879	0.8131	0.8166	0.7077	1.1066	0.8211	1.028	0.9387	0.8872	0.8211	0.9204	0.8792	0.955	0.9387	1.0666	0.8792
223	AP-2 complex subunit mu	Q96CW1	AP2M1	6	45.3	0.9638	0.6827	0.9638	0.9462	0.9376	0.6112	0.9727	0.7611	0.9817	0.9689	0.9462	0.6396	0.929	0.4571	0.9376	0.7275	0.9036	0.3699	1	0.7319	0.9638	0.8672	0.9817	0.7319	0.955	0.6129	1.0186	0.8672	1.028	0.6129
224	AP-2 complex subunit sigma	P53680	AP2S1	2	34.5	1.0186	0.7715	1.0186	0.8611	1.0093	0.9537	1.1482	0.5902	1.1376	0.6575	1.1272	0.7318	0.9817	0.8623	0.9817	0.9579	0.9727	0.9476	0.9817	0.9031	0.9817	0.8131	1	0.9031	0.9817	0.906	1	0.8131	1	0.906
225	AP-3 complex subunit beta-1	O00203	AP3B1	5	18.9	0.6081	0.1785	0.8091	0.6465	1.0186	0.915	0.5297	0.0808	0.7047	0.3404	0.8954	0.6796	0.5445	0.0943	0.6982	0.3891	0.879	0.754	1.3183	0.3434	1.6596	0.1518	0.7447	0.3434	1.2706	0.5724	0.5916	0.1518	0.7727	0.5724
226	AP-3 complex subunit delta-1	O14617	AP3D1	9	19.7	1	0.959	0.9638	0.8421	0.9908	0.8868	0.9817	0.8327	0.955	0.6458	0.9727	0.6866	0.9376	0.5523	0.912	0.4042	0.929	0.4353	0.9638	0.8023	0.9817	0.8465	1.0186	0.8023	1.0093	0.9545	1	0.8465	0.9727	0.9545
227	AP-3 complex subunit mu-1	Q9Y2T2	AP3M1	3	24.4	1.0093	0.9885	0.9727	0.8937	1.4997	0.6361	0.5861	0.4097	0.5702	0.4774	0.8954	0.6874	0.8954	0.8305	0.8551	0.9465	1.3552	0.7756	0.9462	0.8824	1.5417	0.6268	1.0375	0.8824	1.556	0.727	0.6368	0.6268	0.631	0.727
228	AP-4 complex subunit beta-1	Q9Y6B7	AP4B1	2	13.4	1.8197	0.3663	1.803	0.3688	1.5276	0.4695	1	0.979	1	0.9876	0.8472	0.7531	1.2589	0.6507	1.2474	0.657	1.0568	0.8929	0.9817	0.9914	0.8318	0.7354	1	0.9914	0.8395	0.7426	1.1803	0.7354	1.1695	0.7426
229	Apolipoprotein A-I	P02647	APOA1	15	56.6	2.9376	0	5.7544	0	3.3113	0.0001	4.2073	0	7.9433	0	4.7424	0	3.4674	0	6.792	0	3.9446	0	2.0701	0.2156	1.1066	0.5774	0.4529	0.2156	0.5152	0.0846	0.8872	0.5774	1.8197	0.0846
230	Apolipoprotein A-II	P02652	APOA2	4	66	1.9055	0.1897	2.3768	0.1521	1.977	0.4117	1.6904	0.2509	2.1086	0.1969	1.7539	0.5703	2.3988	0.1127	2.9923	0.0939	2.4889	0.2145	1.2359	0.7881	1.028	0.4521	0.7943	0.7881	0.8166	0.3428	0.955	0.4521	1.2023	0.3428
231	Apolipoprotein A-IV	P06727	APOA4	7	50.5	1.4997	0.3523	1.6444	0.2645	1.9409	0.1596	1.3677	0.4856	1.5276	0.3685	1.803	0.223	1.2823	0.439	1.406	0.3317	1.6444	0.2002	1.1272	0.8184	1.3428	0.5374	0.871	0.8184	1.2246	0.6902	0.7311	0.5374	0.8017	0.6902
232	Apolipoprotein B receptor	Q0VD83	APOBR	2	30.2	1.5417	0.3295	1.4997	0.4615	1.5849	0.3436	1.2474	0.5338	1.2134	0.7463	1.2823	0.5577	1.5136	0.2757	1.4588	0.3821	1.5417	0.287	0.9638	0.7442	1.0186	0.9663	1.0186	0.7442	1.0471	0.775	0.9638	0.9663	0.9376	0.775
233	Apolipoprotein B-100	P04114	APOB	52	34	1.3804	0.0773	1.5276	0.0316	1.1912	0.3582	2.2284	0	2.4889	0	1.9409	0	1.7061	0	1.8707	0	1.4723	0.0003	1.0965	0.5906	0.8472	0.3841	0.8954	0.5906	0.7586	0.1621	1.1588	0.3841	1.2942	0.1621
234	Apolipoprotein C-II	P02655	APOC2	4	34.7	1.4588	0.5878	1.7865	0.4036	5.5976	0.1848	0.6486	0.4744	0.8091	0.7152	2.884	0.373	1.0471	0.8455	1.2942	0.5509	4.0926	0.2157	1.2246	0.6541	3.9811	0.2345	0.8017	0.6541	3.281	0.2969	0.207	0.2345	0.2512	0.2969
235	Apolipoprotein C-III	P02656	APOC3	4	49.5	1.0864	0.863	1.2246	0.8415	1.2023	0.7664	1.0666	0.7898	1.2023	0.7697	1.1912	0.7006	0.9462	0.9026	1.0666	0.9249	1.0568	0.9926	1.1169	0.9773	1.1066	0.8955	0.879	0.9773	0.9727	0.9177	0.8872	0.8955	1.0093	0.9177
236	Apolipoprotein E	P02649	APOE	9	68.5	1.0864	0.7696	1.4322	0.4183	1.2134	0.5719	1.6293	0.3966	2.1677	0.1128	1.8365	0.2293	1.3552	0.7349	1.7865	0.2303	1.5136	0.2313	1.3183	0.1827	1.1272	0.3131	0.7447	0.1827	0.8318	0.7914	0.871	0.3131	1.1803	0.7914
237	Apolipoprotein L1	O14791	APOL1	2	22.9	5.445	0.2499	3.2211	0.3243	5.3951	0.2501	8.8716	0.1744	5.2966	0.2092	8.7902	0.1746	9.0365	0.1898	5.3456	0.2314	9.0365	0.19	0.4786	0.6443	1.0093	0.9982	1.888	0.6443	1.9055	0.6455	0.9727	0.9982	0.4613	0.6455
238	Apolipoprotein O-like	Q6UXV4	APOOL	5	29.9	0.7656	0.619	1.1272	0.783	0.8017	0.6704	0.787	0.6459	1.1588	0.7496	0.8166	0.7001	0.8166	0.7028	1.2134	0.6885	0.8551	0.7623	1.4588	0.4886	1.0375	0.9288	0.673	0.4886	0.6982	0.5251	0.9462	0.9288	1.406	0.5251
239	Apoptosis regulator BAX	Q07812	BAX	3	30.7	0.9908	0.8986	0.9908	0.929	1.0864	0.9663	0.9376	0.7974	0.9376	0.8257	1.0375	0.9265	0.9462	0.7706	0.9462	0.7981	1.0471	0.8969	0.9908	0.9691	1.0965	0.8661	0.9908	0.9691	1.0864	0.8959	0.8954	0.8661	0.9036	0.8959
240	Apoptosis-associated speck-like protein containing a CARD	Q9ULZ3	PYCARD	4	33.3	2.0137	0.3731	2.9376	0.1825	1.4454	0.5948	1.888	0.477	2.6792	0.2245	1.3305	0.7556	2.5586	0.1818	3.6983	0.1023	1.8707	0.2721	1.5276	0.4764	0.7112	0.66	0.6427	0.4764	0.492	0.3015	1.3804	0.66	1.977	0.3015
241	Apoptosis-inducing factor 1, mitochondrial	O95831	AIFM1	15	46	0.6081	0.1895	0.7244	0.5994	0.7244	0.1069	0.8318	0.4259	1.0375	0.9723	1.0471	0.2602	0.7244	0.3809	0.879	0.9602	0.8954	0.2294	1.2134	0.407	1.2246	0.7238	0.8091	0.407	1.0093	0.2472	0.8017	0.7238	0.9727	0.2472
242	Apoptotic chromatin condensation inducer in the nucleus	Q9UKV3	ACIN1	5	26.1	1.2942	0.17	1.3428	0.1241	1.3552	0.1526	1.1169	0.3479	1.1588	0.2351	1.1695	0.3046	1.2823	0.1907	1.3305	0.1374	1.3428	0.1705	1.028	0.6889	1.0375	0.8931	0.955	0.6889	1	0.7853	0.9462	0.8931	0.9817	0.7853
243	Arachidonate 12-lipoxygenase, 12S-type	P18054	ALOX12	24	48.4	0.4571	0.0083	0.4246	0.0076	0.6138	0.3232	0.7516	0.1295	0.7112	0.1886	1.0471	0.8645	0.3767	0.0004	0.3597	0.0005	0.5248	0.0778	0.9462	0.9152	1.3677	0.3085	1.0375	0.9152	1.4322	0.3605	0.7178	0.3085	0.6855	0.3605
244	Arachidonate 5-lipoxygenase	P09917	ALOX5	4	18.4	1.1066	0.4367	1.1169	0.3919	1.0765	0.557	1	0.9067	1.0093	0.8249	0.9727	0.9064	0.9817	0.9514	0.9817	0.9645	0.955	0.7701	1	0.9161	0.9638	0.8156	0.9817	0.9161	0.955	0.7377	1.0186	0.8156	1.028	0.7377
245	Arachidonate 5-lipoxygenase-activating protein	P20292	ALOX5AP	3	22.4	0.6252	0.4829	0.492	0.4166	0.7798	0.6337	0.4325	0.3126	0.3373	0.2808	0.5346	0.3816	0.5808	0.4553	0.4571	0.3949	0.7244	0.5924	0.7727	0.8449	1.2359	0.7542	1.2706	0.8449	1.5849	0.6308	0.7943	0.7542	0.6194	0.6308
246	ARF GTPase-activating protein GIT1	Q9Y2X7	GIT1	4	23	0.9817	0.8976	1.7378	0.5953	1.1272	0.6374	1.0965	0.8725	1.9953	0.5788	1.2474	0.6194	1.4454	0.6343	2.5586	0.4364	1.6293	0.4625	1.7701	0.6675	1.1272	0.7161	0.5495	0.6675	0.5495	0.9381	0.871	0.7161	1.7701	0.9381
247	Arf-GAP with coiled-coil, ANK repeat and PH domain-containing protein 1	Q15027	ACAP1	3	22.2	2.2699	0.3156	1.2942	0.7212	1.6293	0.7787	1.1695	0.8064	0.6607	0.5888	0.8472	0.5425	0.9376	0.9837	0.5346	0.4464	0.6194	0.4113	0.5754	0.4559	0.6668	0.42	1.7061	0.4559	1.2474	0.9367	1.4723	0.42	0.787	0.9367
248	Arf-GAP with Rho-GAP domain, ANK repeat and PH domain-containing protein 1	Q96P48	ARAP1	4	15.2	1.1272	0.6483	1	0.8968	1.1482	0.6169	1.0765	0.7553	0.955	0.9833	1.0965	0.7209	1	0.8892	0.8954	0.6417	1.0186	0.9263	0.8872	0.7399	1.0093	0.9624	1.1066	0.7399	1.1272	0.7059	0.9727	0.9624	0.871	0.7059
249	Arf-GAP with SH3 domain, ANK repeat and PH domain-containing protein 1	Q9ULH1	ASAP1	3	19.6	2.0324	0.7519	0.955	0.9755	0.9204	0.7971	2.7797	0.4436	1.5136	0.5618	1.4588	0.7286	1.5849	0.6171	0.787	0.8063	0.7727	0.9655	0.492	0.7731	0.4742	0.5942	1.9588	0.7731	0.955	0.7753	2.0324	0.5942	1.028	0.7753
250	Arf-GAP with SH3 domain, ANK repeat and PH domain-containing protein 2	O43150	ASAP2	3	18.8	0.9376	0.8222	0.955	0.9534	0.879	0.3029	0.9638	0.8441	0.9727	0.6358	0.9036	0.5049	0.955	0.9876	0.9638	0.766	0.8954	0.4074	1.0093	0.7777	0.929	0.3998	0.9727	0.7777	0.912	0.2816	1.0568	0.3998	1.0765	0.2816
251	Arginine--tRNA ligase, cytoplasmic	P54136	RARS	7	24.6	1.0186	0.8228	0.9908	0.9886	1.028	0.8835	0.9638	0.7138	0.9376	0.5498	0.9638	0.6578	0.9462	0.7306	0.912	0.5644	0.9462	0.674	0.9638	0.8118	0.9908	0.938	1.0186	0.8118	1.0186	0.8723	0.9908	0.938	0.9638	0.8723
252	Argininosuccinate lyase	P04424	ASL	2	22.2	0.8872	0.6404	1.0568	0.6535	0.9727	0.9457	0.8872	0.6213	1.0568	0.6735	0.9638	0.9221	0.9462	0.7669	1.1272	0.5422	1.028	0.9091	1.1803	0.3976	1.0765	0.6858	0.8318	0.3976	0.9036	0.6099	0.912	0.6858	1.0864	0.6099
253	Arginyl-tRNA--protein transferase 1	O95260	ATE1	4	18.9	1.0471	0.8941	0.9727	0.9902	1.0471	0.8993	0.9817	0.9958	0.9036	0.8805	0.9817	0.9904	0.9462	0.9157	0.871	0.8049	0.9462	0.9104	0.9204	0.8846	0.9908	0.9946	1.0666	0.8846	1.0765	0.8898	0.9908	0.9946	0.912	0.8898
254	Armadillo repeat-containing protein 8	Q8IUR7	ARMC8	2	25.9	0.8551	0.4398	0.8551	0.4433	1.0186	0.8057	0.9036	0.6003	0.9036	0.6059	1.0765	0.5709	0.8551	0.438	0.8551	0.4414	1.0186	0.8098	0.9908	0.9916	1.1803	0.3696	0.9908	0.9916	1.1912	0.3721	0.8318	0.3696	0.8241	0.3721
255	Armadillo repeat-containing X-linked protein 3	Q9UH62	ARMCX3	6	29.6	0.9638	0.8141	0.9462	0.5588	0.9376	0.6349	0.9817	0.6806	0.9638	0.5827	0.955	0.538	0.9462	0.5229	0.929	0.3252	0.9204	0.334	0.9727	0.6953	0.9638	0.7108	1.0093	0.6953	0.9817	0.9828	1.0186	0.7108	1	0.9828
256	Arylsulfatase D	P51689	ARSD	3	10.8	0.5861	0.4072	0.8091	0.697	0.4699	0.3066	0.8395	0.7414	1.1588	0.7586	0.673	0.5001	0.3631	0.2376	0.5058	0.3344	0.2911	0.1973	1.3677	0.5595	0.7943	0.6704	0.7178	0.5595	0.5754	0.3953	1.2359	0.6704	1.7061	0.3953
257	Asparagine--tRNA ligase, cytoplasmic	O43776	NARS	5	30.1	1.1482	0.4611	0.9817	0.7664	1.1272	0.3351	1.0666	0.9037	0.9036	0.725	1.0375	0.6936	1.0375	0.7927	0.8872	0.8324	1.0186	0.5969	0.8472	0.6432	0.9638	0.782	1.1588	0.6432	1.1376	0.4721	1.0186	0.782	0.863	0.4721
258	Aspartate aminotransferase, mitochondrial	P00505	GOT2	7	40	2.1086	0.0503	2.8576	0.0103	2.3335	0.0325	2.5823	0.0053	3.4995	0.0012	2.8314	0.0035	2.3768	0.0042	3.2211	0.001	2.6062	0.0028	1.3183	0.4113	1.1272	0.7961	0.7447	0.4113	0.8241	0.5129	0.871	0.7961	1.1912	0.5129
259	Aspartate--tRNA ligase, cytoplasmic	P14868	DARS	6	37.7	0.879	0.7402	1.1482	0.138	0.9462	0.8156	0.7656	0.2632	1	0.7808	0.8241	0.4027	0.8395	0.2768	1.0965	0.5315	0.9036	0.6227	1.2942	0.07	1.0666	0.5667	0.7586	0.07	0.8241	0.3021	0.9204	0.5667	1.1912	0.3021
260	Aspartyl aminopeptidase	Q9ULA0	DNPEP	3	13.9	0.7727	0.3578	0.871	0.5849	0.8091	0.4368	0.9036	0.7058	1.0186	0.9265	0.955	0.8501	0.9204	0.7567	1.028	0.8703	0.9638	0.9058	1.1169	0.6435	1.0471	0.8456	0.879	0.6435	0.929	0.7802	0.9376	0.8456	1.0568	0.7802
261	Aspartyl/asparaginyl beta-hydroxylase	Q12797	ASPH	3	19.4	1.0093	0.9195	0.7727	0.6829	1.1803	0.8907	0.9727	0.839	0.7516	0.6153	1.1376	0.8111	0.7178	0.5375	0.5546	0.3873	0.8241	0.5175	0.7656	0.7541	1.1482	0.9708	1.2823	0.7541	1.4723	0.781	0.8551	0.9708	0.6668	0.781
262	Astrocytic phosphoprotein PEA-15	Q15121	PEA15	2	32.3	1.4322	0.5157	1.6293	0.4231	1.1169	0.8093	1.3062	0.6041	1.4859	0.4871	1.0186	0.953	1.3552	0.5732	1.5276	0.4648	1.0471	0.9053	1.1272	0.8003	0.7727	0.6362	0.871	0.8003	0.6792	0.5105	1.2706	0.6362	1.4454	0.5105
263	Atlastin-1	Q8WXF7	ATL1	11	29.6	0.7047	0.1611	0.863	0.5803	0.7447	0.2138	0.8091	0.3736	0.9817	0.9597	0.863	0.4797	0.6026	0.2435	0.7244	0.7894	0.6546	0.3194	1.2023	0.3498	1.0471	0.8423	0.8166	0.3498	0.863	0.451	0.9376	0.8423	1.1376	0.451
264	Atlastin-2	Q8NHH9	ATL2	3	30.9	0.8551	0.7568	0.955	0.9377	0.787	0.645	0.6918	0.5035	0.7727	0.6175	0.6427	0.4395	0.9204	0.867	1.028	0.9418	0.8472	0.7395	1.1066	0.8123	0.912	0.8611	0.8872	0.8123	0.8166	0.692	1.0765	0.8611	1.2023	0.692
265	Atlastin-3	Q6DD88	ATL3	16	49.5	0.2399	0.164	0.3436	0.2757	0.4285	0.1073	0.4875	0.5306	0.7178	0.8181	0.8241	0.3514	0.2466	0.2677	0.3565	0.4451	0.4325	0.1734	1.4454	0.6826	1.6596	0.7315	0.6792	0.6826	1.1803	0.4643	0.5916	0.7315	0.8318	0.4643
266	ATP synthase F(0) complex subunit B1, mitochondrial	P24539	ATP5F1	9	49.2	0.5445	0.3784	0.5105	0.1205	0.5012	0.2803	0.7311	0.9884	0.6668	0.451	0.6607	0.7731	0.597	0.7809	0.5598	0.2456	0.5546	0.4783	0.8954	0.3849	0.9036	0.623	1.0965	0.3849	1	0.6059	1.0864	0.623	0.9817	0.6059
267	ATP synthase subunit alpha, mitochondrial	P25705	ATP5A1	61	65.6	1.9588	0.0014	4.7424	0.0001	7.5858	0.001	1.803	0.0025	3.8726	0.003	7.1121	0.0008	2.1478	0.0001	4.6132	0.0001	8.4723	0	2.5351	0.1944	4.6132	0.1724	0.3873	0.1944	1.7539	0.9077	0.2128	0.1724	0.5598	0.9077
268	ATP synthase subunit beta, mitochondrial	P06576	ATP5B	67	83.4	5.6494	0	6.6069	0	3.1915	0	7.2444	0	8.3946	0	4.7424	0.0001	6.5464	0	7.7983	0	4.0926	0	1.3677	0.7988	0.5808	0.0742	0.7178	0.7988	0.4446	0.1676	1.6904	0.0742	2.208	0.1676
269	ATP synthase subunit d, mitochondrial	O75947	ATP5H	9	72.1	0.5297	0.034	0.6855	0.5771	0.5754	0.172	0.6368	0.0596	0.8395	0.8377	0.7047	0.0583	0.6855	0.4103	0.9036	0.3706	0.7798	0.4424	1.3183	0.1338	1.1169	0.7567	0.7447	0.1338	0.8395	0.2444	0.879	0.7567	1.1695	0.2444
270	ATP synthase subunit delta, mitochondrial	P30049	ATP5D	7	67.3	1.3428	0.567	1.6749	0.4182	1.2359	0.6963	1.7378	0.4357	2.1478	0.3363	1.5996	0.5219	1.5136	0.4527	1.9055	0.3471	1.3932	0.5447	1.2474	0.7111	0.912	0.819	0.787	0.7111	0.7311	0.5783	1.0765	0.819	1.3428	0.5783
271	ATP synthase subunit e, mitochondrial	P56385	ATP5I	2	47.8	0.4169	0.4323	0.4875	0.4741	0.3733	0.3261	0.5248	0.457	0.6138	0.503	0.4699	0.3411	0.6668	0.6247	0.7798	0.6975	0.597	0.4401	1.1588	0.9025	0.8872	0.6851	0.8472	0.9025	0.7586	0.6139	1.1066	0.6851	1.2942	0.6139
272	ATP synthase subunit f, mitochondrial	P56134	ATP5J2	6	25.5	0.6427	0.5615	0.7244	0.6521	0.5916	0.5927	0.5395	0.4558	0.6026	0.5215	0.4966	0.4783	0.5861	0.5622	0.6546	0.6529	0.5346	0.5934	1.1169	0.8653	0.9204	0.9498	0.879	0.8653	0.8166	0.914	1.0666	0.9498	1.2023	0.914
273	ATP synthase subunit g, mitochondrial	O75964	ATP5L	3	35	0.4699	0.4622	1.4859	0.7609	0.6194	0.609	0.4365	0.2403	1.4588	0.4995	0.6668	0.6152	0.7516	0.6794	2.3335	0.5099	1.0568	0.4221	3.1623	0.3703	1.3552	0.3182	0.3105	0.3703	0.4055	0.8082	0.7244	0.3182	2.421	0.8082
274	ATP synthase subunit gamma, mitochondrial	P36542	ATP5C1	8	36.6	1.5136	0.3631	1.4322	0.159	1.8707	0.2278	1.5996	0.356	1.4997	0.1555	1.9953	0.223	1.9231	0.1136	1.8535	0.0467	2.3988	0.068	0.9376	0.5652	1.2589	0.7374	1.0471	0.5652	1.3552	0.8217	0.7798	0.7374	0.7244	0.8217
275	ATP synthase subunit O, mitochondrial	P48047	ATP5O	15	71.8	0.7379	0.363	1.2134	0.3978	0.6855	0.5291	0.9376	0.6658	1.5417	0.2025	0.871	0.8437	0.8318	0.4676	1.3677	0.3063	0.7727	0.6157	1.6444	0.1122	0.9204	0.8118	0.597	0.1122	0.5598	0.155	1.0666	0.8118	1.7539	0.155
276	ATP synthase-coupling factor 6, mitochondrial	P18859	ATP5J	7	55.6	0.6486	0.3776	0.6486	0.5305	0.5754	0.198	0.7447	0.5845	0.7447	0.7943	0.6607	0.3079	0.597	0.3477	0.6026	0.4898	0.5297	0.1829	1	0.7659	0.879	0.5823	0.9817	0.7659	0.871	0.4164	1.1169	0.5823	1.1272	0.4164
277	ATPase ASNA1	O43681	ASNA1	5	29	0.9727	0.9178	0.9908	0.941	0.8872	0.5852	1.0568	0.8939	1.0765	0.759	0.955	0.7423	0.9462	0.9365	0.9638	0.9223	0.8551	0.5995	1.0093	0.8598	0.8954	0.6501	0.9727	0.8598	0.8872	0.5421	1.0965	0.6501	1.1066	0.5421
278	ATPase family AAA domain-containing protein 1	Q8NBU5	ATAD1	3	22.4	0.7798	0.6363	0.7178	0.481	0.787	0.6669	0.7447	0.6161	0.6855	0.4676	0.7516	0.6455	0.863	0.7748	0.8017	0.5751	0.871	0.8126	0.912	0.7475	1	0.958	1.0765	0.7475	1.0864	0.7126	0.9817	0.958	0.9036	0.7126
279	ATPase family AAA domain-containing protein 3A	Q9NVI7	ATAD3A	6	37.5	0.5058	0.1399	0.5152	0.2065	0.8318	0.2396	0.2729	0.1026	0.2831	0.1513	0.4656	0.1758	0.2911	0.0477	0.3048	0.0692	0.492	0.0801	1.0093	0.7744	1.6293	0.6928	0.9727	0.7744	1.5996	0.912	0.6026	0.6928	0.6138	0.912
280	ATPase family AAA domain-containing protein 3B	Q5T9A4	ATAD3B	3	22.5	0.6194	0.4512	1.0864	0.9697	0.9204	0.6411	0.5346	0.3972	0.929	0.8896	0.7943	0.5497	0.3532	0.3042	0.6194	0.604	0.52	0.3956	1.7378	0.4387	1.4723	0.6876	0.5649	0.4387	0.8395	0.6199	0.6668	0.6876	1.1695	0.6199
281	ATP-binding cassette sub-family B member 10, mitochondrial	Q9NRK6	ABCB10	6	21.4	0.3767	0.2108	0.2992	0.2591	0.3467	0.2439	0.4656	0.4699	0.3664	0.6746	0.4285	0.6156	0.7447	0.5077	0.5916	0.6103	0.6918	0.5788	0.7798	0.8698	0.912	0.9079	1.2589	0.8698	1.1588	0.9615	1.0765	0.9079	0.8472	0.9615
282	ATP-binding cassette sub-family B member 6, mitochondrial	Q9NP58	ABCB6	8	18.4	0.7047	0.2798	0.6194	0.1256	0.5649	0.0807	0.912	0.6793	0.787	0.3358	0.7112	0.2173	0.7311	0.3679	0.6427	0.1671	0.5916	0.107	0.8551	0.5588	0.7727	0.3754	1.1482	0.5588	0.8954	0.743	1.2706	0.3754	1.0965	0.743
283	ATP-binding cassette sub-family B member 7, mitochondrial	O75027	ABCB7	6	23.9	0.5346	0.1951	0.6368	0.292	0.492	0.1481	0.413	0.1203	0.4875	0.1754	0.3981	0.0934	0.5546	0.2412	0.6792	0.3631	0.5248	0.1817	1.2359	0.7247	0.9036	0.8011	0.7943	0.7247	0.7379	0.5554	1.0864	0.8011	1.3305	0.5554
284	ATP-binding cassette sub-family B member 8, mitochondrial	Q9NUT2	ABCB8	3	14	0.8472	0.7249	0.871	0.7829	0.9376	0.9071	0.871	0.7649	0.8954	0.8258	0.9638	0.9538	1.2023	0.7303	1.2359	0.6763	1.3428	0.5841	1.0186	0.9325	1.1066	0.8061	0.9638	0.9325	1.0765	0.8694	0.8872	0.8061	0.912	0.8694
285	ATP-binding cassette sub-family D member 3	P28288	ABCD3	5	28.7	0.9817	0.8888	0.9462	0.72	0.912	0.5612	0.9638	0.8022	0.929	0.6411	0.8954	0.4941	0.863	0.4166	0.8241	0.3176	0.7943	0.2372	0.9462	0.8252	0.912	0.6538	1.0375	0.8252	0.955	0.8163	1.0765	0.6538	1.028	0.8163
286	ATP-binding cassette sub-family E member 1	P61221	ABCE1	3	18.9	0.9204	0.8853	0.9204	0.599	0.9908	0.6732	0.8872	0.9157	0.8872	0.6198	0.955	0.6973	0.9462	0.9999	0.9462	0.6815	1.0186	0.768	0.9908	0.6815	1.0666	0.7679	0.9908	0.6815	1.0666	0.8958	0.9204	0.7679	0.9204	0.8958
287	ATP-binding cassette sub-family F member 1	Q8NE71	ABCF1	4	29.9	0.9638	0.9401	0.8318	0.3546	0.912	0.7093	1.0375	0.5141	0.8954	0.6845	0.9817	0.8299	1.0864	0.5247	0.9376	0.6717	1.028	0.8441	0.8551	0.321	0.929	0.6492	1.1482	0.321	1.0864	0.544	1.0568	0.6492	0.9036	0.544
288	ATP-citrate synthase	P53396	ACLY	14	32.2	1.1066	0.6951	1.803	0.1577	1.6749	0.2276	0.8954	0.6877	1.4859	0.4893	1.406	0.6091	1.0186	0.944	1.7219	0.2577	1.5996	0.3356	1.6293	0.2853	1.5276	0.3694	0.6026	0.2853	0.9817	0.8719	0.6427	0.3694	1	0.8719
289	ATP-dependent 6-phosphofructokinase, liver type	P17858	PFKL	15	39.2	0.7943	0.5854	0.879	0.5481	0.7311	0.3673	0.7379	0.7202	0.8166	0.6784	0.6792	0.4683	0.9462	0.6058	1.0568	0.5677	0.871	0.3821	1.1066	0.954	0.912	0.704	0.8872	0.954	0.8166	0.7465	1.0765	0.704	1.2023	0.7465
290	ATP-dependent 6-phosphofructokinase, platelet type	Q01813	PFKP	25	46.9	0.4285	0.002	0.7727	0.2457	0.4529	0.0095	0.4966	0.0049	0.8954	0.496	0.5248	0.0241	0.4406	0.0075	0.787	0.6499	0.4613	0.0367	1.803	0.0173	1.0471	0.3924	0.5445	0.0173	0.5754	0.0826	0.9376	0.3924	1.7061	0.0826
291	ATP-dependent Clp protease proteolytic subunit, mitochondrial	Q16740	CLPP	2	36.8	1.1588	0.7286	0.7943	0.6363	0.8091	0.6677	1.2359	0.6387	0.8472	0.7257	0.863	0.7622	1.2474	0.621	0.8551	0.747	0.879	0.7844	0.6792	0.4706	0.6918	0.4908	1.4454	0.4706	1.0186	0.957	1.4191	0.4908	0.9638	0.957
292	ATP-dependent DNA helicase Q1	P46063	RECQL	5	23.4	1.2134	0.3367	1.2589	0.2716	1.3183	0.1179	1.1482	0.3891	1.1912	0.3099	1.2474	0.1659	1.1695	0.3114	1.2134	0.377	1.2706	0.1507	1.028	0.8771	1.0765	0.6116	0.955	0.8771	1.0375	0.9301	0.912	0.6116	0.9462	0.9301
293	ATP-dependent RNA helicase A	Q08211	DHX9	16	36.2	1.977	0.0016	1.5704	0.0587	1.9409	0.0031	1.7061	0.0297	1.3552	0.3657	1.6904	0.0857	1.6749	0.0046	1.3305	0.1954	1.6596	0.0157	0.7798	0.3401	0.9908	0.7336	1.2589	0.3401	1.2359	0.541	0.9908	0.7336	0.7943	0.541
294	ATP-dependent RNA helicase DDX1	Q92499	DDX1	2	24.2	1.5704	0.862	2.0324	0.6103	2.0893	0.5236	1.6293	0.7324	2.1086	0.506	2.1086	0.4317	1.2589	0.7023	1.6293	0.4829	1.6596	0.4116	1.2942	0.7306	1.3552	0.6324	0.7586	0.7306	1.0375	0.8883	0.7244	0.6324	0.9462	0.8883
295	ATP-dependent RNA helicase DDX18	Q9NVP1	DDX18	2	13.9	1.2134	0.7012	0.9036	0.8505	1.1272	0.7977	1.0864	0.8477	0.8166	0.7036	1.0186	0.9582	1.1169	0.8043	0.8395	0.7421	1.0471	0.9118	0.7379	0.5918	0.9204	0.8878	1.3305	0.5918	1.2359	0.671	1.0666	0.8878	0.7943	0.671
296	ATP-dependent RNA helicase DDX39A	O00148	DDX39A	3	18	1.0765	0.7876	1.2589	0.4867	1.1169	0.7111	1.0186	0.9405	1.1912	0.5969	1.0666	0.8574	1.2246	0.4668	1.4322	0.289	1.2706	0.4185	1.1588	0.6441	1.0375	0.9158	0.8472	0.6441	0.879	0.7158	0.9462	0.9158	1.1169	0.7158
297	ATP-dependent RNA helicase DDX3X	O00571	DDX3X	9	52.6	0.9638	0.9597	1.028	0.6672	1.0666	0.4192	0.955	0.7168	1.0186	0.9053	1.0471	0.6106	0.9638	0.862	1.028	0.7578	1.0666	0.489	1.0568	0.6317	1.0965	0.3928	0.929	0.6317	1.028	0.6945	0.8954	0.3928	0.955	0.6945
298	Autophagy-related protein 9A	Q7Z3C6	ATG9A	3	16.6	1.0375	0.9468	0.9036	0.8788	0.8241	0.6759	1.0864	0.8016	0.9462	0.9708	0.863	0.8031	0.9638	0.9768	0.8395	0.807	0.7656	0.6206	0.863	0.8284	0.787	0.6367	1.1376	0.8284	0.9036	0.7769	1.2474	0.6367	1.0864	0.7769
299	Azurocidin	P20160	AZU1	5	25.9	1.0471	0.9331	1.0965	0.6742	1.1588	0.4368	0.9036	0.5533	0.9462	0.7639	1	0.8318	0.929	0.6306	0.9727	0.8749	1.028	0.7254	1.0375	0.7275	1.0965	0.4652	0.9462	0.7275	1.0471	0.6289	0.8954	0.4652	0.9376	0.6289
300	Baculoviral IAP repeat-containing protein 6	Q9NR09	BIRC6	3	10.4	1.0471	0.8415	1.1588	0.5987	1.1376	0.6434	1.0375	0.8753	1.1376	0.6259	1.1169	0.6723	0.9462	0.8717	1.0471	0.8533	1.028	0.9086	1.0965	0.7324	1.0666	0.7841	0.8954	0.7324	0.9727	0.9436	0.9204	0.7841	1.0093	0.9436
301	BAG family molecular chaperone regulator 2	O95816	BAG2	5	41.2	0.9727	0.954	1.0568	0.5829	0.9376	0.9193	0.9638	0.9531	1.0471	0.5836	0.9204	0.9184	0.8166	0.3456	0.8872	0.6897	0.787	0.3287	1.0765	0.5474	0.955	0.9651	0.912	0.5474	0.879	0.5216	1.028	0.9651	1.1169	0.5216
302	BAG family molecular chaperone regulator 5	Q9UL15	BAG5	5	41.8	1.0864	0.5895	0.8954	0.4176	1.0375	0.7735	1.1695	0.3003	0.955	0.779	1.1169	0.8407	1.0666	0.4735	0.879	0.5234	1.028	0.8632	0.8166	0.2108	0.9462	0.3851	1.2023	0.2108	1.1482	0.634	1.0375	0.3851	0.8551	0.634
303	Band 3 anion transport protein	P02730	SLC4A1	39	43.5	0.5395	0.028	0.3597	0.0009	0.6081	0.1362	1.2589	0.2187	0.8472	0.5901	1.4322	0.1374	0.3373	0.0056	0.2249	0.0002	0.3802	0.0101	0.6668	0.0889	1.1272	0.7715	1.4723	0.0889	1.6749	0.0524	0.871	0.7715	0.5861	0.0524
304	Barrier-to-autointegration factor	O75531	BANF1	2	64	0.7112	0.5353	0.8395	0.6872	0.8318	0.804	0.863	0.7943	1.0186	0.9842	1.0093	0.8489	0.7727	0.6743	0.912	0.8732	0.912	0.9902	1.1695	0.7802	1.1588	0.667	0.8395	0.7802	0.9817	0.8639	0.8472	0.667	1	0.8639
305	Basic leucine zipper and W2 domain-containing protein 1	Q7L1Q6	BZW1	7	36	1.1695	0.5721	1.2134	0.2969	1.4322	0.2395	1.2023	0.5876	1.2474	0.306	1.4723	0.2469	1.5276	0.2284	1.556	0.1155	1.8707	0.094	1.028	0.5929	1.2246	0.4864	0.955	0.5929	1.1912	0.8884	0.8017	0.4864	0.8241	0.8884
306	Basic leucine zipper and W2 domain-containing protein 2	Q9Y6E2	BZW2	4	38.2	1.0375	0.8253	0.9638	0.5136	1.0186	0.7484	0.9817	0.7243	0.912	0.2856	0.9638	0.7999	1.0093	0.984	0.9462	0.3999	0.9908	0.9337	0.9204	0.4082	0.9727	0.9178	1.0666	0.4082	1.0471	0.3675	1.0093	0.9178	0.9376	0.3675
307	Basigin	P35613	BSG	3	23.4	1.1588	0.8428	0.9204	0.9475	1.2359	0.8967	0.6546	0.5269	0.5297	0.3905	0.673	0.356	1.0965	0.8103	0.871	0.9811	1.1482	0.9173	0.787	0.7924	1.0471	0.7328	1.2474	0.7924	1.3062	0.9361	0.9376	0.7328	0.7516	0.9361
308	B-cell receptor-associated protein 31	P51572	BCAP31	6	37	0.5808	0.3735	0.929	0.6961	0.4875	0.2342	0.7447	0.5524	1.2023	0.9603	0.6194	0.3484	0.787	0.483	1.2474	0.8649	0.6607	0.3031	1.5704	0.5831	0.8318	0.6886	0.6252	0.5831	0.5395	0.369	1.1803	0.6886	1.8197	0.369
309	BCL2/adenovirus E1B 19 kDa protein-interacting protein 2	Q12982	BNIP2	2	20.7	0.9376	0.911	0.7586	0.6149	1.406	0.5362	0.7244	0.5672	0.5808	0.4038	1.0864	0.8593	0.8166	0.7027	0.6546	0.483	1.2134	0.6903	0.8017	0.6795	1.4859	0.4897	1.2246	0.6795	1.8365	0.3585	0.6607	0.4897	0.5346	0.3585
310	Bcl-2-like protein 13	Q9BXK5	BCL2L13	2	20.8	0.8551	0.7756	0.6668	0.4938	0.787	0.6665	1.0471	0.9037	0.8166	0.7051	0.9727	0.9635	0.8954	0.843	0.6982	0.5322	0.8241	0.7248	0.7656	0.6322	0.912	0.8684	1.2823	0.6322	1.1803	0.735	1.0765	0.8684	0.8318	0.735
311	Beclin-1	Q14457	BECN1	2	26.7	1.2246	0.6791	1.0568	0.9006	0.9462	0.9237	1.1272	0.7981	0.9638	0.958	0.863	0.7891	1.2823	0.6317	1.0965	0.8388	0.9817	0.9879	0.8472	0.761	0.7586	0.6233	1.1588	0.761	0.8872	0.8275	1.2942	0.6233	1.1066	0.8275
312	BET1 homolog	O15155	BET1	3	24.6	0.8551	0.6963	0.8954	0.7419	0.8318	0.6168	0.9376	0.8319	0.9817	0.8848	0.9204	0.7358	0.8472	0.667	0.8872	0.7104	0.8318	0.5916	1.0375	0.9444	0.9727	0.8927	0.9462	0.9444	0.929	0.8395	1.0093	0.8927	1.0568	0.8395
313	Beta-1-syntrophin	Q13884	SNTB1	5	25.8	1	0.8449	1.1482	0.3955	1.028	0.8734	0.9638	0.8856	1.1066	0.5875	0.9908	0.8569	0.9727	0.9898	1.1169	0.5066	1	0.9606	1.1376	0.4992	1.0186	0.9708	0.863	0.4992	0.8872	0.4783	0.9638	0.9708	1.1066	0.4783
314	Beta-2-microglobulin	P61769	B2M	3	48.7	0.863	0.7652	0.6252	0.4526	0.5346	0.3584	1.1695	0.7588	0.8551	0.7707	0.7311	0.5705	1.1482	0.7919	0.8318	0.7384	0.7112	0.5482	0.7244	0.5804	0.6138	0.4428	1.3552	0.5804	0.8472	0.7451	1.5996	0.4428	1.1588	0.7451
315	Beta-adrenergic receptor kinase 1	P25098	ADRBK1	2	31.8	1.0375	0.5315	1.0093	0.7439	1.0375	0.6838	1.0666	0.2788	1.028	0.4712	1.0568	0.3853	0.9908	0.7007	0.955	0.9356	0.9817	0.6935	0.955	0.7793	0.9908	0.9909	1.028	0.7793	1.0186	0.8269	0.9908	0.9909	0.9638	0.8269
316	Beta-arrestin-1	P49407	ARRB1	4	30.1	0.9908	0.6139	0.929	0.8621	0.787	0.9718	1.0186	0.6755	0.9462	0.8576	0.8091	0.9582	0.9817	0.9348	0.9204	0.995	0.7798	0.8828	0.9204	0.9104	0.787	0.8093	1.0666	0.9104	0.8472	0.8407	1.2474	0.8093	1.1588	0.8407
317	Beta-catenin-like protein 1	Q8WYA6	CTNNBL1	4	25.6	1.1695	0.7664	1.2246	0.4923	1.9588	0.2184	0.6982	0.7106	0.7178	0.9673	1.2023	0.4728	0.8017	0.5711	0.8318	0.8691	1.3804	0.595	1.0375	0.6802	1.6144	0.3073	0.9462	0.6802	1.5704	0.4962	0.6081	0.3073	0.6252	0.4962
318	Beta-centractin	P42025	ACTR1B	6	36.7	1.0471	0.9003	1.2246	0.6648	1.2134	0.6661	1.0186	0.9543	1.1803	0.7072	1.1803	0.7086	1.0375	0.9153	1.2134	0.6763	1.2134	0.6777	1.1482	0.745	1.1482	0.7465	0.8551	0.745	0.9908	0.9982	0.8551	0.7465	0.9908	0.9982
319	Beta-galactosidase	P16278	GLB1	7	24.8	1.0965	0.4537	0.9376	0.8111	1.0568	0.5735	1.028	0.7031	0.879	0.5343	0.9908	0.8609	0.9817	0.9783	0.8395	0.4048	0.955	0.8549	0.8472	0.3445	0.955	0.8338	1.1588	0.3445	1.1169	0.4387	1.028	0.8338	0.879	0.4387
320	Beta-hexosaminidase subunit beta	P07686	HEXB	4	27.7	1.0864	0.5203	0.912	0.8241	0.9727	0.9429	1.1482	0.4255	0.9638	0.9589	1.028	0.9205	1.0965	0.3649	0.9204	0.9402	0.9817	0.8232	0.8318	0.3999	0.8872	0.4789	1.1803	0.3999	1.0568	0.8799	1.1066	0.4789	0.929	0.8799
321	Beta-parvin	Q9HBI1	PARVB	24	45.3	0.6855	0.4505	0.8395	0.8323	0.7379	0.1072	1.0568	0.3848	1.3183	0.1616	1.1695	0.7923	1.0375	0.5303	1.2942	0.2379	1.1588	0.6076	1.2246	0.556	1.0965	0.2665	0.8017	0.556	0.9036	0.106	0.8954	0.2665	1.0864	0.106
322	BH3-interacting domain death agonist	P55957	BID	6	64.6	0.9727	0.9512	0.8472	0.8477	0.863	0.992	0.9376	0.7217	0.8091	0.6326	0.8241	0.7732	0.7516	0.4692	0.6546	0.4095	0.6668	0.5051	0.8551	0.8953	0.879	0.9433	1.1482	0.8953	1.0093	0.84	1.1169	0.9433	0.9727	0.84
323	Bifunctional ATP-dependent dihydroxyacetone kinase/FAD-AMP lyase (cyclizing)	Q3LXA3	DAK	5	28.2	0.9462	0.8657	0.9817	0.8934	0.871	0.4781	1.0093	0.8008	1.0471	0.96	0.929	0.4329	0.929	0.5404	0.9638	0.7472	0.8551	0.273	1.028	0.7628	0.912	0.58	0.955	0.7628	0.871	0.4076	1.0765	0.58	1.1272	0.4076
324	Bifunctional epoxide hydrolase 2	P34913	EPHX2	2	17.1	0.9462	0.8715	1.2134	0.7119	0.6855	0.4982	0.8241	0.7404	1.0568	0.8388	0.597	0.4338	1.2823	0.6632	1.6293	0.4233	0.929	0.8645	1.2706	0.6152	0.7178	0.5701	0.7727	0.6152	0.5598	0.376	1.3677	0.5701	1.7539	0.376
325	Bifunctional glutamate/proline--tRNA ligase	P07814	EPRS	4	17.3	0.9817	0.8744	0.9817	0.9502	1	0.9321	0.9638	0.8613	0.9727	0.942	0.9817	0.9391	0.879	0.2191	0.8872	0.2492	0.8954	0.2481	1	0.9186	1.0093	0.9215	0.9817	0.9186	1	0.9974	0.9727	0.9215	0.9817	0.9974
326	Bifunctional purine biosynthesis protein PURH	P31939	ATIC	11	48.5	0.4742	0.009	0.4966	0.0115	0.4446	0.0119	0.5248	0.0068	0.5495	0.0087	0.492	0.0054	0.631	0.0746	0.6607	0.0941	0.5916	0.0586	1.0375	0.8912	0.929	0.8884	0.9462	0.8912	0.8872	0.782	1.0568	0.8884	1.1066	0.782
327	Biliverdin reductase A	P53004	BLVRA	4	33.8	1.1588	0.6359	1.2023	0.5497	1.1695	0.5498	1.0965	0.9039	1.1376	0.7781	1.1066	0.7783	1.0186	0.9267	1.0568	0.7988	1.0186	0.799	1.028	0.8674	1	0.8676	0.955	0.8674	0.9638	0.9998	0.9817	0.8676	1.0186	0.9998
328	Bis(5'-adenosyl)-triphosphatase ENPP4	Q9Y6X5	ENPP4	2	20.8	0.4207	0.3844	0.3467	0.3193	0.4831	0.4738	0.4446	0.3733	0.3733	0.3114	0.5395	0.458	0.5702	0.4915	0.4742	0.3947	0.6918	0.6272	0.8241	0.7723	1.2134	0.7779	1.1912	0.7723	1.4588	0.5954	0.8091	0.7779	0.673	0.5954
329	Bleomycin hydrolase	Q13867	BLMH	2	33.9	1.0568	0.8086	1.1169	0.8841	1.1376	0.8068	0.955	0.68	1.0093	0.9739	1.028	0.9459	1.0093	0.8982	1.0666	0.7951	1.0864	0.7218	1.0471	0.7024	1.0568	0.6351	0.9376	0.7024	1	0.92	0.929	0.6351	0.9817	0.92
330	Bone marrow proteoglycan	P13727	PRG2	2	24.3	0.6855	0.4663	0.7798	0.6555	0.9638	0.9483	0.7112	0.4902	0.8091	0.6946	0.9908	0.9996	0.492	0.2942	0.5598	0.3751	0.6918	0.5075	1.1272	0.6992	1.3804	0.4904	0.871	0.6992	1.2134	0.6949	0.7112	0.4904	0.8091	0.6949
331	Brain acid soluble protein 1	P80723	BASP1	3	40.1	0.955	0.9994	1.0568	0.8288	0.7943	0.6879	0.9036	0.889	1	0.9374	0.7516	0.6066	1.0186	0.8754	1.1376	0.7187	0.8551	0.7934	1.0965	0.8293	0.8241	0.6874	0.8954	0.8293	0.7447	0.5668	1.1912	0.6874	1.3183	0.5668
332	Brefeldin A-inhibited guanine nucleotide-exchange protein 1	Q9Y6D6	ARFGEF1	2	20	0.9204	0.9216	0.9376	0.7802	1.0375	0.8703	0.871	0.8416	0.8872	0.71	0.9727	0.9514	1.1695	0.7008	1.1803	0.8308	1.3062	0.5558	1.0093	0.8525	1.1066	0.7968	0.9727	0.8525	1.0864	0.6719	0.8872	0.7968	0.9036	0.6719
333	Brefeldin A-inhibited guanine nucleotide-exchange protein 2	Q9Y6D5	ARFGEF2	3	15	1.0375	0.9146	1.5276	0.4475	1.406	0.5173	0.912	0.8618	1.3305	0.5609	1.2246	0.6599	1.0765	0.8537	1.5849	0.4224	1.4588	0.4857	1.4454	0.4859	1.3305	0.5658	0.6792	0.4859	0.912	0.8541	0.7379	0.5658	1.0765	0.8541
334	Bridging integrator 2	Q9UBW5	BIN2	14	35.4	1.0864	0.6091	1.2023	0.1557	0.7178	0.3621	1.406	0.0667	1.5417	0.0393	0.9204	0.912	1.3677	0.0949	1.4997	0.0559	0.8954	0.8543	1.0965	0.2518	0.6486	0.268	0.8954	0.2518	0.597	0.0257	1.5136	0.268	1.6444	0.0257
335	Butyrophilin subfamily 3 member A2	P78410	BTN3A2	2	23.1	0.9036	0.9497	0.6918	0.6797	1.2589	0.9328	0.673	0.8731	0.5248	0.5584	0.9376	0.8896	0.3698	0.7084	0.302	0.4633	0.5754	0.7222	0.7727	0.6423	1.3428	0.983	1.2706	0.6423	1.7539	0.6303	0.7311	0.983	0.5598	0.6303
336	Butyrophilin subfamily 3 member A3	O00478	BTN3A3	5	30.1	0.7727	0.6722	1.2823	0.8602	0.8551	0.6076	0.7311	0.686	1.2246	0.8432	0.8017	0.6198	0.3532	0.519	0.597	0.9034	0.3908	0.4742	1.6144	0.5747	1.1066	0.9098	0.6081	0.5747	0.6792	0.5225	0.8872	0.9098	1.4454	0.5225
337	C-1-tetrahydrofolate synthase, cytoplasmic	P11586	MTHFD1	4	20.5	0.9204	0.3561	0.955	0.7325	0.9462	0.5253	0.879	0.2619	0.9036	0.569	0.8954	0.395	0.9204	0.3939	0.9462	0.7925	0.9376	0.5756	1.028	0.5414	1.0186	0.7519	0.955	0.5414	0.9817	0.7613	0.9638	0.7519	1	0.7613
338	C2 domain-containing protein 2-like	O14523	C2CD2L	2	14.2	0.9638	0.7862	0.7586	0.4986	1.0471	0.8959	0.912	0.793	0.7178	0.5024	0.9817	0.9033	0.879	0.6408	0.6918	0.4202	0.9462	0.7314	0.7798	0.6306	1.0765	0.8842	1.2589	0.6306	1.3552	0.5554	0.912	0.8842	0.7244	0.5554
339	C4b-binding protein alpha chain	P04003	C4BPA	2	9.7	1.6293	0.423	1.4723	0.4967	1.3428	0.5827	1.406	0.5344	1.2706	0.6418	1.1588	0.7637	1.5417	0.4607	1.3932	0.5459	1.2706	0.645	0.8954	0.8342	0.8091	0.7008	1.0965	0.8342	0.9036	0.8492	1.2134	0.7008	1.0864	0.8492
340	CAAX prenyl protease 1 homolog	O75844	ZMPSTE24	5	40.6	0.2965	0.147	0.3802	0.6721	0.2831	0.0721	0.4571	0.2575	0.5808	0.9749	0.4325	0.1037	0.6668	0.1241	0.8551	0.5899	0.631	0.0434	1.2706	0.2689	0.955	0.4734	0.7727	0.2689	0.7379	0.0947	1.028	0.4734	1.3305	0.0947
341	CAD protein	P27708	CAD	10	17.8	1.5849	0.1453	1.7219	0.1543	1.7865	0.0922	1.4191	0.3227	1.5996	0.3404	1.6293	0.2131	1.0471	0.9902	1.1695	0.9591	1.1803	0.782	1.1272	0.9689	1.1376	0.7726	0.871	0.9689	1	0.7432	0.863	0.7726	0.9817	0.7432
342	Calcineurin B homologous protein 1	Q99653	CHP1	3	42.1	0.597	0.3983	0.7112	0.54	0.6855	0.5706	0.863	0.7419	1.0568	0.9499	1.028	0.99	0.4406	0.1557	0.5346	0.2092	0.492	0.2214	1.2134	0.7887	1.1695	0.7511	0.8091	0.7887	0.9638	0.9598	0.8395	0.7511	1.0186	0.9598
343	Calcineurin B homologous protein 3	Q96BS2	TESC	3	53.3	0.8318	0.4049	0.8318	0.496	0.7447	0.2361	0.929	0.7782	0.929	0.9297	0.8318	0.4431	0.871	0.5864	0.871	0.7151	0.7798	0.3321	0.9908	0.8449	0.8872	0.595	0.9908	0.8449	0.8872	0.4855	1.1066	0.595	1.1066	0.4855
344	Calcium and integrin-binding protein 1	Q99828	CIB1	2	34	1.0186	0.8853	0.7244	0.3928	1.0375	0.8425	0.863	0.5518	0.6138	0.2475	0.879	0.5788	1.028	0.8902	0.7311	0.3911	1.0471	0.8472	0.7047	0.3571	1.0093	0.9552	1.3932	0.3571	1.4191	0.3448	0.9727	0.9552	0.6918	0.3448
345	Calcium release-activated calcium channel protein 1	Q96D31	ORAI1	3	9.6	1.0093	0.9906	0.9376	0.9055	1	0.9281	1.0093	0.9598	0.9376	0.9359	1	0.9587	1.0471	0.8998	0.9727	0.9964	1.0375	0.9806	0.9204	0.8963	0.9817	0.9189	1.0666	0.8963	1.0666	0.977	1	0.9189	0.9204	0.977
346	Calcium uniporter protein, mitochondrial	Q8NE86	MCU	9	49.9	0.4169	0.1305	0.631	0.5147	0.4406	0.2436	0.4656	0.1021	0.7047	0.4055	0.4966	0.1465	0.52	0.1838	0.7943	0.6957	0.5546	0.2665	1.5136	0.3018	1.0666	0.7687	0.6486	0.3018	0.6918	0.4335	0.9204	0.7687	1.4191	0.4335
347	Calcium uptake protein 1, mitochondrial	Q9BPX6	MICU1	5	36.6	0.9638	0.8835	0.955	0.7624	1.1169	0.1889	0.787	0.2383	0.787	0.2854	0.9204	0.7361	0.7112	0.1273	0.7112	0.1602	0.8318	0.8994	0.9908	0.8747	1.1482	0.235	0.9908	0.8747	1.1588	0.1937	0.8551	0.235	0.8472	0.1937
348	Calcium uptake protein 2, mitochondrial	Q8IYU8	MICU2	3	31.3	1.0568	0.8227	0.9817	0.9627	0.955	0.8788	0.871	0.6233	0.8091	0.4706	0.787	0.4217	0.787	0.4043	0.7311	0.3079	0.7112	0.2779	0.9204	0.7876	0.8954	0.7107	1.0666	0.7876	0.9638	0.9155	1.0965	0.7107	1.0186	0.9155
349	Calcium/calmodulin-dependent protein kinase type 1	Q14012	CAMK1	4	29.2	0.5649	0.2829	0.8017	0.7524	0.5916	0.3543	0.8091	0.4071	1.1588	0.9986	0.8551	0.5079	0.8395	0.8315	1.2023	0.5195	0.8872	0.9855	1.4191	0.4081	1.0471	0.8455	0.6918	0.4081	0.7311	0.5091	0.9376	0.8455	1.3428	0.5091
350	Calcium/calmodulin-dependent protein kinase type II subunit delta	Q13557	CAMK2D	4	25.7	1.4588	0.2307	1.3183	0.3366	1.1272	0.6297	1.5276	0.1965	1.3804	0.2817	1.1912	0.5219	1.556	0.1877	1.406	0.2678	1.2023	0.4937	0.8954	0.6975	0.7656	0.3727	1.0965	0.6975	0.8472	0.5614	1.2823	0.3727	1.1588	0.5614
351	Calcium/calmodulin-dependent protein kinase type II subunit gamma	Q13555	CAMK2G	4	34.2	0.9817	0.9236	0.9908	0.9942	1.0568	0.7264	1.028	0.8224	1.0471	0.7555	1.1169	0.5013	0.9817	0.9573	1	0.9719	1.0666	0.6772	1.0093	0.9293	1.0765	0.6405	0.9727	0.9293	1.0568	0.702	0.912	0.6405	0.929	0.702
352	Calcium-binding mitochondrial carrier protein Aralar1	O75746	SLC25A12	15	40.4	0.3908	0.1205	0.3532	0.0807	0.6607	0.4783	0.3698	0.1153	0.3342	0.072	0.6194	0.5068	0.4742	0.1767	0.4246	0.1465	0.7943	0.6571	0.9204	0.7454	1.7061	0.3693	1.0666	0.7454	1.8365	0.455	0.5754	0.3693	0.5346	0.455
353	Calcium-binding mitochondrial carrier protein Aralar2	Q9UJS0	SLC25A13	8	40.9	0.5808	0.2148	0.6368	0.3324	0.5058	0.1846	0.4831	0.3556	0.5297	0.5875	0.4285	0.1901	0.5546	0.1577	0.6138	0.2384	0.4742	0.1546	1.1169	0.7122	0.879	0.8419	0.879	0.7122	0.7656	0.6431	1.1169	0.8419	1.2823	0.6431
354	Calcium-binding mitochondrial carrier protein SCaMC-1	Q6NUK1	SLC25A24	20	45.3	0.597	0.0806	0.6252	0.0608	1.0965	0.5921	0.5058	0.0284	0.5248	0.0216	0.929	0.2293	0.4365	0.0434	0.4529	0.0328	0.7798	0.3389	1.0666	0.8536	1.9055	0.1945	0.9204	0.8536	1.7865	0.148	0.5152	0.1945	0.5495	0.148
355	Calcium-binding protein 39	Q9Y376	CAB39	4	23.2	1.0864	0.8188	1.0375	0.9887	1.0093	0.9989	1.2359	0.6268	1.1803	0.7835	1.1482	0.7745	1.1376	0.8258	1.0864	0.9811	1.0568	0.9914	0.9462	0.8084	0.9204	0.8178	1.0375	0.8084	0.9638	0.9897	1.0666	0.8178	1.0186	0.9897
356	Calcium-transporting ATPase type 2C member 1	P98194	ATP2C1	21	34.3	0.7656	0.2239	0.6607	0.2045	0.5058	0.0715	0.6855	0.3126	0.597	0.2873	0.4656	0.1055	0.5649	0.0897	0.5058	0.081	0.3908	0.0262	0.871	0.9533	0.673	0.4952	1.1272	0.9533	0.7727	0.5318	1.4588	0.4952	1.2706	0.5318
357	Calcyclin-binding protein	Q9HB71	CACYBP	3	25.4	1.0965	0.8353	0.9908	0.9935	0.929	0.8884	1.2023	0.6957	1.0965	0.8359	1.0186	0.9516	1.1482	0.7554	1.0471	0.9053	0.9727	0.9761	0.9036	0.8414	0.8395	0.7352	1.0864	0.8414	0.9204	0.8821	1.1695	0.7352	1.0666	0.8821
358	Caldesmon	Q05682	CALD1	15	40.7	0.8954	0.8208	0.9908	0.6082	0.8318	0.7067	1.2706	0.4642	1.3932	0.1661	1.1912	0.5566	1.2706	0.3298	1.3932	0.1118	1.1912	0.4029	1.0965	0.4656	0.9204	0.8798	0.8954	0.4656	0.8318	0.384	1.0666	0.8798	1.1803	0.384
359	Calmodulin	P62158	CALM1	21	98.7	1.8197	0.1991	4.8753	0.2178	2.208	0.7504	1.2589	0.5797	3.4356	0.6838	1.5704	0.6905	2.1878	0.0392	5.5976	0.0712	2.729	0.1759	2.7797	0.9502	1.2706	0.3545	0.3532	0.9502	0.5105	0.525	0.7727	0.3545	1.9231	0.525
360	Calnexin	P27824	CANX	36	51.5	0.263	0.0367	0.4018	0.2389	0.2333	0.0018	0.6427	0.5029	1	0.6543	0.5861	0.0316	0.6607	0.4417	1.0093	0.7296	0.597	0.0264	1.5276	0.2744	0.8954	0.1018	0.6427	0.2744	0.5861	0.0143	1.0965	0.1018	1.6749	0.0143
361	Calpain small subunit 1	P04632	CAPNS1	27	70.5	0.871	0.7339	1.3428	0.5689	0.8318	0.6375	0.9376	0.7738	1.4454	0.5356	0.8954	0.6746	0.8395	0.8629	1.3062	0.4683	0.8091	0.759	1.5417	0.3806	0.9462	0.8921	0.6368	0.3806	0.6138	0.322	1.0375	0.8921	1.5996	0.322
362	Calpain-1 catalytic subunit	P07384	CAPN1	33	66.5	0.8551	0.3995	1.4588	0.0981	1.1588	0.6729	0.8166	0.1468	1.3932	0.2904	1.0965	0.8294	0.7516	0.1401	1.2823	0.3022	1.0093	0.8087	1.6904	0.017	1.3305	0.2117	0.5808	0.017	0.7727	0.2067	0.7379	0.2117	1.2706	0.2067
363	Calpain-2 catalytic subunit	P17655	CAPN2	8	33.6	1.0186	0.8078	0.9376	0.86	2.5586	0.1468	0.7244	0.3309	0.6668	0.3596	1.888	0.401	1.0864	0.8454	1.0093	0.8982	2.6792	0.1382	0.912	0.9463	2.466	0.1089	1.0765	0.9463	2.6792	0.1181	0.3981	0.1089	0.3664	0.1181
364	Calpastatin	P20810	CAST	3	26.7	1.9055	0.0062	1.3804	0.0654	1.5849	0.0256	1.8197	0.0152	1.3183	0.2717	1.5276	0.0871	1.5849	0.0343	1.1588	0.469	1.3428	0.1396	0.7112	0.0507	0.8318	0.1887	1.3804	0.0507	1.1482	0.4219	1.1803	0.1887	0.8551	0.4219
365	Calponin-2	Q99439	CNN2	5	27.8	0.879	0.9034	1.2823	0.3144	0.7943	0.5961	1.0765	0.5676	1.5849	0.1301	0.9638	0.8685	1	0.5973	1.4723	0.1377	0.9036	0.9048	1.4454	0.2701	0.8954	0.6789	0.6792	0.2701	0.6081	0.1597	1.0965	0.6789	1.6144	0.1597
366	Calreticulin	P27797	CALR	26	58	2.5351	0.0024	3.4356	0.0004	2.8054	0.0116	2.729	0.0232	3.7325	0.0019	3.3113	0.0069	3.4356	0.0006	4.6559	0.0001	3.9446	0.0007	1.3428	0.4419	1.2023	0.9358	0.7311	0.4419	0.9036	0.3664	0.8166	0.9358	1.0864	0.3664
367	Calumenin	O43852	CALU	4	34.9	1.2589	0.7745	0.8551	0.5247	1.5849	0.8101	1.1803	0.6249	0.8091	0.6555	1.4454	0.6557	1.3305	0.5302	0.9036	0.7671	1.6293	0.557	0.673	0.3891	1.2023	0.9621	1.4588	0.3891	1.803	0.4085	0.8166	0.9621	0.5445	0.4085
368	cAMP-dependent protein kinase catalytic subunit beta	P22694	PRKACB	5	39.6	0.9638	0.7376	1.028	0.8702	0.9204	0.6461	1.1066	0.6262	1.1803	0.3726	1.0568	0.7157	0.9908	0.9803	1.0568	0.6108	0.9462	0.9136	1.0568	0.6264	0.9462	0.8941	0.929	0.6264	0.8872	0.5462	1.0375	0.8941	1.1066	0.5462
369	cAMP-dependent protein kinase type I-alpha regulatory subunit	P10644	PRKAR1A	13	44.9	0.9817	0.9777	0.8017	0.2262	0.8551	0.7269	1.1376	0.8184	0.9204	0.3281	1	0.9262	1.3677	0.3917	1.1066	0.7194	1.1912	0.5838	0.8017	0.2358	0.8551	0.7477	1.2246	0.2358	1.0666	0.3723	1.1482	0.7477	0.9204	0.3723
370	cAMP-dependent protein kinase type II-alpha regulatory subunit	P13861	PRKAR2A	6	46.3	1.0093	0.9258	1.1482	0.5511	1.028	0.8743	1	0.9905	1.1272	0.5869	1.0093	0.8214	1.0568	0.6845	1.2023	0.4904	1.0765	0.7425	1.1169	0.5991	1	0.8571	0.879	0.5991	0.8872	0.7298	0.9817	0.8571	1.1066	0.7298
371	cAMP-dependent protein kinase type II-beta regulatory subunit	P31323	PRKAR2B	10	48.6	0.8472	0.5582	0.8091	0.6606	1.1376	0.8836	0.9204	0.7164	0.871	0.8344	1.2359	0.7049	0.8872	0.7963	0.8472	0.919	1.2023	0.6303	0.9462	0.8748	1.3305	0.4743	1.0375	0.8748	1.3932	0.5694	0.7379	0.4743	0.7047	0.5694
372	Canalicular multispecific organic anion transporter 2	O15438	ABCC3	4	15.1	0.9462	0.6218	0.871	0.6861	0.879	0.5812	0.9376	0.6159	0.863	0.6267	0.863	0.5393	0.7244	0.3315	0.6668	0.4385	0.6668	0.3343	0.912	0.8332	0.912	0.9025	1.0765	0.8332	1	0.9293	1.0765	0.9025	0.9817	0.9293
373	CAP-Gly domain-containing linker protein 2	Q9UDT6	CLIP2	2	28.5	1.1066	0.7489	1.0568	0.9012	0.8395	0.6268	1.0093	0.9181	0.9638	0.9175	0.7656	0.516	1.0666	0.795	1.0186	0.9531	0.8091	0.5917	0.9462	0.8382	0.7516	0.4754	1.0375	0.8382	0.787	0.5625	1.3062	0.4754	1.2474	0.5625
374	Caprin-1	Q14444	CAPRIN1	2	23.1	1.6904	0.4302	0.879	0.7208	1.2706	0.6538	0.9908	0.9449	0.5152	0.3223	0.7379	0.5987	1.0765	0.9195	0.5598	0.3575	0.8091	0.6969	0.5152	0.3358	0.7447	0.6363	1.9055	0.3358	1.4322	0.4774	1.3183	0.6363	0.6855	0.4774
375	Carabin	Q8IV04	TBC1D10C	2	12.8	1.4322	0.3404	1.0666	0.855	1.5136	0.2915	1.5704	0.2835	1.1695	0.6381	1.6596	0.248	1.1588	0.5598	0.863	0.6428	1.2359	0.4505	0.7379	0.383	1.0568	0.7908	1.3305	0.383	1.4191	0.3232	0.929	0.7908	0.6918	0.3232
376	Carbonic anhydrase 1	P00915	CA1	4	49.4	0.673	0.6426	1.888	0.845	4.9204	0.2034	7.0469	0.0272	15.9956	0.0215	27.0396	0.014	0.4169	0.6062	0.8395	0.8895	1.977	0.2138	2.466	0.5251	5.2481	0.138	0.3945	0.5251	2.208	0.2423	0.177	0.138	0.4325	0.2423
377	Carbonic anhydrase 2	P00918	CA2	6	49.6	0.8472	0.5179	1.1588	0.8074	1.0186	0.7466	1.1272	0.8118	1.5417	0.3095	1.3552	0.5846	0.879	0.7236	1.2023	0.586	1.0568	0.9911	1.3552	0.3924	1.1912	0.7317	0.7244	0.3924	0.871	0.579	0.8241	0.7317	1.1272	0.579
378	Carbonyl reductase [NADPH] 1	P16152	CBR1	2	33.2	1.0186	0.9369	1.1695	0.6743	1.0471	0.8838	1.1588	0.7041	1.3183	0.5119	1.1803	0.6623	0.879	0.7592	1.0093	0.9589	0.9036	0.8073	1.1376	0.7245	1.0186	0.946	0.863	0.7245	0.8872	0.7705	0.9638	0.946	1.1066	0.7705
379	Carnitine O-palmitoyltransferase 1, liver isoform	P50416	CPT1A	15	51.8	0.6792	0.0943	0.7112	0.2028	0.7516	0.2505	0.4613	0.0051	0.4699	0.0285	0.5058	0.0134	0.8241	0.0872	0.871	0.2485	0.9204	0.3251	1.0375	0.5178	1.1066	0.5166	0.9462	0.5178	1.0375	0.9775	0.8872	0.5166	0.9462	0.9775
380	Carnitine O-palmitoyltransferase 2, mitochondrial	P23786	CPT2	3	22.8	1.0965	0.651	0.9204	0.812	0.8166	0.5339	0.9908	0.9874	0.8241	0.5353	0.7379	0.3764	1.2823	0.4106	1.0765	0.7498	0.955	0.8865	0.8318	0.5283	0.7379	0.3725	1.1803	0.5283	0.879	0.6584	1.3305	0.3725	1.1169	0.6584
381	Cas scaffolding protein family member 4	Q9NQ75	CASS4	12	30.8	0.8318	0.865	0.7727	0.7435	0.8166	0.7392	0.8472	0.8692	0.787	0.7475	0.8318	0.7432	0.673	0.4044	0.6252	0.3306	0.6546	0.3282	0.9204	0.874	0.9727	0.8695	1.0666	0.874	1.0375	0.9954	1.0093	0.8695	0.9462	0.9954
382	Casein kinase II subunit alpha	P68400	CSNK2A1	9	36.1	0.9204	0.3688	0.8954	0.2604	0.8872	0.2943	0.9036	0.3175	0.871	0.2224	0.863	0.252	0.8872	0.1816	0.863	0.1251	0.8551	0.1424	0.955	0.7955	0.9462	0.865	1.028	0.7955	0.9817	0.9285	1.0375	0.865	1	0.9285
383	Casein kinase II subunit alpha'	P19784	CSNK2A2	6	26	0.8954	0.795	0.7798	0.4943	0.9036	0.7728	0.7943	0.5262	0.6918	0.3546	0.8091	0.513	0.912	0.8139	0.7943	0.5046	0.9204	0.7912	0.863	0.6178	1.0093	0.975	1.1376	0.6178	1.1588	0.6352	0.9727	0.975	0.8472	0.6352
384	Casein kinase II subunit beta	P67870	CSNK2B	2	16.7	0.6982	0.6662	0.7178	0.4625	0.8318	0.8377	0.7727	0.6997	0.7943	0.4823	0.9204	0.8789	1.028	0.5635	1.0471	0.8316	1.2134	0.4596	1.0093	0.6813	1.1695	0.8042	0.9727	0.6813	1.1482	0.5461	0.8395	0.8042	0.8551	0.5461
385	Caspase recruitment domain-containing protein 9	Q9H257	CARD9	2	15.7	0.9908	0.9964	0.787	0.6627	1.7219	0.3922	0.7379	0.5936	0.5861	0.4096	1.2823	0.6266	0.7311	0.5807	0.5808	0.4024	1.2706	0.6409	0.787	0.66	1.7219	0.3934	1.2474	0.66	2.1677	0.2954	0.5702	0.3934	0.4529	0.2954
386	Catalase	P04040	CAT	8	49.5	1.2246	0.4651	1.1912	0.4946	1.6293	0.1805	1.4588	0.5654	1.4322	0.5989	1.8707	0.2277	1.4322	0.5955	1.4191	0.63	1.8535	0.2427	0.9817	0.9595	1.3062	0.4898	1	0.9595	1.3552	0.4605	0.7516	0.4898	0.7244	0.4605
387	Catechol O-methyltransferase	P21964	COMT	6	47.2	0.8091	0.9991	0.8551	0.3488	0.673	0.2486	0.879	0.5718	0.929	0.1579	0.7311	0.11	0.8472	0.9872	0.8954	0.3566	0.7047	0.2545	1.0471	0.3493	0.8318	0.249	0.9376	0.3493	0.7798	0.8025	1.1803	0.249	1.2589	0.8025
388	Cathepsin D	P07339	CTSD	4	26.9	1.0471	0.8152	1.5136	0.0586	1.1912	0.8795	1.3677	0.2765	1.977	0.0295	1.556	0.1948	0.9727	0.7884	1.4191	0.0597	1.1066	0.9074	1.4454	0.052	1.1272	0.7044	0.6792	0.052	0.7727	0.0636	0.871	0.7044	1.2706	0.0636
389	Cathepsin G	P08311	CTSG	3	31	1.3062	0.4665	1.4588	0.3466	1.4588	0.3478	0.9727	0.9526	1.0965	0.7225	1.0864	0.7262	1	0.9704	1.1272	0.6621	1.1169	0.6655	1.1169	0.6846	1.1066	0.6881	0.879	0.6846	0.9817	0.9955	0.8872	0.6881	1	0.9955
390	Cation-dependent mannose-6-phosphate receptor	P20645	M6PR	4	18.1	1.0375	0.8625	1	0.9681	0.8551	0.9977	0.863	0.7964	0.8318	0.7046	0.7112	0.6813	0.6138	0.6026	0.5916	0.5372	0.5105	0.521	0.955	0.8932	0.8241	0.8647	1.028	0.8932	0.8551	0.9704	1.1912	0.8647	1.1482	0.9704
391	CCR4-NOT transcription complex subunit 1	A5YKK6	CNOT1	5	20.2	1.5136	0.3329	1.1912	0.5299	2.355	0.4551	1.0568	0.9389	0.8472	0.7645	1.7061	0.8308	0.2992	0.3508	0.2399	0.2133	0.4571	0.483	0.787	0.7078	1.6904	0.8907	1.2474	0.7078	1.9588	0.6114	0.5808	0.8907	0.5012	0.6114
392	CD109 antigen	Q6YHK3	CD109	6	19.3	0.8166	0.7272	0.7178	0.5405	0.5598	0.3185	0.6668	0.6767	0.5808	0.1761	0.4571	0.0928	0.9462	0.887	0.787	0.3921	0.6081	0.2205	0.8241	0.3238	0.6607	0.1783	1.1912	0.3238	0.7656	0.6825	1.4859	0.1783	1.2823	0.6825
393	CD226 antigen	Q15762	CD226	8	29.8	0.787	0.7132	0.6607	0.6433	0.492	0.4354	1.2246	0.9673	1	0.8856	0.7516	0.6148	0.9908	0.9936	0.8166	0.9242	0.6138	0.6462	0.8166	0.9178	0.6138	0.641	1.2023	0.9178	0.7447	0.7107	1.5996	0.641	1.3183	0.7107
394	CD44 antigen	P16070	CD44	2	17.1	1.0568	0.8083	1.1912	0.7735	1.0765	0.8899	1.1912	0.6453	1.3428	0.6181	1.2246	0.7114	0.9817	0.9569	1.1066	0.9184	1.0093	0.9568	1.1169	0.9612	1.0093	0.9141	0.879	0.9612	0.9036	0.8763	0.9727	0.9141	1.0864	0.8763
395	CD9 antigen	P21926	CD9	3	14	0.5916	0.633	0.863	0.867	0.4831	0.3999	0.7311	0.7939	1.0568	0.9349	0.5916	0.4809	0.8472	0.9882	1.2246	0.7273	0.6855	0.6078	1.4454	0.7371	0.8017	0.6	0.6792	0.7371	0.5546	0.4517	1.2246	0.6	1.7701	0.4517
396	CD97 antigen	P48960	CD97	4	15.3	1.406	0.6585	0.8241	0.982	1.0864	0.9175	0.8318	0.7128	0.5105	0.4578	0.6546	0.498	1.1376	0.6312	0.6607	0.9487	0.871	0.8846	0.5861	0.6735	0.7727	0.7299	1.6749	0.6735	1.3062	0.9353	1.2706	0.7299	0.7516	0.9353
397	CD99 antigen	P14209	CD99	2	31.4	1.1588	0.753	1.3932	0.5471	1.3804	0.5541	0.7586	0.6193	0.9036	0.8573	0.9036	0.8459	0.8472	0.7558	1.0093	0.9683	1	0.9804	1.1803	0.729	1.1695	0.7391	0.8318	0.729	0.9817	0.9879	0.8395	0.7391	1	0.9879
398	Cdc42-interacting protein 4	Q15642	TRIP10	2	25.6	0.8318	0.9469	0.6546	0.379	1.1588	0.6982	0.8318	0.9728	0.6546	0.4201	1.1588	0.631	1	0.9021	0.787	0.4605	1.3932	0.576	0.7798	0.4056	1.3932	0.6532	1.2589	0.4056	1.7539	0.2574	0.7047	0.6532	0.5598	0.2574
399	CDK5 regulatory subunit-associated protein 3	Q96JB5	CDK5RAP3	4	29.1	1.1912	0.4722	1	0.9462	1	0.9744	1.2359	0.3668	1.028	0.8587	1.0375	0.783	1.2134	0.4005	1.0186	0.9265	1.0186	0.8485	0.8241	0.4403	0.8318	0.4881	1.1912	0.4403	1	0.9208	1.1803	0.4881	0.9817	0.9208
400	CDP-diacylglycerol--inositol 3-phosphatidyltransferase	O14735	CDIPT	3	20.7	0.787	0.6549	0.8166	0.6689	0.631	0.4526	0.8872	0.8528	0.9204	0.8707	0.7112	0.5725	0.8017	0.7269	0.8318	0.7426	0.6427	0.4948	1.028	0.9812	0.7943	0.6754	0.955	0.9812	0.7656	0.6613	1.2359	0.6754	1.2823	0.6613
401	Cell cycle and apoptosis regulator protein 2	Q8N163	CCAR2	5	19.8	1.8197	0.0298	1.1482	0.6507	1.2023	0.2849	1.6293	0.1733	0.9727	0.9697	1.0375	0.7426	1.7865	0.0928	1.0666	0.5963	1.1376	0.3051	0.5808	0.1922	0.6486	0.0715	1.6904	0.1922	1.0666	0.8017	1.5136	0.0715	0.9204	0.8017
402	Cell differentiation protein RCD1 homolog	Q92600	RQCD1	2	29.1	1.028	0.7565	0.9462	0.9632	1.1695	0.4839	0.9462	0.9956	0.871	0.7928	1.0666	0.6302	0.9908	0.7958	0.912	0.9922	1.1169	0.5059	0.912	0.7888	1.1272	0.6333	1.0765	0.7888	1.2134	0.502	0.871	0.6333	0.8091	0.502
403	Cell division control protein 42 homolog	P60953	CDC42	22	80.1	0.413	0.1753	0.4966	0.7812	0.4285	0.176	0.5445	0.3044	0.6607	0.8345	0.5649	0.3057	0.6607	0.4575	0.8017	0.5832	0.6855	0.4593	1.2023	0.2395	1.028	0.9972	0.8166	0.2395	0.8472	0.2404	0.955	0.9972	1.1588	0.2404
404	Cell division cycle 5-like protein	Q99459	CDC5L	2	16.8	1.4454	0.2615	1.0765	0.945	1.4723	0.2446	1.2474	0.5193	0.929	0.5585	1.2706	0.4819	1.1695	0.5412	0.871	0.536	1.1912	0.5022	0.7379	0.2791	1.0093	0.9424	1.3305	0.2791	1.3552	0.2607	0.9727	0.9424	0.7244	0.2607
405	Cell division cycle protein 23 homolog	Q9UJX2	CDC23	2	24	0.9817	0.9865	1.0375	0.9103	1.0666	0.858	0.955	0.9343	1.0093	0.9622	1.0375	0.9086	0.7516	0.5574	0.7943	0.6238	0.8166	0.6626	1.0471	0.8971	1.0765	0.8452	0.9376	0.8971	1.0186	0.946	0.912	0.8452	0.9638	0.946
406	Cell growth-regulating nucleolar protein	Q9NX58	LYAR	2	22.7	0.955	0.9424	0.929	0.893	0.9462	0.9317	0.9817	0.9784	0.9462	0.9284	0.9727	0.9676	1.1912	0.7162	1.1588	0.7583	1.1912	0.725	0.9638	0.9498	0.9817	0.9892	1.0186	0.9498	1.0186	0.9606	1	0.9892	0.9638	0.9606
407	Centriolin	Q7Z7A1	CNTRL	4	20.9	0.879	0.5114	0.8166	0.4885	1.0965	0.6556	0.9036	0.5682	0.8395	0.5433	1.1272	0.5924	0.787	0.3033	0.7379	0.2894	0.9908	0.9977	0.929	0.9674	1.2359	0.3043	1.0568	0.9674	1.3305	0.2903	0.7943	0.3043	0.7379	0.2903
408	Centrosomal protein of 131 kDa	Q9UPN4	CEP131	3	31.2	1.0093	0.9489	0.955	0.8449	0.9376	0.7691	0.7943	0.3025	0.7586	0.2247	0.7379	0.201	0.912	0.6682	0.863	0.5046	0.8472	0.4511	0.9376	0.7959	0.9204	0.7221	1.0471	0.7959	0.9727	0.9207	1.0666	0.7221	1.0093	0.9207
409	Centrosome-associated protein CEP250	Q9BV73	CEP250	4	25.6	0.929	0.807	0.9817	0.9482	0.912	0.6937	1.0666	0.7028	1.1272	0.5964	1.0471	0.8176	0.8395	0.4969	0.8872	0.5788	0.8241	0.4373	1.0471	0.8554	0.9727	0.8687	0.9376	0.8554	0.9204	0.7359	1.0093	0.8687	1.0666	0.7359
410	Ceruloplasmin	P00450	CP	6	17.6	0.929	0.8197	1.0093	0.9454	0.9036	0.8194	0.9817	0.9212	1.0568	0.9487	0.9462	0.9208	1.0864	0.8733	1.1695	0.754	1.0568	0.8736	1.0666	0.8712	0.9638	0.9997	0.9204	0.8712	0.8872	0.8708	1.0186	0.9997	1.1066	0.8708
411	cGMP-dependent protein kinase 1	Q13976	PRKG1	3	21.9	1.0471	0.8743	0.9908	0.7156	1.1169	0.5994	0.9376	0.9676	0.8872	0.5852	1	0.7321	0.9727	0.8064	0.912	0.4726	1.0375	0.8876	0.929	0.6101	1.0568	0.7035	1.0568	0.6101	1.1272	0.4083	0.929	0.7035	0.871	0.4083
412	cGMP-inhibited 3',5'-cyclic phosphodiesterase A	Q14432	PDE3A	5	19.9	1.1169	0.6652	1	0.868	1.4191	0.3689	0.9376	0.9509	0.8472	0.5954	1.1912	0.4189	1.028	0.7566	0.929	0.8506	1.3183	0.4523	0.8872	0.5569	1.2589	0.5861	1.1066	0.5569	1.406	0.2144	0.7798	0.5861	0.6982	0.2144
413	cGMP-specific 3',5'-cyclic phosphodiesterase	O76074	PDE5A	17	37.8	0.5808	0.0451	0.7379	0.5017	1.0864	0.7928	0.6138	0.0082	0.7798	0.1272	1.1482	0.3638	0.6607	0.0436	0.8472	0.4903	1.2246	0.7922	1.2589	0.1458	1.8197	0.08	0.7798	0.1458	1.4322	0.7527	0.5395	0.08	0.6855	0.7527
414	Charged multivesicular body protein 2a	O43633	CHMP2A	2	26.6	0.8954	0.774	0.9727	0.9675	0.8551	0.7407	0.8872	0.6478	0.955	0.8156	0.8472	0.6206	0.787	0.3572	0.8551	0.4242	0.7516	0.3465	1.0765	0.803	0.9462	0.9614	0.912	0.803	0.871	0.7686	1.0375	0.9614	1.1272	0.7686
415	Charged multivesicular body protein 4b	Q9H444	CHMP4B	4	39.7	0.9727	0.9402	0.5861	0.3816	0.871	0.8167	1.4322	0.4532	0.8551	0.868	1.2706	0.514	0.9462	0.9863	0.5649	0.3968	0.8472	0.86	0.5916	0.4016	0.8872	0.8731	1.6596	0.4016	1.4723	0.4509	1.1066	0.8731	0.6668	0.4509
416	Charged multivesicular body protein 5	Q9NZZ3	CHMP5	3	19.6	1.2474	0.6621	0.9727	0.967	0.9908	0.9948	1.0568	0.8907	0.8241	0.7227	0.8395	0.746	0.929	0.9018	0.7244	0.5727	0.7379	0.5901	0.7727	0.6381	0.787	0.6583	1.2706	0.6381	1.0093	0.9722	1.2474	0.6583	0.9727	0.9722
417	Charged multivesicular body protein 6	Q96FZ7	CHMP6	5	37.8	1.028	0.8161	1.0765	0.3509	1.028	0.8729	0.9817	0.8169	1.028	0.5933	0.9817	0.7616	0.9036	0.4413	0.9462	0.9731	0.912	0.4059	1.0375	0.4585	1	0.9415	0.9462	0.4585	0.955	0.4466	0.9817	0.9415	1.028	0.4466
418	Chitinase domain-containing protein 1	Q9BWS9	CHID1	3	28.8	1.5276	0.5432	1.2359	0.6296	1.0666	0.7955	1.7219	0.4769	1.3932	0.5477	1.1912	0.6871	2.0137	0.4256	1.6293	0.4841	1.3932	0.6002	0.8017	0.8653	0.6918	0.6848	1.2246	0.8653	0.8551	0.7999	1.4191	0.6848	1.1482	0.7999
419	Chitobiosyldiphosphodolichol beta-mannosyltransferase	Q9BT22	ALG1	4	17.7	0.6368	0.7846	0.4246	0.2604	0.4875	0.3522	1.0186	0.8074	0.6546	0.4365	0.7586	0.6023	0.5649	0.6478	0.3837	0.218	0.4571	0.2908	0.6368	0.34	0.7379	0.4671	1.5417	0.34	1.1272	0.7586	1.3305	0.4671	0.871	0.7586
420	Chloride intracellular channel protein 1	O00299	CLIC1	12	75.9	1.0568	0.7459	1.1695	0.3822	0.9036	0.5911	1.1912	0.3475	1.3305	0.1532	1.0186	0.9178	1.3428	0.0812	1.5136	0.0339	1.1482	0.2933	1.1066	0.5704	0.8395	0.3981	0.8872	0.5704	0.7586	0.1785	1.1695	0.3981	1.2942	0.1785
421	Cholesteryl ester transfer protein	P11597	CETP	3	8.5	2.5351	0.1647	2.0324	0.1709	4.0179	0.0731	2.421	0.1501	1.9231	0.1555	3.8019	0.0684	3.1623	0.1154	2.5119	0.1192	4.9659	0.0565	0.7516	0.9636	1.7219	0.3109	1.3062	0.9636	2.1281	0.2974	0.5248	0.3109	0.4207	0.2974
422	Choline transporter-like protein 1	Q8WWI5	SLC44A1	6	14.2	0.5495	0.2765	0.6252	0.5136	0.5105	0.3688	0.5546	0.3451	0.6368	0.5457	0.5248	0.2967	0.6368	0.336	0.7447	0.6176	0.6026	0.4175	1.1482	0.5978	0.9376	0.8506	0.8551	0.5978	0.8017	0.7667	1.0471	0.8506	1.2246	0.7667
423	Choline transporter-like protein 2	Q8IWA5	SLC44A2	5	18	0.9204	0.7591	0.8954	0.5157	0.9376	0.7998	0.8318	0.4721	0.8091	0.3202	0.8551	0.4997	0.9036	0.5757	0.879	0.3879	0.929	0.6091	0.9638	0.7079	1.0093	0.9562	1.0186	0.7079	1.0471	0.6703	0.9727	0.9562	0.9376	0.6703
424	Chromatin complexes subunit BAP18	Q8IXM2	BAP18	2	17.4	1.5996	0.4424	1.1376	0.9969	1.4997	0.5599	1.7061	0.429	1.2134	0.9635	1.6144	0.5406	1.556	0.4458	1.1169	0.9946	1.4723	0.5649	0.7047	0.4436	0.929	0.7732	1.3932	0.4436	1.3062	0.5617	1.0568	0.7732	0.7516	0.5617
425	Chromobox protein homolog 1	P83916	CBX1	4	56.8	1.9231	0.3379	1.2942	0.619	1.5849	0.4402	1.4191	0.5246	0.955	0.9391	1.1695	0.7415	1.888	0.3487	1.2589	0.6477	1.556	0.4573	0.6668	0.4932	0.8166	0.7071	1.4723	0.4932	1.2134	0.6917	1.2023	0.7071	0.8091	0.6917
426	Chromobox protein homolog 3	Q13185	CBX3	10	50.8	4.8753	0.0137	3.6983	0.0092	2.8576	0.0198	4.7863	0.0381	3.7325	0.011	2.9107	0.024	5.9704	0.0137	4.6132	0.0052	3.5318	0.0104	0.8318	0.7972	0.5649	0.8433	1.1803	0.7972	0.7516	0.4932	1.7378	0.8433	1.3062	0.4932
427	Chromodomain-helicase-DNA-binding protein 4	Q14839	CHD4	3	21.4	1.1912	0.3565	1.0568	0.9328	1.1482	0.5058	1.1169	0.5943	1	0.7149	1.0765	0.8113	1.0864	0.7169	0.9727	0.5925	1.0471	0.9524	0.8872	0.3928	0.955	0.7607	1.1066	0.3928	1.0666	0.5552	1.028	0.7607	0.9204	0.5552
428	Citrate synthase, mitochondrial	O75390	CS	11	40.3	2.2491	0.1819	1.8535	0.1683	1.3677	0.5359	2.884	0.0929	2.4434	0.106	1.8197	0.2191	3.3113	0.0266	2.8314	0.0929	2.1086	0.1492	0.8395	0.5544	0.5916	0.1754	1.1695	0.5544	0.7047	0.3871	1.6444	0.1754	1.3932	0.3871
429	CKLF-like MARVEL transmembrane domain-containing protein 5	Q96DZ9	CMTM5	7	16.6	0.4699	0.413	0.5598	0.6079	0.5012	0.3501	0.4699	0.2677	0.5649	0.3866	0.5012	0.2303	0.631	0.4905	0.7586	0.7186	0.673	0.4146	1.1803	0.7137	1.0471	0.8711	0.8318	0.7137	0.879	0.6059	0.9376	0.8711	1.1169	0.6059
430	Clathrin heavy chain 1	Q00610	CLTC	91	57.7	0.6194	0.0692	0.879	0.6499	0.8166	0.2018	0.4406	0.0011	0.631	0.0426	0.5861	0.0049	0.879	0.943	1.2706	0.147	1.1588	0.5466	1.4322	0.1672	1.3305	0.5949	0.6855	0.1672	0.9204	0.3953	0.7379	0.5949	1.0666	0.3953
431	Clathrin interactor 1	Q14677	CLINT1	7	28	0.8318	0.6867	1.1066	0.5329	0.8318	0.9405	0.9727	0.9275	1.3062	0.3604	0.9908	0.8103	1.2246	0.4164	1.6144	0.098	1.2359	0.2688	1.3062	0.3197	1.0093	0.7414	0.7516	0.3197	0.7516	0.4877	0.9727	0.7414	1.3062	0.4877
432	Clathrin light chain A	P09496	CLTA	4	28.2	0.1837	0.1456	0.0855	0.1011	0.4786	0.314	1.803	0.3697	0.8395	0.7448	4.6559	0.1575	0.3105	0.2066	0.1445	0.1277	0.8017	0.6862	0.4613	0.302	2.5823	0.248	2.1281	0.302	5.4954	0.1428	0.3802	0.248	0.1786	0.1428
433	Cleavage and polyadenylation specificity factor subunit 1	Q10570	CPSF1	2	17.6	1.3183	0.3022	1.2023	0.4528	1.556	0.1514	1.0864	0.6834	0.9908	0.9867	1.2942	0.3061	1.2706	0.3552	1.1588	0.5364	1.4997	0.1725	0.9036	0.6949	1.1695	0.4669	1.0864	0.6949	1.2823	0.3111	0.8395	0.4669	0.7656	0.3111
434	Cleavage and polyadenylation specificity factor subunit 5	O43809	NUDT21	3	32.6	1.0568	0.8174	1.1912	0.4491	1.1695	0.3818	1.0568	0.8553	1.1912	0.4727	1.1588	0.4015	1.1803	0.3992	1.3305	0.2251	1.2942	0.1959	1.1169	0.5714	1.0965	0.485	0.879	0.5714	0.9727	0.8746	0.8954	0.485	1.0093	0.8746
435	Cleavage and polyadenylation specificity factor subunit 6	Q16630	CPSF6	2	28.3	1.9055	0.482	3.1046	0.3396	1.3428	0.7076	4.1687	0.2328	6.4269	0.1902	3.1046	0.2892	3.5318	0.2477	5.6494	0.2002	2.5586	0.3119	1.7219	0.6396	0.6982	0.6733	0.5248	0.6396	0.3837	0.4425	1.406	0.6733	2.2909	0.4425
436	Clusterin	P10909	CLU	20	49.7	0.3698	0.1247	0.4487	0.6626	0.3631	0.0297	0.871	0.8594	1.0375	0.4109	0.879	0.3921	0.2858	0.1074	0.3565	0.6058	0.2965	0.0227	1.1912	0.5306	1.0093	0.3107	0.8241	0.5306	0.8318	0.117	0.9727	0.3107	1.1803	0.117
437	C-Maf-inducing protein	Q8IY22	CMIP	8	18.6	0.8395	0.3306	1.2823	0.8457	0.7586	0.2456	0.8472	0.4708	1.2942	0.6553	0.7656	0.3569	0.6546	0.1054	1.0093	0.6294	0.597	0.0768	1.4997	0.2425	0.8954	0.8269	0.6546	0.2425	0.597	0.1782	1.0965	0.8269	1.6444	0.1782
438	Coactosin-like protein	Q14019	COTL1	8	57.8	1.6749	0.2326	1.3552	0.2948	1.2942	0.3835	1.4997	0.3094	1.2134	0.3903	1.1482	0.5027	1.803	0.1333	1.4191	0.1685	1.3428	0.22	0.8017	0.8507	0.7311	0.6911	1.2246	0.8507	0.929	0.8318	1.3428	0.6911	1.0568	0.8318
439	Coagulation factor V	P12259	F5	25	26.4	0.6368	0.0732	0.9462	0.7881	0.5297	0.0053	0.7586	0.2396	1.1272	0.6889	0.6368	0.0235	0.871	0.8393	1.2706	0.173	0.7178	0.1639	1.4454	0.1212	0.8241	0.2294	0.6792	0.1212	0.5702	0.0097	1.1912	0.2294	1.7219	0.0097
440	Coagulation factor XIII A chain	P00488	F13A1	173	78.1	0.3499	0	1.9055	0.8418	0.5495	0.0501	0.5702	0	2.8314	0.5744	0.8954	0.0311	0.3597	0	1.9055	0.6416	0.5649	0.0202	4.6559	0.0001	1.5136	0.007	0.2109	0.0001	0.3404	0.0445	0.6486	0.007	2.884	0.0445
441	Coatomer subunit alpha	P53621	COPA	19	45.6	1.3428	0.1819	1.3677	0.1297	1.2823	0.2722	1.2474	0.4484	1.2706	0.3665	1.2023	0.5396	0.9462	0.8513	0.9727	0.8719	0.871	0.8296	1.028	0.7431	0.9376	0.9507	0.955	0.7431	0.9036	0.7032	1.0471	0.9507	1.0864	0.7032
442	Coatomer subunit beta	P53618	COPB1	21	42.7	0.8872	0.8771	1.4588	0.2957	0.8091	0.6851	0.8241	0.8734	1.3677	0.2977	0.7586	0.6817	1.0186	0.8506	1.6596	0.1725	0.9204	0.9495	1.6144	0.2337	0.9036	0.8014	0.6081	0.2337	0.5546	0.1551	1.0864	0.8014	1.7701	0.1551
443	Coatomer subunit beta'	P35606	COPB2	16	41.6	1.1376	0.3616	1.4191	0.4085	1.4454	0.214	1.1169	0.3517	1.3932	0.4211	1.4322	0.195	1.3183	0.1667	1.5996	0.2215	1.6444	0.0841	1.2359	0.9415	1.2589	0.6994	0.7943	0.9415	1.0093	0.7792	0.7798	0.6994	0.9727	0.7792
444	Coatomer subunit delta	P48444	ARCN1	5	36	1.3552	0.2929	1.3932	0.1492	1.9409	0.0405	1.0765	0.9749	1.1066	0.6125	1.5417	0.1888	1.5849	0.1749	1.6144	0.0875	2.2491	0.0244	1.0186	0.634	1.4322	0.1974	0.9638	0.634	1.4191	0.3796	0.6855	0.1974	0.6918	0.3796
445	Coatomer subunit epsilon	O14579	COPE	4	40.3	1.1066	0.8377	2.3988	0.2708	1.556	0.3484	1.4191	0.6729	3.1333	0.2102	1.977	0.2693	1.028	0.5829	2.3768	0.1808	1.5276	0.2308	2.1281	0.3431	1.4191	0.441	0.4571	0.3431	0.6081	0.8274	0.6918	0.441	1.5849	0.8274
446	Coatomer subunit gamma-1	Q9Y678	COPG1	20	32	1.2706	0.1365	1.2474	0.1887	1.556	0.0756	1.028	0.6409	1.0186	0.5044	1.3183	0.9187	1.7539	0.0429	1.7378	0.0607	2.1478	0.0407	0.9908	0.8363	1.2706	0.733	0.9908	0.8363	1.2823	0.6174	0.7727	0.733	0.7656	0.6174
447	Coatomer subunit gamma-2	Q9UBF2	COPG2	5	20	0.5152	0.5491	0.912	0.7534	0.4325	0.3948	0.7047	0.8858	1.2706	0.8655	0.5861	0.653	0.6918	0.6467	1.2023	0.874	0.5702	0.4654	1.6749	0.7569	0.8091	0.7529	0.5861	0.7569	0.4786	0.5488	1.2134	0.7529	2.0512	0.5488
448	Coatomer subunit zeta-1	P61923	COPZ1	4	31.6	1.0965	0.8963	0.9727	0.9956	0.8872	0.8035	1.1169	0.8676	0.9908	0.9747	0.9036	0.8308	1	0.9627	0.8954	0.8562	0.8166	0.6838	0.879	0.892	0.8091	0.7134	1.1169	0.892	0.9036	0.8074	1.2134	0.7134	1.0864	0.8074
449	Cofilin-1	P23528	CFL1	15	71.1	0.8551	0.9602	1.4859	0.1334	0.6982	0.4644	1.1376	0.3757	1.9231	0.022	0.9204	0.9647	1.7219	0.003	2.9107	0.0004	1.3804	0.02	1.6749	0.113	0.7943	0.2595	0.5861	0.113	0.4742	0.019	1.2359	0.2595	2.0701	0.019
450	Coiled-coil domain-containing protein 47	Q96A33	CCDC47	3	31.1	1.2589	0.5673	1.4588	0.48	3.5318	0.278	0.4285	0.2874	0.4406	0.3364	1.2942	0.5879	1.4588	0.3788	1.6904	0.3224	4.0551	0.1951	1.1482	0.8722	2.8054	0.509	0.8551	0.8722	2.4434	0.6013	0.3499	0.509	0.4018	0.6013
451	Coiled-coil domain-containing protein 6	Q16204	CCDC6	2	26.6	1.3062	0.3727	1.0864	0.7379	1.0965	0.7085	1.2023	0.5004	1.0093	0.9572	1.0186	0.9243	1.0666	0.796	0.8872	0.6905	0.8954	0.7194	0.8241	0.5291	0.8318	0.5523	1.1912	0.5291	1	0.9669	1.1803	0.5523	0.9817	0.9669
452	Coiled-coil domain-containing protein 88B	A6NC98	CCDC88B	2	28.7	0.9462	0.7605	0.8551	0.7927	1.1912	0.4618	0.8318	0.5563	0.7447	0.5784	1.0471	0.6174	0.8318	0.4444	0.7447	0.46	1.0471	0.7965	0.8954	0.9635	1.2589	0.3699	1.0965	0.9635	1.3932	0.3812	0.7798	0.3699	0.7047	0.3812
453	Coiled-coil-helix-coiled-coil-helix domain-containing protein 3, mitochondrial	Q9NX63	CHCHD3	5	71.4	0.5861	0.0272	0.6982	0.1953	0.5395	0.0504	0.673	0.0561	0.7943	0.3712	0.6194	0.1039	0.8241	0.2502	0.9727	0.9651	0.7586	0.424	1.1695	0.2348	0.912	0.7015	0.8395	0.2348	0.7727	0.4007	1.0765	0.7015	1.2706	0.4007
454	Cold-inducible RNA-binding protein	Q14011	CIRBP	3	65.7	0.9204	0.7081	0.9036	0.5631	0.9036	0.7265	0.8954	0.4852	0.871	0.3787	0.871	0.4993	1.028	0.6724	1	0.8324	1	0.6548	0.9638	0.8285	0.9727	0.9796	1.0186	0.8285	0.9908	0.8116	1.0093	0.9796	0.9908	0.8116
455	COMM domain-containing protein 9	Q9P000	COMMD9	2	28.8	1.2023	0.7128	1	0.9867	1.1066	0.8262	1.0864	0.8483	0.912	0.8618	1.0093	0.9755	0.929	0.9003	0.7798	0.6461	0.863	0.7788	0.8241	0.7237	0.912	0.8717	1.1912	0.7237	1.0965	0.8386	1.0765	0.8717	0.8954	0.8386
456	Complement C1q subcomponent subunit B	P02746	C1QB	3	39.5	5.5976	0.3918	0.9908	0.6486	1.1695	0.844	8.3176	0.261	1.6144	0.8316	1.9231	0.639	3.0479	0.7588	0.4656	0.3499	0.5808	0.4255	0.1486	0.2914	0.2291	0.3444	6.6069	0.2914	1.2134	0.7768	4.2855	0.3444	0.8091	0.7768
457	Complement C1r subcomponent	P00736	C1R	13	28.8	0.6194	0.1531	0.7178	0.3959	0.5346	0.0555	0.912	0.7767	1.0471	0.6676	0.7798	0.3208	0.6546	0.2034	0.7447	0.5333	0.5598	0.0729	1.1376	0.4842	0.8551	0.4587	0.863	0.4842	0.7379	0.1929	1.1482	0.4587	1.3305	0.1929
458	Complement C3	P01024	C3	38	43.8	2.5823	0	4.0926	0	3.4041	0	2.208	0.0003	3.4995	0	3.02	0	2.466	0	3.9084	0	3.2509	0	1.5849	0.0296	1.2706	0.1663	0.6194	0.0296	0.8091	0.361	0.7727	0.1663	1.2134	0.361
459	Complement C4-A	P0C0L4	C4A	10	27.2	1.803	0.0342	6.1376	0.0009	8.4723	0.0003	1.2359	0.4528	4.4463	0.0357	5.9156	0.0063	1.8197	0.0467	5.9156	0.0031	8.6298	0.001	3.8371	0.0628	5.6494	0.0245	0.2559	0.0628	1.4454	0.1643	0.1722	0.0245	0.673	0.1643
460	Complement component 1 Q subcomponent-binding protein, mitochondrial	Q07021	C1QBP	17	61.4	0.7112	0.5076	0.8166	0.6459	0.5495	0.2208	0.787	0.6691	0.9036	0.8324	0.6081	0.2957	0.929	0.8778	1.0666	0.9457	0.7178	0.4084	1.1482	0.8249	0.7656	0.4865	0.8551	0.8249	0.6607	0.3777	1.2823	0.4865	1.4859	0.3777
461	Complement component C6	P13671	C6	2	16.3	1.0965	0.7787	1.0864	0.8452	1.3428	0.5368	1.1169	0.8087	1.1169	0.877	1.3677	0.5559	1.1803	0.6587	1.1695	0.7152	1.4454	0.4634	0.9817	0.9276	1.2134	0.6906	1	0.9276	1.2246	0.6364	0.8091	0.6906	0.8017	0.6364
462	Complement component C8 beta chain	P07358	C8B	3	16.4	1.4191	0.4812	1.0666	0.9436	1.3305	0.5393	1.556	0.443	1.1695	0.859	1.4588	0.4937	1.3428	0.5352	1.0093	0.9511	1.2706	0.6036	0.7447	0.509	0.929	0.8883	1.3183	0.509	1.2474	0.5724	1.0568	0.8883	0.787	0.5724
463	Complement component C9	P02748	C9	9	32.6	2.6303	0.0038	1.3804	0.0968	3.6644	0.0025	2.5586	0.0059	1.3428	0.1596	3.5645	0.0038	1.977	0.1059	1.0666	0.5464	2.8576	0.055	0.5012	0.0527	1.5136	0.8193	1.9588	0.0527	2.704	0.0494	0.6427	0.8193	0.3597	0.0494
464	Conserved oligomeric Golgi complex subunit 4	Q9H9E3	COG4	2	16.7	0.9727	0.9985	0.863	0.7555	1.0375	0.886	0.8551	0.7487	0.7586	0.5633	0.912	0.8541	0.8017	0.6608	0.7112	0.5027	0.8551	0.7544	0.879	0.7568	1.0568	0.8845	1.1169	0.7568	1.1912	0.6629	0.929	0.8845	0.8241	0.6629
465	Consortin	Q6PJW8	CNST	3	9.5	1.1066	0.4646	1.1169	0.4107	1.0375	0.6892	1.2246	0.4069	1.2246	0.3636	1.1376	0.5868	1.0568	0.532	1.0568	0.4654	0.9817	0.8043	0.9908	0.8677	0.9204	0.6622	0.9908	0.8677	0.9204	0.5714	1.0666	0.6622	1.0666	0.5714
466	Constitutive coactivator of PPAR-gamma-like protein 1	Q9NZB2	FAM120A	3	22.2	0.9036	0.841	0.8318	0.7218	1.0568	0.785	0.7943	0.5859	0.7311	0.5087	0.929	0.9023	0.929	0.8699	0.8551	0.7473	1.0864	0.7583	0.912	0.8671	1.1588	0.653	1.0765	0.8671	1.2589	0.5634	0.8472	0.653	0.7798	0.5634
467	COP9 signalosome complex subunit 1	Q13098	GPS1	5	28.5	1.0093	0.9051	1	0.9566	0.955	0.9205	0.9817	0.9724	0.9817	0.8896	0.929	0.8547	0.912	0.8891	0.912	0.7608	0.863	0.7299	0.9817	0.863	0.9376	0.8287	1	0.863	0.9462	0.9636	1.0471	0.8287	1.0375	0.9636
468	COP9 signalosome complex subunit 2	P61201	COPS2	5	32.5	0.4656	0.398	0.4786	0.4093	0.4571	0.2293	0.8472	0.8563	0.8954	0.8913	0.8241	0.5422	0.871	0.8488	0.929	0.8669	0.8551	0.5363	1.0568	0.9825	0.9727	0.6613	0.929	0.9825	0.912	0.7333	1.0093	0.6613	1.0765	0.7333
469	COP9 signalosome complex subunit 3	Q9UNS2	COPS3	4	30.5	0.8318	0.5175	0.8551	0.6121	0.9638	0.9052	0.879	0.567	0.912	0.6748	1.0186	0.8218	0.8954	0.5772	0.9204	0.6876	1.0375	0.8065	1.0186	0.8449	1.1482	0.4707	0.9638	0.8449	1.1169	0.5523	0.8551	0.4707	0.879	0.5523
470	COP9 signalosome complex subunit 4	Q9BT78	COPS4	6	33.7	0.955	0.8129	0.9727	0.8551	0.9727	0.9042	0.9376	0.6172	0.955	0.9312	0.9638	0.8818	0.9638	0.8355	0.9817	0.8324	0.9908	0.8811	1.0093	0.6771	1.0093	0.7223	0.9727	0.6771	0.9908	0.9502	0.9727	0.7223	0.9908	0.9502
471	COP9 signalosome complex subunit 5	Q92905	COPS5	4	31.7	1.0186	0.883	0.9638	0.6919	1	0.9027	1.0666	0.8784	1	0.9669	1.0375	0.829	0.9908	0.8477	0.929	0.6984	0.9638	0.8672	0.929	0.8009	0.9638	0.9801	1.0568	0.8009	1.028	0.8251	1.0186	0.9801	0.955	0.8251
472	COP9 signalosome complex subunit 6	Q7L5N1	COPS6	2	22.9	0.9817	0.839	0.9036	0.6399	0.9727	0.8594	0.955	0.8697	0.879	0.666	0.955	0.8904	0.9727	0.9297	0.8954	0.7185	0.9638	0.9508	0.912	0.7824	0.9908	0.9788	1.0765	0.7824	1.0765	0.7629	0.9908	0.9788	0.912	0.7629
473	COP9 signalosome complex subunit 7a	Q9UBW8	COPS7A	2	34.6	0.9036	0.8542	0.9376	0.9134	1.0186	0.9606	0.8472	0.7566	0.879	0.811	0.9462	0.9322	0.955	0.9377	0.9908	0.9987	1.0666	0.8762	1.028	0.939	1.1169	0.8173	0.955	0.939	1.0666	0.875	0.879	0.8173	0.9204	0.875
474	COP9 signalosome complex subunit 8	Q99627	COPS8	3	43.1	0.9204	0.9393	0.912	0.8809	1.0666	0.9806	0.8241	0.8387	0.8166	0.7842	0.955	0.8782	0.787	0.6728	0.7798	0.6293	0.912	0.7051	0.9817	0.9405	1.1482	0.9586	1	0.9405	1.1588	0.8997	0.8551	0.9586	0.8472	0.8997
475	Copine-1	Q99829	CPNE1	8	30.4	1.2474	0.6673	1.6293	0.307	1.3932	0.8978	1.556	0.1627	2.0512	0.0625	1.7378	0.2532	1.803	0.073	2.355	0.028	2.0137	0.1161	1.3305	0.5345	1.1066	0.7617	0.7379	0.5345	0.8241	0.365	0.8872	0.7617	1.1912	0.365
476	Copine-2	Q96FN4	CPNE2	8	29.2	0.673	0.8828	0.4699	0.1078	0.5649	0.6396	0.8954	0.982	0.5916	0.1308	0.7379	0.7143	0.8472	0.7561	0.5495	0.0858	0.6918	0.4861	0.6486	0.1357	0.8091	0.7359	1.5136	0.1357	1.2589	0.2073	1.2134	0.7359	0.7798	0.2073
477	Copine-3	O75131	CPNE3	13	33.2	0.6138	0.2403	0.6252	0.2598	0.6855	0.5606	0.4699	0.0764	0.4699	0.1511	0.5248	0.1174	0.3698	0.1445	0.3664	0.2688	0.4055	0.3652	1.0186	0.81	1.1066	0.7206	0.9638	0.81	1.0965	0.9412	0.8872	0.7206	0.8954	0.9412
478	Copper chaperone for superoxide dismutase	O14618	CCS	3	22.6	1.5417	0.5778	1.0765	0.81	1.7539	0.5534	0.9462	0.9523	0.6668	0.7586	1.0864	0.9122	1.2942	0.7514	0.912	0.9606	1.4859	0.7175	0.6918	0.7184	1.1272	0.9596	1.4191	0.7184	1.6144	0.6862	0.871	0.9596	0.6081	0.6862
479	Core histone macro-H2A.1	O75367	H2AFY	35	40.9	0.8954	0.8002	0.9036	0.8359	0.879	0.5512	1	0.8446	1.0093	0.5192	0.9908	0.8361	1.0375	0.6944	1.0471	0.3839	1.0186	0.9944	1	0.6087	0.9727	0.6894	0.9817	0.6087	0.9638	0.3806	1.0093	0.6894	1.0186	0.3806
480	Core-binding factor subunit beta	Q13951	CBFB	2	52.8	0.8318	0.7333	0.879	0.7634	0.912	0.8185	0.9462	0.9249	1	0.9599	1.0375	0.9786	0.8954	0.8944	0.9462	0.929	0.9817	0.9903	1.0471	0.9647	1.0864	0.9039	0.9376	0.9647	1.028	0.9387	0.9036	0.9039	0.955	0.9387
481	Coronin-1A	P31146	CORO1A	20	58.1	1.6293	0.0452	2.2284	0.0546	1.1169	0.8571	1.888	0.0161	2.5823	0.0195	1.3183	0.4504	2.2491	0.0033	3.0761	0.004	1.5704	0.1146	1.3677	0.9135	0.6855	0.0617	0.7178	0.9135	0.5058	0.0744	1.4322	0.0617	1.9409	0.0744
482	Coronin-1B	Q9BR76	CORO1B	4	24.7	0.8091	0.2383	0.7656	0.0579	0.7727	0.2264	1.1272	0.8137	1.0568	0.8984	1.0765	0.7841	0.879	0.4366	0.8241	0.4054	0.8318	0.6781	0.929	0.6067	0.9462	0.9443	1.0568	0.6067	1	0.6584	1.0375	0.9443	0.9817	0.6584
483	Coronin-1C	Q9ULV4	CORO1C	16	27.6	2.1281	0.0962	4.4463	0.1332	1.3932	0.554	1.8707	0.2801	3.7325	0.3585	1.1695	0.968	2.5823	0.0248	4.7863	0.1551	1.5996	0.2402	1.803	0.9149	0.6252	0.3068	0.5445	0.9149	0.3631	0.4588	1.5704	0.3068	2.704	0.4588
484	Coronin-7	P57737	CORO7	3	12.8	1.3677	0.5416	1.1912	0.6791	2.208	0.2944	1.028	0.8396	0.8872	0.9567	1.6444	0.3978	1.0965	0.7907	0.955	0.9902	1.7701	0.3803	0.8551	0.7996	1.5849	0.4615	1.1482	0.7996	1.8365	0.3834	0.6194	0.4615	0.5346	0.3834
485	Costars family protein ABRACL	Q9P1F3	ABRACL	6	74.1	1.3552	0.3737	1	0.9409	1.3804	0.3877	1.2706	0.5372	0.9376	0.6777	1.2823	0.5576	1.406	0.3119	1.0375	0.9147	1.4322	0.3232	0.7311	0.3468	1.0093	0.9711	1.3428	0.3468	1.3552	0.3596	0.9727	0.9711	0.7244	0.3596
486	Crk-like protein	P46109	CRKL	7	41.9	0.9462	0.6496	0.9908	0.8119	0.9376	0.5569	0.9462	0.4912	0.9908	0.9934	0.9376	0.4149	1.0375	0.9923	1.0864	0.4905	1.0186	0.897	1.0375	0.4961	0.9817	0.8894	0.9462	0.4961	0.9376	0.4192	1	0.8894	1.0471	0.4192
487	CSC1-like protein 1	O94886	TMEM63A	7	20.8	0.8395	0.6299	0.7656	0.3632	1.2589	0.4078	0.4786	0.1763	0.4529	0.0778	0.6982	0.7333	0.7047	0.3133	0.6427	0.1729	1.0568	0.7912	0.9036	0.6407	1.4859	0.2418	1.0864	0.6407	1.6144	0.1231	0.6607	0.2418	0.6081	0.1231
488	cTAGE family member 5	O15320	CTAGE5	2	21.4	1.0186	0.9271	0.8472	0.7229	0.871	0.8477	1.0471	0.9	0.871	0.7459	0.8954	0.874	1.0568	0.8812	0.879	0.7626	0.9036	0.8927	0.8241	0.6654	0.8472	0.7806	1.1912	0.6654	1.0186	0.8615	1.1588	0.7806	0.9638	0.8615
489	CTD small phosphatase-like protein	O15194	CTDSPL	4	16.3	0.8872	0.6553	0.8017	0.5725	0.7798	0.4568	1.028	0.9659	0.929	0.8459	0.9036	0.6568	0.9638	0.8117	0.879	0.7059	0.8472	0.5518	0.8954	0.8785	0.871	0.6826	1.0965	0.8785	0.9638	0.7849	1.1272	0.6826	1.0186	0.7849
490	CTP synthase 1	P17812	CTPS1	3	19	0.955	0.9759	0.871	0.856	1.5996	0.4266	0.5105	0.3419	0.4742	0.4362	0.871	0.8713	0.5598	0.4068	0.5012	0.5171	0.9036	0.9909	0.9036	0.8326	1.7061	0.4121	1.0864	0.8326	1.8365	0.5237	0.5754	0.4121	0.5346	0.5237
491	C-type lectin domain family 1 member B	Q9P126	CLEC1B	4	14	0.7047	0.7165	0.5702	0.6844	0.3532	0.3402	1.3932	0.6923	1.0965	0.7248	0.6668	0.6167	1.1169	0.8797	0.879	0.9191	0.5297	0.4934	0.7798	0.9597	0.4786	0.4392	1.2589	0.9597	0.6026	0.456	2.0512	0.4392	1.6293	0.456
492	Cullin-1	Q13616	CUL1	3	20	0.9204	0.4312	0.8472	0.2452	0.9908	0.7756	0.929	0.6691	0.8551	0.3707	1	0.8902	0.929	0.6211	0.8551	0.3443	1	0.9483	0.912	0.5828	1.0666	0.5812	1.0765	0.5828	1.1588	0.3228	0.9204	0.5812	0.8472	0.3228
493	Cullin-2	Q13617	CUL2	4	29.7	1.028	0.8105	1.028	0.6573	1.0186	0.9167	1.028	0.9845	1.0186	0.8598	1.0093	0.7576	1.0093	0.8682	1.0093	0.7764	0.9908	0.8718	0.9908	0.7673	0.9727	0.7831	0.9908	0.7673	0.9817	0.6469	1.0093	0.7831	1	0.6469
494	Cullin-3	Q13618	CUL3	6	31.8	1.028	0.3302	1.0186	0.2833	1.028	0.3242	1.0765	0.3295	1.0666	0.1491	1.0765	0.1716	0.9908	0.8995	0.9908	0.8327	1	0.9066	0.9817	0.9065	0.9908	0.9887	1	0.9065	1	0.9178	0.9908	0.9887	0.9817	0.9178
495	Cullin-4B	Q13620	CUL4B	3	17.9	1.1272	0.7684	1.3552	0.506	1.2942	0.5451	0.7516	0.5402	0.912	0.826	0.871	0.761	1.0765	0.8373	1.3062	0.5471	1.2474	0.5911	1.2023	0.6557	1.1482	0.7115	0.8166	0.6557	0.9462	0.9279	0.8551	0.7115	1.0375	0.9279
496	Cullin-associated NEDD8-dissociated protein 1	Q86VP6	CAND1	17	28.6	0.9727	0.8549	0.9376	0.6065	0.912	0.8691	1.0568	0.6247	1.0186	0.8343	0.9908	0.8855	0.863	0.4133	0.8241	0.1453	0.8017	0.2531	0.955	0.4881	0.929	0.7286	1.028	0.4881	0.955	0.7246	1.0568	0.7286	1.028	0.7246
497	Cyclin-Y	Q8ND76	CCNY	3	19.7	1.1272	0.7685	0.9638	0.9387	1.0965	0.8113	0.9817	0.9803	0.8395	0.7007	0.955	0.9326	1.028	0.9257	0.879	0.7801	1	0.9733	0.8472	0.7166	0.9638	0.9522	1.1588	0.7166	1.1376	0.7567	1.0186	0.9522	0.863	0.7567
498	Cysteine--tRNA ligase, cytoplasmic	P49589	CARS	3	23.4	1.0765	0.2688	0.9638	0.911	1.0568	0.3549	0.9817	0.9623	0.879	0.2872	0.9638	0.7867	0.9908	0.9122	0.8872	0.2728	0.9727	0.7279	0.8872	0.312	0.9727	0.8549	1.1066	0.312	1.0864	0.4721	1.0093	0.8549	0.9036	0.4721
499	Cytochrome b-245 heavy chain	P04839	CYBB	7	24	1.5849	0.2816	1.406	0.1644	3.1046	0.0209	0.7311	0.1957	0.6486	0.3331	1.4322	0.5509	1.2134	0.9735	1.0864	0.7147	2.355	0.0901	0.8872	0.6907	1.9231	0.0862	1.1066	0.6907	2.2284	0.1924	0.5105	0.0862	0.4406	0.1924
500	Cytochrome b5 type B	O43169	CYB5B	5	50.7	0.9204	0.6807	0.9727	0.8157	1.1482	0.4385	0.6026	0.5916	0.6427	0.374	0.7379	0.9844	0.8017	0.8018	0.8472	0.6626	0.9817	0.6309	1.0471	0.864	1.2246	0.5047	0.9376	0.864	1.1588	0.3847	0.8017	0.5047	0.8472	0.3847
501	Cytochrome b-c1 complex subunit 1, mitochondrial	P31930	UQCRC1	25	64.8	0.4325	0.0829	0.4656	0.0245	0.3698	0.039	0.5297	0.1335	0.5754	0.0408	0.4571	0.0411	0.5861	0.069	0.6368	0.0202	0.5058	0.0204	1.0666	0.5004	0.863	0.5031	0.9204	0.5004	0.787	0.9965	1.1376	0.5031	1.2474	0.9965
502	Cytochrome b-c1 complex subunit 2, mitochondrial	P22695	UQCRC2	26	64	0.3981	0.0118	0.4831	0.0063	0.3837	0.0182	0.4831	0.0163	0.5916	0.009	0.4699	0.0519	0.5058	0.0315	0.6252	0.0163	0.492	0.0492	1.2474	0.6955	0.9727	0.7824	0.787	0.6955	0.7656	0.5617	1.0093	0.7824	1.2823	0.5617
503	Cytochrome b-c1 complex subunit 6, mitochondrial	P07919	UQCRH	4	76.9	1.028	0.9155	0.9462	0.7682	1.4859	0.5516	0.9204	0.9122	0.8472	0.7652	1.3305	0.5536	0.7586	0.4191	0.6982	0.3665	1.0965	0.8088	0.912	0.8454	1.4322	0.5054	1.0765	0.8454	1.556	0.4343	0.6855	0.5054	0.631	0.4343
504	Cytochrome b-c1 complex subunit 7	P14927	UQCRB	3	28.8	0.4875	0.2124	0.5012	0.2506	0.3311	0.1022	0.6546	0.4254	0.6668	0.5143	0.4406	0.1746	0.5754	0.3928	0.5808	0.4744	0.3908	0.1639	1.0093	0.8551	0.6668	0.3949	0.9727	0.8551	0.6546	0.3284	1.4723	0.3949	1.4997	0.3284
505	Cytochrome b-c1 complex subunit Rieske, mitochondrial	P47985	UQCRFS1	12	51.5	0.6252	0.1558	0.7516	0.2937	0.8395	0.6108	0.5445	0.0494	0.6486	0.0918	0.7178	0.1466	0.5395	0.1003	0.6368	0.19	0.7178	0.3478	1.2023	0.6401	1.3428	0.4855	0.8166	0.6401	1.1066	0.7299	0.7311	0.4855	0.8872	0.7299
506	Cytochrome c	P99999	CYCS	3	31.4	1.4723	0.1486	1.5417	0.1416	1.2706	0.3444	1.6144	0.1231	1.6749	0.1177	1.3932	0.2697	1.3932	0.2085	1.4454	0.1974	1.1912	0.5249	1.028	0.9498	0.8551	0.3974	0.955	0.9498	0.8241	0.3727	1.1482	0.3974	1.1912	0.3727
507	Cytochrome c oxidase subunit 2	P00403	MT-CO2	11	26	0.2188	0.2154	0.2582	0.2238	0.3733	0.4312	0.5248	0.284	0.6194	0.4696	0.8166	0.6135	0.3981	0.1298	0.4656	0.1654	0.6427	0.3355	1.1695	0.6325	1.6904	0.89	0.8395	0.6325	1.406	0.8573	0.5808	0.89	0.6982	0.8573
508	Cytochrome c oxidase subunit 4 isoform 1, mitochondrial	P13073	COX4I1	3	49.1	0.4699	0.2241	0.52	0.2965	0.4018	0.1945	0.6081	0.2327	0.6668	0.3081	0.52	0.1594	0.5861	0.2345	0.6486	0.3106	0.5058	0.1606	1.0965	0.8069	0.8551	0.7349	0.8954	0.8069	0.7727	0.5687	1.1482	0.7349	1.2706	0.5687
509	Cytochrome c oxidase subunit 5A, mitochondrial	P20674	COX5A	6	58	0.7112	0.1782	0.7727	0.533	1.1066	0.9263	0.4613	0.0411	0.4966	0.1127	0.6918	0.3617	0.7178	0.1715	0.7798	0.4323	1.1272	0.9252	1.0864	0.483	1.5136	0.2753	0.9036	0.483	1.406	0.6523	0.6486	0.2753	0.6982	0.6523
510	Cytochrome c oxidase subunit 5B, mitochondrial	P10606	COX5B	8	30.2	0.5649	0.2089	0.871	0.5112	0.4325	0.0836	0.7586	0.5463	1.1803	0.8731	0.5808	0.2	0.7178	0.4079	1.0965	0.9207	0.5495	0.1507	1.5276	0.4569	0.7586	0.408	0.6427	0.4569	0.4966	0.1677	1.2942	0.408	1.977	0.1677
511	Cytochrome c oxidase subunit 6C	P09669	COX6C	2	25.3	0.52	0.4658	0.7943	0.8454	0.631	0.6356	0.6026	0.5054	0.929	0.9257	0.7379	0.6977	0.6855	0.6529	1.0471	0.8384	0.8318	0.9131	1.5276	0.5457	1.2023	0.7207	0.6427	0.5457	0.787	0.7596	0.8166	0.7207	1.2474	0.7596
512	Cytochrome c oxidase subunit 7A2, mitochondrial	P14406	COX7A2	3	63.9	0.5861	0.4827	0.6252	0.5126	0.4786	0.3742	0.6668	0.601	0.7112	0.6423	0.5445	0.4505	0.7447	0.6591	0.787	0.7055	0.6026	0.4881	1.0471	0.94	0.8017	0.7335	0.9376	0.94	0.7586	0.685	1.2246	0.7335	1.2942	0.685
513	Cytochrome c1, heme protein, mitochondrial	P08574	CYC1	6	36	0.8091	0.6181	0.8091	0.6949	0.6081	0.3772	1.0186	0.9928	1.0186	0.8894	0.7656	0.5743	0.912	0.8209	0.912	0.921	0.6855	0.4725	0.9908	0.8964	0.7447	0.5699	0.9908	0.8964	0.7447	0.5112	1.3183	0.5699	1.3183	0.5112
514	Cytochrome P450 20A1	Q6UW02	CYP20A1	2	33.1	0.871	0.7993	0.912	0.8707	0.7311	0.5779	0.8017	0.6905	0.8395	0.7532	0.673	0.5054	1.0186	0.9507	1.0765	0.8756	0.8551	0.7704	1.0375	0.9238	0.8318	0.7283	0.9462	0.9238	0.7943	0.6678	1.1803	0.7283	1.2359	0.6678
515	Cytokine receptor-like factor 3	Q8IUI8	CRLF3	4	33.3	0.9376	0.5702	0.8872	0.4367	0.8954	0.3849	0.9036	0.522	0.8551	0.3983	0.863	0.3509	0.912	0.4694	0.871	0.3571	0.871	0.3146	0.9376	0.812	0.9462	0.7298	1.0471	0.812	1	0.9124	1.0375	0.7298	0.9817	0.9124
516	Cytoplasmic aconitate hydratase	P21399	ACO1	4	26.4	0.9727	0.9637	0.7727	0.3386	1.1912	0.5718	0.9638	0.9367	0.7656	0.3909	1.1912	0.4941	0.8872	0.925	0.7112	0.3182	1.0965	0.6013	0.787	0.3568	1.2134	0.5487	1.2474	0.3568	1.4997	0.1737	0.8091	0.5487	0.6546	0.1737
517	Cytoplasmic dynein 1 heavy chain 1	Q14204	DYNC1H1	29	26.6	1.9231	0.0154	0.8395	0.1811	0.871	0.1381	2.208	0.0024	0.9817	0.5333	1.028	0.4393	1.1376	0.8439	0.492	0.0007	0.52	0.0005	0.4325	0.0004	0.4487	0.0003	2.2699	0.0004	1.0375	0.8791	2.1878	0.0003	0.9462	0.8791
518	Cytoplasmic dynein 1 intermediate chain 2	Q13409	DYNC1I2	2	17.7	1.1912	0.7934	1.0864	0.8439	0.9376	0.8537	1.4322	0.5099	1.3062	0.5394	1.1169	0.7583	1.2823	0.6046	1.1803	0.6424	1.0093	0.9082	0.9036	0.9453	0.7798	0.67	1.0864	0.9453	0.8472	0.7129	1.2589	0.67	1.1588	0.7129
519	Cytoplasmic FMR1-interacting protein 1	Q7L576	CYFIP1	28	35.1	0.5395	0.0758	0.6855	0.6614	0.787	0.5011	0.4613	0.0144	0.5861	0.3326	0.6855	0.0955	0.5861	0.0619	0.7656	0.5858	0.879	0.3272	1.2823	0.1623	1.4997	0.3243	0.7656	0.1623	1.1482	0.6633	0.6546	0.3243	0.8551	0.6633
520	Cytoplasmic FMR1-interacting protein 2	Q96F07	CYFIP2	12	26.5	0.8551	0.6853	0.9204	0.9882	1.2823	0.7596	0.863	0.7148	0.929	0.9747	1.2942	0.7281	0.8872	0.7025	0.955	0.99	1.3305	0.7409	1.0666	0.6945	1.4859	0.5212	0.9204	0.6945	1.3804	0.7494	0.6607	0.5212	0.7112	0.7494
521	Cytoplasmic protein NCK2	O43639	NCK2	4	34.5	0.8872	0.2701	1.2023	0.6361	0.8395	0.5253	0.9727	0.3841	1.3183	0.4449	0.929	0.6475	0.912	0.4187	1.2246	0.3447	0.879	0.5322	1.3677	0.12	0.9462	0.8661	0.7178	0.12	0.7047	0.1544	1.0375	0.8661	1.3932	0.1544
522	Cytoskeleton-associated protein 4	Q07065	CKAP4	9	31.7	1.4588	0.7547	0.5861	0.2545	3.0761	0.7955	2.0137	0.4421	0.8551	0.4015	4.2855	0.4766	1.0375	0.6269	0.4169	0.0471	2.3121	0.4959	0.4285	0.191	2.3121	0.927	2.2909	0.191	5.3951	0.1335	0.4246	0.927	0.182	0.1335
523	Cytoskeleton-associated protein 5	Q14008	CKAP5	15	21.8	1.1482	0.1146	1.1482	0.1065	1.0568	0.3675	1.1066	0.2762	1.0965	0.2595	1.0093	0.7063	1.1376	0.215	1.1376	0.2013	1.0471	0.5913	0.9908	0.9671	0.912	0.4672	0.9908	0.9671	0.912	0.443	1.0765	0.4672	1.0765	0.443
524	Cytosol aminopeptidase	P28838	LAP3	8	44.1	0.955	0.9388	1.1376	0.2965	1.1803	0.264	0.8472	0.3893	1.0093	0.6843	1.0375	0.6944	0.9727	0.9148	1.1588	0.2107	1.1912	0.2078	1.1803	0.2217	1.2134	0.2377	0.8318	0.2217	1.0186	0.9595	0.8091	0.2377	0.9638	0.9595
525	Cytosolic 5'-nucleotidase 3A	Q9H0P0	NT5C3A	6	53.3	0.8241	0.3987	0.7727	0.3849	0.7178	0.1257	0.8872	0.592	0.8318	0.5741	0.7656	0.2039	0.597	0.1219	0.5546	0.117	0.5152	0.0355	0.929	0.9784	0.863	0.4288	1.0568	0.9784	0.9204	0.4437	1.1376	0.4288	1.0666	0.4437
526	Cytosolic acyl coenzyme A thioester hydrolase	O00154	ACOT7	2	27.4	1.1066	0.7993	1.1272	0.7851	1.1169	0.7846	1.028	0.8863	1.0471	0.871	1.0471	0.8705	1	0.9493	1.0186	0.9336	1.0093	0.933	1.0093	0.9842	1	0.9836	0.9727	0.9842	0.9908	0.9994	0.9817	0.9836	0.9908	0.9994
527	Cytosolic Fe-S cluster assembly factor NUBP2	Q9Y5Y2	NUBP2	2	17.7	0.9908	0.9356	1.0375	0.9334	1.0186	0.9833	0.9376	0.8435	0.9908	0.9717	0.9638	0.922	0.879	0.7808	0.929	0.9039	0.9036	0.8556	1.0375	0.8704	1.0186	0.9191	0.9462	0.8704	0.9638	0.95	0.9638	0.9191	1.0186	0.95
528	Cytosolic non-specific dipeptidase	Q96KP4	CNDP2	11	37.7	0.7311	0.5069	0.9908	0.5627	0.6982	0.525	0.8395	0.6774	1.1376	0.4107	0.8017	0.6985	0.9817	0.9369	1.3305	0.2012	0.9376	0.9139	1.3305	0.2271	0.9462	0.9769	0.7379	0.2271	0.7047	0.2372	1.0375	0.9769	1.3932	0.2372
529	Cytosolic phospholipase A2	P47712	PLA2G4A	11	26.3	0.955	0.7356	1.0965	0.4085	0.9908	0.893	0.8091	0.334	0.9376	0.8525	0.8472	0.6016	0.7112	0.1051	0.8241	0.5486	0.7447	0.2131	1.1482	0.2582	1.0375	0.6385	0.8551	0.2582	0.8954	0.4836	0.9462	0.6385	1.0965	0.4836
530	Cytospin-B	Q5M775	SPECC1	2	15.5	1.2474	0.6328	1.0471	0.8991	1.4723	0.4581	0.9908	1	0.8318	0.7096	1.1695	0.7097	0.929	0.8768	0.7798	0.6169	1.0965	0.8178	0.8318	0.7095	1.1695	0.7098	1.1803	0.7095	1.3932	0.5061	0.8395	0.7098	0.7047	0.5061
531	DAZ-associated protein 1	Q96EP5	DAZAP1	2	24.3	1.2134	0.7046	1.2823	0.6724	1.2474	0.6534	1.0864	0.8855	1.1482	0.8459	1.1169	0.8221	1.1482	0.7468	1.2134	0.7125	1.1912	0.6921	1.0471	0.9587	1.028	0.9333	0.9376	0.9587	0.9727	0.9745	0.955	0.9333	1.0093	0.9745
532	D-beta-hydroxybutyrate dehydrogenase, mitochondrial	Q02338	BDH1	6	30.9	0.871	0.6592	0.871	0.5596	0.8091	0.4408	0.8318	0.5884	0.8318	0.4963	0.7656	0.3884	0.7311	0.3104	0.7244	0.2572	0.673	0.1985	0.9817	0.8806	0.912	0.7238	1	0.8806	0.9204	0.8372	1.0765	0.7238	1.0666	0.8372
533	DCC-interacting protein 13-beta	Q8NEU8	APPL2	4	34.9	1.3677	0.6887	1.3062	0.7206	1.406	0.5936	0.7178	0.834	0.673	0.7992	0.7379	0.9489	0.6138	0.6591	0.5808	0.6292	0.6546	0.7615	0.955	0.9634	1.0375	0.8837	1.028	0.9634	1.0568	0.848	0.9462	0.8837	0.929	0.848
534	D-dopachrome decarboxylase	P30046	DDT	2	39.8	1.0093	0.8064	1.7378	0.3259	3.5645	0.4115	1.1376	0.6948	1.9409	0.2806	3.9811	0.3519	1.3183	0.3762	2.2909	0.1657	4.6132	0.201	1.6749	0.4182	3.4995	0.5313	0.5861	0.4182	2.1478	0.8184	0.2805	0.5313	0.4571	0.8184
535	DDRGK domain-containing protein 1	Q96HY6	DDRGK1	5	48.1	1.7061	0.3183	1.0666	0.989	1.2474	0.9752	2.0137	0.2571	1.2823	0.779	1.4723	0.813	1.8535	0.3625	1.1588	0.9757	1.3428	0.9923	0.6081	0.3234	0.6855	0.3071	1.6144	0.3234	1.1588	0.9642	1.4322	0.3071	0.8472	0.9642
536	Dedicator of cytokinesis protein 10	Q96BY6	DOCK10	8	22.1	0.9908	0.853	0.9204	0.7843	0.9376	0.9696	1.028	0.6629	0.9638	0.9846	0.9727	0.8282	1.028	0.6121	0.9638	0.9559	0.9727	0.7714	0.9204	0.6495	0.9376	0.8234	1.0666	0.6495	1	0.8133	1.0471	0.8234	0.9817	0.8133
537	Dedicator of cytokinesis protein 11	Q5JSL3	DOCK11	6	19.3	1.1376	0.1273	1.028	0.6829	1.1169	0.2737	1.0093	0.7156	0.912	0.3269	0.9908	0.8468	1.0471	0.3482	0.955	0.7244	1.0375	0.4359	0.8954	0.2817	0.9727	0.8813	1.0965	0.2817	1.0765	0.414	1.0093	0.8813	0.912	0.414
538	Dedicator of cytokinesis protein 2	Q92608	DOCK2	7	20.1	0.955	0.966	1.0375	0.6462	1.2706	0.4767	1.2706	0.2147	1.3428	0.0986	1.6144	0.065	1.1066	0.8	1.1803	0.4563	1.4723	0.3233	1.0666	0.6166	1.3062	0.452	0.9204	0.6166	1.2359	0.7942	0.7516	0.452	0.7943	0.7942
539	Dedicator of cytokinesis protein 5	Q9H7D0	DOCK5	2	18	1.5276	0.4982	0.8395	0.8094	1.406	0.4481	0.9638	0.7729	0.5297	0.3407	0.8872	0.8741	1.1695	0.9193	0.6427	0.4458	1.0765	0.8146	0.5445	0.4141	0.912	0.8914	1.803	0.4141	1.6444	0.377	1.0765	0.8914	0.597	0.377
540	Dedicator of cytokinesis protein 7	Q96N67	DOCK7	2	17.8	0.8551	0.3532	0.863	0.369	0.929	0.6427	0.787	0.215	0.7943	0.2235	0.8551	0.3746	0.9376	0.7362	0.9462	0.7679	1.0186	0.8113	1	0.9652	1.0765	0.5779	0.9817	0.9652	1.0666	0.6044	0.912	0.5779	0.9204	0.6044
541	Dedicator of cytokinesis protein 8	Q8NF50	DOCK8	5	24.1	1.4997	0.1115	1.6749	0.075	1.1695	0.159	1.6444	0.2138	1.8197	0.1446	1.2589	0.3003	1.5704	0.3863	1.7061	0.2778	1.1912	0.5485	1.1066	0.7843	0.7447	0.8136	0.8872	0.7843	0.673	0.6875	1.3183	0.8136	1.4588	0.6875
542	Dehydrogenase/reductase SDR family member 4	Q9BTZ2	DHRS4	2	19.8	1.1169	0.6831	1.0864	0.7782	1.0471	0.8325	1.0666	0.842	1.0375	0.9535	1	0.9869	0.9817	0.9469	0.955	0.9387	0.929	0.8802	0.9638	0.8865	0.929	0.8297	1.0186	0.8865	0.955	0.9405	1.0568	0.8297	1.028	0.9405
543	Dehydrogenase/reductase SDR family member 7	Q9Y394	DHRS7	9	46.6	0.6026	0.2496	0.6607	0.2948	0.5598	0.1869	0.6252	0.2619	0.6792	0.3095	0.5861	0.1958	0.8017	0.5708	0.879	0.6661	0.7447	0.4277	1.0864	0.8847	0.9204	0.7975	0.9036	0.8847	0.8395	0.691	1.0666	0.7975	1.1695	0.691
544	Dehydrogenase/reductase SDR family member 7B	Q6IAN0	DHRS7B	4	28.6	0.4699	0.1453	0.5916	0.47	0.4656	0.2633	0.5346	0.1743	0.7178	0.5955	0.5346	0.3283	0.6194	0.2423	0.8395	0.8617	0.6138	0.4829	1.3552	0.2855	0.9817	0.5135	0.7244	0.2855	0.7379	0.5787	1	0.5135	1.3305	0.5787
545	Delta(3,5)-Delta(2,4)-dienoyl-CoA isomerase, mitochondrial	Q13011	ECH1	11	50.6	3.2509	0.0179	8.0168	0.0145	2.6062	0.0388	3.3729	0.0681	7.5858	0.0712	2.704	0.0609	2.0324	0.6978	4.7863	0.5628	1.6293	0.7127	2.5823	0.8868	0.8166	0.8598	0.3802	0.8868	0.3105	0.7792	1.2023	0.8598	3.1623	0.7792
546	Delta-1-pyrroline-5-carboxylate dehydrogenase, mitochondrial	P30038	ALDH4A1	7	26.1	1.6596	0.3585	1.3677	0.5436	2.0701	0.1488	1.1803	0.9196	0.929	0.8034	1.5136	0.4401	1.7378	0.2138	1.4454	0.3318	2.1878	0.0901	0.8017	0.7277	1.2942	0.4956	1.2246	0.7277	1.5276	0.3245	0.7586	0.4956	0.6427	0.3245
547	Delta-1-pyrroline-5-carboxylate synthase	P54886	ALDH18A1	3	14.7	1.0375	0.796	0.787	0.7799	1.1376	0.6572	1.0864	0.8755	0.8241	0.708	1.1803	0.7235	1.0965	0.8621	0.8318	0.7193	1.1912	0.7121	0.7516	0.6146	1.0864	0.8347	1.3062	0.6146	1.4191	0.5138	0.9036	0.8347	0.6918	0.5138
548	Delta-aminolevulinic acid dehydratase	P13716	ALAD	7	42.4	1.0471	0.9628	1.2134	0.737	0.9817	0.9576	1.4588	0.611	1.7061	0.4336	1.3677	0.4098	1.0864	0.7723	1.2474	0.5062	1.0186	0.6971	1.1695	0.7781	0.929	0.92	0.8395	0.7781	0.7943	0.8333	1.0568	0.92	1.2359	0.8333
549	Deoxynucleoside triphosphate triphosphohydrolase SAMHD1	Q9Y3Z3	SAMHD1	14	35.1	2.1878	0.0046	2.6303	0.0029	1.7865	0.0113	2.3121	0.0042	2.7797	0.0027	1.8707	0.0104	2.6546	0.0007	3.1915	0.0005	2.1478	0.0017	1.2134	0.8212	0.7798	0.6466	0.8091	0.8212	0.6607	0.5711	1.2589	0.6466	1.4859	0.5711
550	Deoxyuridine 5'-triphosphate nucleotidohydrolase, mitochondrial	P33316	DUT	2	47.6	1.0765	0.9472	0.8241	0.4692	1.028	0.9665	1.1376	0.8256	0.871	0.5321	1.0864	0.8438	1.0666	0.8789	0.8166	0.5024	1.0186	0.8978	0.7586	0.4463	0.9462	0.9806	1.2942	0.4463	1.2359	0.4545	1.0375	0.9806	0.7943	0.4545
551	Dephospho-CoA kinase domain-containing protein	Q8WVC6	DCAKD	4	39.8	0.413	0.2074	0.4246	0.2415	0.7656	0.8987	0.3802	0.2059	0.3981	0.2397	0.6982	0.8921	0.597	0.307	0.6194	0.3635	1.1482	0.7696	1.0375	0.8652	1.9055	0.2323	0.9462	0.8652	1.8197	0.2719	0.5152	0.2323	0.5395	0.2719
552	Derlin-1	Q9BUN8	DERL1	3	32.3	0.8017	0.699	0.7447	0.6086	0.871	0.831	0.7047	0.5541	0.6546	0.4882	0.7656	0.6544	0.7656	0.6383	0.7112	0.5578	0.8395	0.7584	0.9204	0.8776	1.0765	0.8503	1.0666	0.8776	1.1695	0.7392	0.912	0.8503	0.8395	0.7392
553	Destrin	P60981	DSTN	5	60	0.9204	0.6491	0.9376	0.8062	0.8872	0.5866	0.9908	0.8872	1	0.9366	0.9462	0.8106	1.028	0.8805	1.0375	0.7149	0.9817	0.959	1.0093	0.8256	0.9462	0.921	0.9727	0.8256	0.9376	0.7517	1.0375	0.921	1.0471	0.7517
554	Deubiquitinating protein VCIP135	Q96JH7	VCPIP1	2	16	1.1066	0.6078	0.8318	0.5154	0.9204	0.8483	1.2134	0.4264	0.912	0.7303	1.0093	0.8805	1.2706	0.396	0.955	0.7828	1.0568	0.8248	0.7447	0.3	0.8241	0.4984	1.3183	0.3	1.0965	0.6283	1.1912	0.4984	0.8954	0.6283
555	Developmentally-regulated GTP-binding protein 2	P55039	DRG2	2	10.2	1.2942	0.6332	1.0965	0.8425	1.0864	0.9087	1.0568	0.9324	0.8872	0.8201	0.879	0.7585	1.4322	0.518	1.2134	0.6809	1.2023	0.7363	0.8318	0.7594	0.8241	0.7022	1.1803	0.7594	0.9817	0.9314	1.1912	0.7022	1	0.9314
556	Diablo homolog, mitochondrial	Q9NR28	DIABLO	6	53.1	1.4322	0.7586	2.3335	0.1523	1.8197	0.3832	1.5704	0.6019	2.5823	0.1159	1.977	0.2912	0.8241	0.7022	1.3305	0.3633	1.0666	0.8231	1.5996	0.2244	1.2706	0.5515	0.6138	0.2244	0.8318	0.4756	0.7727	0.5515	1.1803	0.4756
557	Diacylglycerol kinase alpha	P23743	DGKA	6	30.3	0.9638	0.5369	1	0.867	1	0.8487	1.0093	0.8711	1.0375	0.6989	1.0375	0.3947	0.9727	0.4328	1.0093	0.8861	1	0.7067	1.028	0.5439	1.0186	0.4384	0.955	0.5439	0.9908	0.7311	0.9638	0.4384	0.9908	0.7311
558	Diacylglycerol kinase gamma	P49619	DGKG	2	21	0.9638	0.8997	0.863	0.6467	0.8551	0.6426	1.0666	0.8232	0.955	0.8891	0.9462	0.8836	1	0.9971	0.8954	0.7273	0.8954	0.7226	0.8872	0.7249	0.8872	0.7203	1.1066	0.7249	0.9908	0.9943	1.1066	0.7203	0.9908	0.9943
559	Differentially expressed in FDCP 6 homolog	Q9H4E7	DEF6	2	29.8	1.6904	0.3998	0.7943	0.6739	1.3677	0.5501	1.5849	0.4296	0.7586	0.6156	1.3062	0.6001	1.6596	0.4075	0.787	0.6573	1.3552	0.5631	0.4699	0.303	0.8091	0.6929	2.0893	0.303	1.7219	0.3914	1.2134	0.6929	0.5702	0.3914
560	Dihydrolipoyl dehydrogenase, mitochondrial	P09622	DLD	12	48.5	2.2491	0.0066	2.9107	0.0028	1.888	0.0207	2.5586	0.0055	3.3113	0.0024	2.1478	0.0172	2.3335	0.0056	2.9923	0.0024	1.9409	0.0174	1.3062	0.5291	0.8166	0.4253	0.7516	0.5291	0.6252	0.1682	1.2023	0.4253	1.5704	0.1682
561	Dihydrolipoyllysine-residue acetyltransferase component of pyruvate dehydrogenase complex, mitochondrial	P10515	DLAT	10	34.8	0.9817	0.9833	1	0.7458	0.9908	0.9563	0.9817	0.8646	1	0.6098	0.9908	0.806	0.9908	0.9296	1.0093	0.7968	0.9908	0.9898	1.0093	0.7304	0.9908	0.9397	0.9727	0.7304	0.9727	0.787	0.9908	0.9397	1.0093	0.787
562	Dihydrolipoyllysine-residue succinyltransferase component of 2-oxoglutarate dehydrogenase complex, mitochondrial	P36957	DLST	11	38.2	1.1912	0.6104	1.7701	0.2091	1.2474	0.5164	1.3305	0.5586	1.977	0.1879	1.3932	0.4701	1.4191	0.3823	2.1086	0.1226	1.4997	0.3166	1.4997	0.4102	1.0471	0.883	0.6546	0.4102	0.6792	0.4907	0.9376	0.883	1.4454	0.4907
563	Dihydroorotate dehydrogenase (quinone), mitochondrial	Q02127	DHODH	2	26.1	0.9036	0.9777	0.871	0.8393	0.8872	0.8771	0.7943	0.5453	0.7656	0.4289	0.7798	0.6214	0.879	0.7047	0.8472	0.557	0.871	0.7968	0.955	0.818	0.9817	0.899	1.028	0.818	1.0093	0.7245	1	0.899	0.9727	0.7245
564	Dihydropteridine reductase	P09417	QDPR	2	50	0.9727	0.8109	1	0.9594	1.0568	0.5587	0.9462	0.6642	0.9638	0.7995	1.0186	0.6886	0.9204	0.5293	0.9462	0.6435	1	0.8509	1.0186	0.8498	1.0765	0.4353	0.9638	0.8498	1.0471	0.5301	0.912	0.4353	0.9376	0.5301
565	Dihydropyrimidinase-related protein 2	Q16555	DPYSL2	15	55.4	0.7447	0.6909	1.2706	0.9757	0.6918	0.4187	0.597	0.2319	1.0666	0.3904	0.5649	0.1177	0.8954	0.8158	1.5276	0.8967	0.8166	0.5164	1.6749	0.7174	0.912	0.6741	0.5861	0.7174	0.5598	0.4388	1.0765	0.6741	1.7539	0.4388
566	Dipeptidyl peptidase 1	P53634	CTSC	2	11.2	0.929	0.8755	0.912	0.8382	0.8954	0.8082	0.9727	0.9651	0.955	0.9262	0.9376	0.8944	1.0666	0.8644	1.0375	0.9023	1.028	0.9343	0.9727	0.9608	0.955	0.9286	1.0093	0.9608	0.9727	0.9675	1.028	0.9286	1.0093	0.9675
567	Dipeptidyl peptidase 2	Q9UHL4	DPP7	2	26	0.5861	0.7183	0.8241	0.9255	1.5276	0.7127	0.413	0.4802	0.5861	0.7188	0.9462	0.9328	0.4446	0.5999	0.6081	0.9144	1.0666	0.8551	1.4191	0.66	2.4434	0.5135	0.6918	0.66	1.7219	0.7761	0.4018	0.5135	0.5702	0.7761
568	Dipeptidyl peptidase 3	Q9NY33	DPP3	5	29.6	1.2359	0.6447	0.5754	0.3397	0.8166	0.5999	1.0965	0.839	0.5058	0.2878	0.7244	0.4718	1.4454	0.4637	0.6855	0.4433	0.955	0.856	0.4571	0.2594	0.6546	0.4056	2.1478	0.2594	1.3932	0.511	1.4997	0.4056	0.7047	0.511
569	Diphosphoinositol polyphosphate phosphohydrolase 2	Q9NZJ9	NUDT4	2	37.8	1.3183	0.5969	1.4723	0.4942	1.3305	0.5917	0.7798	0.652	0.871	0.8005	0.787	0.658	1.0375	0.9198	1.1588	0.7517	1.0471	0.9118	1.1066	0.8236	1	0.9918	0.8872	0.8236	0.8872	0.8312	0.9817	0.9918	1.1066	0.8312
570	Disheveled-associated activator of morphogenesis 1	Q9Y4D1	DAAM1	17	44.6	1.2023	0.3685	1.1169	0.5289	1.2246	0.1892	1.3932	0.0812	1.3062	0.1334	1.4191	0.035	1.0471	0.9166	0.9727	0.7027	1.0568	0.7375	0.9204	0.7814	1	0.6606	1.0666	0.7814	1.0864	0.4763	0.9817	0.6606	0.9036	0.4763
571	Disintegrin and metalloproteinase domain-containing protein 10	O14672	ADAM10	4	19.9	0.4207	0.068	0.631	0.2825	0.4571	0.2044	0.4613	0.1171	0.7047	0.452	0.5058	0.2578	0.7516	0.4679	1.1912	0.8319	0.8472	0.9105	1.5417	0.4781	1.1066	0.556	0.6368	0.4781	0.6982	0.8342	0.8872	0.556	1.406	0.8342
572	DmX-like protein 1	Q9Y485	DMXL1	2	7.8	1.0093	0.7657	1.1066	0.4973	1	0.885	0.8395	0.4771	0.9204	0.7366	0.8318	0.4058	0.9204	0.8903	1.0093	0.7757	0.912	0.7707	1.0864	0.6777	0.9817	0.8757	0.9036	0.6777	0.8954	0.5778	1	0.8757	1.0965	0.5778
573	DNA damage-binding protein 1	Q16531	DDB1	5	20.2	1.2706	0.3716	1.2706	0.1785	1.4454	0.1018	0.9036	0.5559	0.912	0.5734	1.0375	0.6377	1.1803	0.4649	1.2023	0.4653	1.3305	0.0859	0.9908	0.9086	1.1272	0.3229	0.9908	0.9086	1.1272	0.3985	0.871	0.3229	0.871	0.3985
574	DNA repair protein RAD50	Q92878	RAD50	2	19.1	1.3062	0.6054	1	0.9817	0.8472	0.7599	1.0765	0.8676	0.8241	0.7183	0.6982	0.5339	1.7701	0.3795	1.3552	0.5747	1.1376	0.7776	0.7586	0.6177	0.6427	0.4669	1.2942	0.6177	0.8395	0.7442	1.5276	0.4669	1.1695	0.7442
575	DNA replication licensing factor MCM2	P49736	MCM2	2	31	1.2359	0.3259	1.1695	0.4374	1.1803	0.3248	1.0375	0.8532	0.9817	0.9553	0.9908	0.8512	1.0093	0.9321	0.955	0.7457	0.9638	0.9343	0.9376	0.8099	0.9462	0.9979	1.0471	0.8099	1	0.8096	1.0375	0.9979	0.9817	0.8096
576	DNA replication licensing factor MCM6	Q14566	MCM6	2	19.9	1.1695	0.6826	1.1169	0.7639	1.1482	0.6525	1.1066	0.7637	1.0471	0.8539	1.0765	0.7296	1.2359	0.5639	1.1803	0.628	1.2134	0.5406	0.9462	0.9017	0.9727	0.96	1.0375	0.9017	1.0186	0.863	1.0093	0.96	0.9638	0.863
577	DNA topoisomerase 1	P11387	TOP1	4	19.4	0.9908	0.7337	1.028	0.8145	0.9376	0.5023	0.871	0.2814	0.8954	0.5638	0.8241	0.1815	0.8872	0.4613	0.9204	0.8523	0.8395	0.3014	1.0186	0.5715	0.9376	0.729	0.9638	0.5715	0.912	0.3794	1.0471	0.729	1.0765	0.3794
578	DNA-(apurinic or apyrimidinic site) lyase	P27695	APEX1	9	37.1	1.9953	0.1296	1.028	0.6932	1.5996	0.2362	2.0137	0.0913	1.028	0.4753	1.5996	0.1604	2.0701	0.0916	1.0471	0.4773	1.6293	0.1611	0.5105	0.1994	0.7727	0.5916	1.9231	0.1994	1.5417	0.3872	1.2706	0.5916	0.6368	0.3872
579	DNA-dependent protein kinase catalytic subunit	P78527	PRKDC	26	24.2	1.5276	0.0119	1.3305	0.0821	1.7539	0.0016	1.4859	0.0257	1.3062	0.2146	1.7061	0.0018	1.4322	0.032	1.2474	0.2356	1.6444	0.0046	0.863	0.4572	1.1803	0.294	1.1376	0.4572	1.3552	0.1025	0.8318	0.294	0.7244	0.1025
580	DnaJ homolog subfamily A member 1	P31689	DNAJA1	7	39.8	0.9908	0.8811	0.9638	0.9013	0.955	0.803	0.9817	0.846	0.9638	0.6458	0.9462	0.564	1.0375	0.7303	1.0093	0.9595	1	0.9585	0.9638	0.8239	0.955	0.693	1.0186	0.8239	0.9817	0.9221	1.028	0.693	1	0.9221
581	DnaJ homolog subfamily A member 2	O60884	DNAJA2	9	44.4	0.9376	0.693	0.955	0.7976	0.8954	0.3201	1	0.8798	1.0186	0.3812	0.9638	0.6424	0.955	0.5	0.9727	0.9623	0.912	0.2171	1.0093	0.5075	0.9462	0.5238	0.9727	0.5075	0.9376	0.2022	1.0375	0.5238	1.0471	0.2022
582	DnaJ homolog subfamily A member 3, mitochondrial	Q96EY1	DNAJA3	2	17.3	1.0093	0.9651	0.9638	0.9521	1.0864	0.7601	1.028	0.8977	0.9908	0.9797	1.1169	0.7033	0.9817	0.9733	0.9462	0.8914	1.0666	0.8151	0.955	0.9175	1.0765	0.7908	1.028	0.9175	1.1169	0.7197	0.912	0.7908	0.879	0.7197
583	DnaJ homolog subfamily B member 11	Q9UBS4	DNAJB11	5	31	1.1912	0.5821	1.0471	0.6896	0.871	0.5679	0.9817	0.8548	0.8551	0.452	0.7244	0.3636	0.7943	0.9389	0.7047	0.3977	0.5916	0.3187	0.871	0.3622	0.7311	0.2896	1.1272	0.3622	0.8318	0.8572	1.3428	0.2896	1.1803	0.8572
584	DnaJ homolog subfamily B member 6	O75190	DNAJB6	5	25.5	0.7447	0.6547	0.6982	0.6343	0.4656	0.3875	0.863	0.739	0.8241	0.7167	0.5702	0.4392	1.1482	0.9591	1.0765	0.9343	0.7178	0.5913	0.929	0.9751	0.6252	0.6231	1.0568	0.9751	0.6668	0.6432	1.5704	0.6231	1.4723	0.6432
585	DnaJ homolog subfamily C member 10	Q8IXB1	DNAJC10	3	14.4	1.2246	0.7373	0.9204	0.7206	0.929	0.6997	1.0666	0.9203	0.8017	0.5777	0.8017	0.5619	1.1695	0.79	0.871	0.6727	0.879	0.6534	0.7447	0.5309	0.7447	0.517	1.3183	0.5309	1	0.9741	1.3183	0.517	0.9817	0.9741
586	DnaJ homolog subfamily C member 11	Q9NVH1	DNAJC11	3	40.3	0.8872	0.6641	0.9204	0.8509	0.9727	0.9293	0.8241	0.5637	0.863	0.7313	0.912	0.8048	0.7798	0.3832	0.8166	0.4997	0.8551	0.5543	1.0375	0.7984	1.0864	0.7252	0.9462	0.7984	1.0471	0.9204	0.9036	0.7252	0.9376	0.9204
587	DnaJ homolog subfamily C member 13	O75165	DNAJC13	5	23.7	1.0375	0.7272	0.5649	0.1582	1.1912	0.7304	1.1482	0.6455	0.597	0.3117	1.2706	0.5054	1.2246	0.7632	0.6546	0.1236	1.3677	0.7396	0.5248	0.105	1.1169	0.9902	1.8707	0.105	2.0701	0.0722	0.879	0.9902	0.4742	0.0722
588	DnaJ homolog subfamily C member 3	Q13217	DNAJC3	3	24.2	0.955	0.9451	0.9908	0.9614	0.9908	0.9418	0.929	0.7267	0.9638	0.8142	0.9638	0.7237	0.912	0.5913	0.9462	0.6692	0.9462	0.5887	1.0375	0.9067	1.0375	0.9967	0.9462	0.9067	0.9908	0.9035	0.9462	0.9967	0.9908	0.9035
589	DnaJ homolog subfamily C member 9	Q8WXX5	DNAJC9	6	68.9	0.597	0.1793	0.6194	0.2386	0.5861	0.1932	0.673	0.2479	0.6982	0.3277	0.673	0.2668	0.6026	0.1557	0.631	0.2075	0.6026	0.1678	1.028	0.8322	1	0.9559	0.955	0.8322	0.9638	0.8753	0.9817	0.9559	1.0186	0.8753
590	Docking protein 2	O60496	DOK2	5	31.1	1	0.8272	1.0765	0.8355	1.0765	0.6115	0.9462	0.5315	1.0186	0.8323	1.028	0.9247	0.9727	0.7077	1.0471	0.9608	1.0568	0.7236	1.0666	0.6724	1.0666	0.4754	0.9204	0.6724	1	0.7601	0.9204	0.4754	0.9817	0.7601
591	Docking protein 3	Q7L591	DOK3	4	27.8	0.929	0.8973	1.0471	0.9023	1.5136	0.4809	0.7943	0.6682	0.9036	0.8401	1.3062	0.6328	0.8472	0.7469	0.955	0.935	1.3932	0.5686	1.1169	0.8043	1.6293	0.4359	0.879	0.8043	1.4322	0.531	0.6026	0.4359	0.6855	0.531
592	Dolichol-phosphate mannosyltransferase subunit 1	O60762	DPM1	5	53.1	0.5808	0.7008	0.6982	0.6278	1.0186	0.6194	0.413	0.2317	0.492	0.2079	0.7586	0.2611	0.4966	0.0717	0.5808	0.0714	0.787	0.2221	1.1695	0.968	1.6444	0.8782	0.8395	0.968	1.4454	0.8386	0.597	0.8782	0.6792	0.8386
593	Dolichyl-diphosphooligosaccharide--protein glycosyltransferase 48 kDa subunit	P39656	DDOST	23	63.2	0.3532	0.0166	0.3767	0.0121	0.3945	0.1285	0.3631	0.0133	0.3837	0.0162	0.3873	0.0334	0.5248	0.0584	0.5546	0.071	0.5808	0.1149	1.0568	0.9063	1.1169	0.8812	0.929	0.9063	1.0471	0.981	0.879	0.8812	0.9376	0.981
594	Dolichyl-diphosphooligosaccharide--protein glycosyltransferase subunit 1	P04843	RPN1	32	68.4	0.4529	0.0112	0.4742	0.0064	0.5445	0.0114	0.4487	0.0066	0.4699	0.0037	0.5395	0.0006	0.6546	0.3124	0.6855	0.211	0.7798	0.0514	1.0471	0.8001	1.2023	0.3108	0.9376	0.8001	1.1376	0.4424	0.8166	0.3108	0.863	0.4424
595	Dolichyl-diphosphooligosaccharide--protein glycosyltransferase subunit 2	P04844	RPN2	41	68.6	0.5346	0.0041	0.5248	0.0234	0.4529	0.0043	0.5598	0.0125	0.5495	0.066	0.4786	0.0131	0.6607	0.0333	0.6427	0.1559	0.5598	0.0347	0.9727	0.4132	0.8395	0.9827	1.0093	0.4132	0.8551	0.4253	1.1695	0.9827	1.1482	0.4253
596	Dolichyl-diphosphooligosaccharide--protein glycosyltransferase subunit DAD1	P61803	DAD1	3	38.9	0.8954	0.832	0.7727	0.5877	0.912	0.9383	0.7047	0.4346	0.6026	0.3047	0.7178	0.5004	0.673	0.4872	0.5808	0.3396	0.6855	0.5609	0.8551	0.7285	1.0093	0.892	1.1482	0.7285	1.1588	0.6361	0.9727	0.892	0.8472	0.6361
597	Dolichyl-diphosphooligosaccharide--protein glycosyltransferase subunit STT3A	P46977	STT3A	8	20.1	0.6668	0.2305	0.5445	0.1507	0.5012	0.0977	0.6194	0.2014	0.5105	0.132	0.4699	0.086	0.6194	0.3004	0.5058	0.1962	0.4699	0.1261	0.7943	0.7362	0.7311	0.5005	1.2359	0.7362	0.912	0.7242	1.3428	0.5005	1.0765	0.7242
598	Dolichyl-diphosphooligosaccharide--protein glycosyltransferase subunit STT3B	Q8TCJ2	STT3B	4	30.8	0.929	0.8898	0.8551	0.8168	0.7047	0.546	0.863	0.8669	0.7943	0.7951	0.6546	0.5326	0.6607	0.6089	0.6081	0.5602	0.4966	0.3958	0.912	0.9232	0.7516	0.6154	1.0765	0.9232	0.8166	0.6706	1.3062	0.6154	1.2023	0.6706
599	Drebrin	Q16643	DBN1	7	39.5	1.0375	0.5772	0.9462	0.5023	1.0186	0.7597	1.0186	0.7367	0.9204	0.4215	0.9908	0.8724	1.0568	0.4381	0.9638	0.4874	1.028	0.5688	0.8954	0.1142	0.9638	0.8274	1.0965	0.1142	1.0666	0.1564	1.0186	0.8274	0.9204	0.1564
600	Drebrin-like protein	Q9UJU6	DBNL	6	28.8	1.0965	0.6873	1.3062	0.4192	1.0666	0.6738	1.1376	0.8306	1.3804	0.5254	1.1066	0.8159	1.3932	0.3018	1.6904	0.1741	1.3552	0.2947	1.2023	0.665	0.9638	0.9847	0.8166	0.665	0.7943	0.6785	1.0186	0.9847	1.2359	0.6785
601	D-tyrosyl-tRNA(Tyr) deacylase 1	Q8TEA8	DTD1	3	24.4	0.6194	0.3891	0.7112	0.3845	0.6368	0.2983	0.4571	0.167	0.5012	0.1654	0.4325	0.1357	1.1272	0.7073	1.3305	0.7155	1.1482	0.9076	1.1482	0.9907	1.0093	0.7914	0.8551	0.9907	0.863	0.8002	0.9727	0.7914	1.1376	0.8002
602	Dual specificity mitogen-activated protein kinase kinase 3	P46734	MAP2K3	4	35.5	0.9908	0.9411	1.0864	0.5267	1.0471	0.6607	0.9638	0.8448	1.0568	0.7061	1.0186	0.8617	0.912	0.5209	1	0.9335	0.9638	0.7733	1.0864	0.5724	1.0471	0.7133	0.9036	0.5724	0.955	0.8371	0.9376	0.7133	1.028	0.8371
603	Dual specificity protein phosphatase 3	P51452	DUSP3	4	38.9	1.0093	0.8017	0.9204	0.6791	0.9036	0.6184	1	0.9585	0.912	0.5531	0.8954	0.5024	1.1482	0.4425	1.0471	0.8706	1.028	0.9438	0.912	0.5241	0.8872	0.476	1.0765	0.5241	0.9727	0.9261	1.1066	0.476	1.0093	0.9261
604	Dynactin subunit 1	Q14203	DCTN1	7	23.2	1.0568	0.4014	1.0093	0.7109	1	0.9118	1.1482	0.2038	1.1066	0.3972	1.0864	0.5469	1.0666	0.5363	1.028	0.892	1.0093	0.8996	0.955	0.6255	0.9376	0.461	1.028	0.6255	0.9727	0.7938	1.0471	0.461	1.0093	0.7938
605	Dynactin subunit 2	Q13561	DCTN2	6	27.2	1.1272	0.8445	1.2942	0.3603	1.0765	0.7266	1.1588	0.8789	1.3428	0.228	1.1169	0.9977	1.4322	0.3598	1.6749	0.077	1.3804	0.4369	1.1695	0.2792	0.9376	0.8766	0.8395	0.2792	0.8017	0.2271	1.0471	0.8766	1.2246	0.2271
606	Dynamin-1	Q05193	DNM1	7	35	1.028	0.6922	0.9036	0.4367	0.9204	0.6028	0.9817	0.9424	0.8551	0.2437	0.871	0.3462	1.0375	0.668	0.912	0.4548	0.929	0.6256	0.871	0.2669	0.8872	0.3783	1.1272	0.2669	1.0093	0.7798	1.1066	0.3783	0.9727	0.7798
607	Dynamin-1-like protein	O00429	DNM1L	27	51.2	0.6486	0.0402	1.0093	0.9742	0.7516	0.3634	0.6792	0.0171	1.0186	0.6723	0.7943	0.1929	0.863	0.5559	1.3183	0.1261	0.9908	0.4855	1.4723	0.0421	1.1588	0.2074	0.6668	0.0421	0.7656	0.3801	0.8472	0.2074	1.2823	0.3801
608	Dynamin-2	P50570	DNM2	13	33.1	0.8954	0.9735	1.1376	0.7815	1	0.6877	1.0093	0.4254	1.2823	0.3047	1.1272	0.7097	0.7656	0.9131	0.9817	0.8922	0.8551	0.5879	1.2706	0.807	1.1066	0.6637	0.7727	0.807	0.863	0.5006	0.8872	0.6637	1.1376	0.5006
609	Dynamin-3	Q9UQ16	DNM3	5	21.3	0.52	0.343	0.7244	0.6056	0.5861	0.4052	0.5058	0.3282	0.7047	0.5684	0.5702	0.3854	0.7447	0.5148	1.0186	0.9968	0.8318	0.6399	1.3677	0.5131	1.1169	0.803	0.7178	0.5131	0.8091	0.6376	0.879	0.803	1.2134	0.6376
610	Dynamin-like 120 kDa protein, mitochondrial	O60313	OPA1	21	43.1	0.6026	0.0522	0.6855	0.1971	0.52	0.0052	0.8872	0.4157	1.0186	0.8917	0.7656	0.0452	0.6546	0.1196	0.7447	0.3606	0.5649	0.0065	1.1376	0.4761	0.8551	0.2212	0.863	0.4761	0.7447	0.0602	1.1482	0.2212	1.3183	0.0602
611	E2/E3 hybrid ubiquitin-protein ligase UBE2O	Q9C0C9	UBE2O	9	19	0.7112	0.5799	0.7047	0.6258	0.6026	0.3687	0.787	0.9648	0.7656	0.9796	0.6607	0.6711	0.8017	0.9608	0.787	0.9836	0.673	0.6676	0.955	0.9445	0.8241	0.7025	1.028	0.9445	0.8551	0.6533	1.1912	0.7025	1.1482	0.6533
612	E3 SUMO-protein ligase RanBP2	P49792	RANBP2	3	15	1.8197	0.3619	1.2246	0.6757	1.3552	0.5658	1.5704	0.4503	1.0568	0.8972	1.1695	0.7488	1.6293	0.4211	1.0965	0.8276	1.2134	0.6892	0.6668	0.4978	0.7379	0.589	1.4723	0.4978	1.0965	0.8419	1.3305	0.589	0.8954	0.8419
613	E3 ubiquitin-protein ligase BRE1A	Q5VTR2	RNF20	2	22.1	1.1376	0.6317	1.0864	0.6243	1.0186	0.9118	0.9817	0.8815	0.9376	0.8907	0.879	0.6074	1.0568	0.7816	1.0186	0.7729	0.955	0.9166	0.9462	0.9906	0.8872	0.7061	1.0375	0.9906	0.929	0.6979	1.1066	0.7061	1.0568	0.6979
614	E3 ubiquitin-protein ligase DTX3L	Q8TDB6	DTX3L	2	12	1.028	0.9023	1.0375	0.8329	0.955	0.9067	1.0093	0.945	1.0186	0.874	0.9376	0.8647	0.912	0.7806	0.9204	0.8471	0.8472	0.628	1	0.9277	0.9204	0.8131	0.9817	0.9277	0.912	0.7488	1.0666	0.8131	1.0765	0.7488
615	E3 ubiquitin-protein ligase HECTD3	Q5T447	HECTD3	4	24.6	0.9376	0.6771	0.9036	0.508	0.9462	0.5867	0.8954	0.5252	0.863	0.3882	0.912	0.451	0.929	0.7661	0.8954	0.5406	0.9462	0.623	0.955	0.8014	1.0093	0.8921	1.028	0.8014	1.0375	0.8958	0.9727	0.8921	0.9462	0.8958
616	E3 ubiquitin-protein ligase HUWE1	Q7Z6Z7	HUWE1	11	16.4	0.9817	0.726	0.9462	0.7951	1	0.6592	1.0186	0.7794	0.9817	0.8506	1.0375	0.6449	0.9638	0.7035	0.929	0.3882	0.9817	0.8622	0.9638	0.5774	1.0093	0.8203	1.0186	0.5774	1.0375	0.6182	0.9727	0.8203	0.9462	0.6182
617	E3 ubiquitin-protein ligase Itchy homolog	Q96J02	ITCH	2	26.7	0.955	0.9943	0.9036	0.9693	1.0471	0.9305	0.9462	0.9451	0.8954	0.9815	1.0471	0.8823	1.1482	0.6955	1.0864	0.7249	1.2589	0.6471	0.9376	0.9636	1.0864	0.9361	1.0471	0.9636	1.1482	0.9003	0.9036	0.9361	0.8551	0.9003
618	E3 ubiquitin-protein ligase KCMF1	Q9P0J7	KCMF1	2	25.2	2.1281	0.6159	1.0471	0.9335	1.4723	0.7474	1.556	0.815	0.7516	0.8231	1.0568	0.9815	1.0093	0.9333	0.4613	0.7156	0.6792	0.896	0.4875	0.6634	0.6546	0.8321	2.0137	0.6634	1.3552	0.8062	1.4997	0.8321	0.7244	0.8062
619	E3 ubiquitin-protein ligase MYCBP2	O75592	MYCBP2	6	13.2	0.6486	0.1143	1.0666	0.4405	0.8318	0.5929	0.6546	0.1324	1.0965	0.4989	0.863	0.663	0.7047	0.259	1.1803	0.829	0.929	0.9726	1.5996	0.3466	1.3183	0.247	0.6138	0.3466	0.787	0.8026	0.7447	0.247	1.2474	0.8026
620	E3 ubiquitin-protein ligase NEDD4	P46934	NEDD4	2	14.9	1.406	0.2616	1.0666	0.7782	1.4191	0.2508	1.2474	0.3492	0.9376	0.8172	1.2589	0.3309	0.9638	0.5618	0.7244	0.2217	0.9727	0.6063	0.7447	0.3041	1	0.9296	1.3183	0.3041	1.3305	0.2898	0.9817	0.9296	0.7379	0.2898
621	E3 ubiquitin-protein ligase RNF213	Q63HN8	RNF213	17	20.2	1.0568	0.317	1.0765	0.1015	1.1169	0.0993	0.9908	0.5857	1.0093	0.1854	1.0471	0.2206	1	0.7079	1.0186	0.199	1.0568	0.3677	1.0093	0.8669	1.0471	0.698	0.9727	0.8669	1.028	0.191	0.9376	0.698	0.955	0.191
622	E3 ubiquitin-protein ligase TRIM21	P19474	TRIM21	2	16.6	0.9462	0.9205	1.1066	0.8239	1.4588	0.5063	0.871	0.8	1.028	0.9463	1.3428	0.5779	0.871	0.7971	1.0186	0.9495	1.3428	0.5799	1.1588	0.7526	1.5276	0.468	0.8472	0.7526	1.3062	0.6127	0.6427	0.468	0.7516	0.6127
623	E3 ubiquitin-protein ligase UBR4	Q5T4S7	UBR4	21	17.4	1.0568	0.856	0.912	0.7992	1.0471	0.9001	1.0965	0.797	0.9462	0.8582	1.0965	0.8404	0.7244	0.1063	0.631	0.0461	0.7178	0.0959	0.8551	0.6635	0.9817	0.9554	1.1482	0.6635	1.1376	0.7043	1	0.9554	0.863	0.7043
624	E3 UFM1-protein ligase 1	O94874	UFL1	3	23.4	1.0375	0.7426	1.0471	0.5727	1.3305	0.1118	0.9036	0.8526	0.9204	0.9272	1.1695	0.1935	0.9036	0.5378	0.912	0.7567	1.1588	0.3235	1.0093	0.7696	1.2706	0.1579	0.9727	0.7696	1.2589	0.2698	0.7727	0.1579	0.7798	0.2698
625	Echinoderm microtubule-associated protein-like 2	O95834	EML2	2	12	0.9376	0.8116	0.871	0.6497	1.0965	0.7432	0.8551	0.7071	0.8017	0.5689	1.0093	0.8525	1.0471	0.8484	0.9817	0.9582	1.2359	0.5083	0.9204	0.8095	1.1588	0.5979	1.0666	0.8095	1.2474	0.4875	0.8472	0.5979	0.787	0.4875
626	Echinoderm microtubule-associated protein-like 3	Q32P44	EML3	2	26.2	1.1169	0.49	1.0186	0.8492	1.1169	0.499	1.0965	0.4009	1	0.6645	1.0965	0.4073	0.9462	0.9625	0.863	0.5979	0.9462	0.9807	0.9036	0.5741	0.9908	0.9817	1.0864	0.5741	1.0864	0.5855	0.9908	0.9817	0.9036	0.5855
627	EF-hand domain-containing protein D2	Q96C19	EFHD2	4	43.3	1.4859	0.3123	1.6904	0.2089	2.1677	0.1309	1.6596	0.2572	1.8707	0.1733	2.421	0.1101	2.4434	0.0452	2.7542	0.0343	3.5645	0.0251	1.1272	0.7271	1.4454	0.4565	0.871	0.7271	1.2823	0.6707	0.6792	0.4565	0.7656	0.6707
628	EH domain-binding protein 1-like protein 1	Q8N3D4	EHBP1L1	6	22.6	1.0965	0.2014	1.0093	0.6273	1.0864	0.3523	1.0666	0.3608	0.9817	0.9125	1.0666	0.6024	1.0093	0.647	0.929	0.7445	1	0.9915	0.9036	0.4094	0.9817	0.6543	1.0864	0.4094	1.0765	0.6762	1	0.6543	0.912	0.6762
629	EH domain-containing protein 1	Q9H4M9	EHD1	24	63.3	0.7656	0.1899	0.9727	0.86	0.7311	0.1018	0.8472	0.4506	1.0765	0.6691	0.8017	0.2653	0.863	0.6437	1.1066	0.4714	0.8241	0.4038	1.2589	0.2485	0.9376	0.7012	0.7798	0.2485	0.7447	0.1362	1.0471	0.7012	1.3183	0.1362
630	EH domain-containing protein 3	Q9NZN3	EHD3	30	68.4	0.3251	0.069	1.2134	0.7653	0.4656	0.091	0.2704	0.1863	0.9638	0.6234	0.3802	0.1853	0.6194	0.4621	2.1677	0.2338	0.8954	0.5732	3.767	0.0341	1.3804	0.8568	0.2606	0.0341	0.3631	0.0448	0.7112	0.8568	2.704	0.0448
631	EH domain-containing protein 4	Q9H223	EHD4	6	31.6	1.0093	0.7992	1.0186	0.9324	1.0471	0.8351	0.9817	0.8797	1	0.9845	1.0186	0.9166	0.9204	0.8124	0.929	0.6867	0.955	0.7769	1.0093	0.8646	1.028	0.9626	0.9727	0.8646	1.0186	0.9013	0.955	0.9626	0.9638	0.9013
632	ELAV-like protein 1	Q15717	ELAVL1	3	40.8	1.1272	0.5483	1.1482	0.4471	1.028	0.7932	1.0765	0.6334	1.0864	0.5172	0.9817	0.9014	1.1376	0.5806	1.1482	0.4734	1.0375	0.8351	1	0.8446	0.9036	0.7172	0.9817	0.8446	0.8872	0.588	1.0864	0.7172	1.1066	0.588
633	Electron transfer flavoprotein subunit alpha, mitochondrial	P13804	ETFA	7	49	2.3768	0.0547	2.729	0.0592	2.9107	0.0538	2.6546	0.0223	2.9923	0.0168	3.1623	0.022	2.5119	0.033	2.884	0.03	3.0479	0.0325	1.1376	0.6635	1.2134	0.9896	0.863	0.6635	1.0864	0.7209	0.8091	0.9896	0.9036	0.7209
634	Electron transfer flavoprotein subunit beta	P38117	ETFB	3	33.7	1.8707	0.2203	1.977	0.2112	1.6596	0.2933	1.9588	0.1937	2.0701	0.186	1.7378	0.255	1.8535	0.2236	1.9409	0.2143	1.6444	0.2981	1.0375	0.9617	0.871	0.7609	0.9462	0.9617	0.8318	0.7263	1.1272	0.7609	1.1803	0.7263
635	Electron transfer flavoprotein-ubiquinone oxidoreductase, mitochondrial	Q16134	ETFDH	2	18.8	0.8395	0.505	0.7112	0.5514	0.7656	0.5656	0.8872	0.5668	0.7447	0.6218	0.8017	0.6386	0.8551	0.5875	0.7178	0.6454	0.7727	0.663	0.8318	0.9152	0.8954	0.8917	1.1803	0.9152	1.0666	0.976	1.0965	0.8917	0.9204	0.976
636	Elongation factor 1-alpha 1	P68104	EEF1A1	18	56.3	2.1677	0.0081	3.4995	0.0007	1.6904	0.1664	2.1677	0.017	3.5645	0.0015	1.7061	0.3041	2.3988	0.0038	3.8726	0.0004	1.8707	0.084	1.6444	0.2132	0.7727	0.1158	0.597	0.2132	0.4699	0.0109	1.2706	0.1158	2.0893	0.0109
637	Elongation factor 1-beta	P24534	EEF1B2	4	30.7	1.028	0.958	1.8535	0.3748	0.7112	0.5028	1.1803	0.8375	2.1281	0.2901	0.8166	0.656	1.5849	0.4337	2.8576	0.1629	1.1066	0.8457	1.7865	0.3554	0.6918	0.531	0.5395	0.3554	0.3733	0.1914	1.4191	0.531	2.5823	0.1914
638	Elongation factor 1-delta	P29692	EEF1D	2	36.3	0.912	0.6815	0.871	0.59	0.863	0.6459	1.0568	0.6181	1.0093	0.7129	0.9908	0.6525	0.9908	0.9651	0.9462	0.9216	0.929	0.9922	0.9462	0.8872	0.929	0.9574	1.0375	0.8872	0.9727	0.9293	1.0568	0.9574	1.0093	0.9293
639	Elongation factor 1-gamma	P26641	EEF1G	7	46.7	0.9376	0.8389	1.0568	0.3793	0.8954	0.6813	0.9908	0.9388	1.1169	0.3245	0.955	0.7742	1.0471	0.6917	1.1803	0.1783	1	0.8503	1.1169	0.2949	0.9462	0.8329	0.879	0.2949	0.8395	0.2261	1.0375	0.8329	1.1695	0.2261
640	Elongation factor 2	P13639	EEF2	10	34	2.0512	0.2076	1.9231	0.0595	2.8054	0.2468	1.7865	0.0363	1.7061	0.0288	2.421	0.0483	1.9588	0.2076	1.8365	0.1049	2.6546	0.2289	0.9462	0.805	1.3932	0.7319	1.0375	0.805	1.4859	0.9482	0.7047	0.7319	0.6607	0.9482
641	Elongation factor Tu GTP-binding domain-containing protein 1	Q7Z2Z2	EFTUD1	2	10	1.8365	0.518	2.2491	0.2992	2.4434	0.4012	0.863	0.6312	1.1169	0.7744	1.1588	0.8572	0.6138	0.4368	0.8166	0.8761	0.7943	0.5723	1.3183	0.4924	1.2589	0.7436	0.7447	0.4924	0.9817	0.6568	0.7798	0.7436	1	0.6568
642	Elongation factor Tu, mitochondrial	P49411	TUFM	17	48.9	3.4041	0.0016	3.4356	0.0036	2.1878	0.0645	4.5709	0	4.6132	0	2.9376	0.0003	3.6644	0.0002	3.767	0.0002	2.3988	0.0023	1.0864	0.9034	0.6368	0.1638	0.9036	0.9034	0.6138	0.1343	1.5417	0.1638	1.5996	0.1343
643	EMILIN-1	Q9Y6C2	EMILIN1	25	47.6	0.2421	0.0028	0.4446	0.2431	0.4055	0.1197	0.3908	0.0033	0.7178	0.2819	0.6607	0.1452	0.2965	0.0015	0.5297	0.1276	0.5012	0.0622	1.8365	0.0202	1.6904	0.0422	0.5346	0.0202	0.9036	0.6633	0.5808	0.0422	1.0864	0.6633
644	Ena/VASP-like protein	Q9UI08	EVL	3	43.8	2.3335	0.3504	3.3729	0.2085	1.3552	0.6162	2.6546	0.2973	3.8019	0.1809	1.556	0.5189	2.8054	0.2892	3.9446	0.1766	1.6144	0.5037	1.5136	0.5969	0.5649	0.5982	0.6486	0.5969	0.413	0.3397	1.7378	0.5982	2.355	0.3397
645	Endonuclease domain-containing 1 protein	O94919	ENDOD1	25	45.8	0.7447	0.3256	1.0093	0.6013	0.5702	0.0492	0.8551	0.4198	1.1588	0.743	0.6546	0.065	0.8318	0.8252	1.1272	0.7829	0.6368	0.1564	1.3183	0.6223	0.7516	0.2142	0.7447	0.6223	0.5702	0.105	1.3062	0.2142	1.7219	0.105
646	Endophilin-A2	Q99961	SH3GL1	4	16.6	1.3183	0.1825	1	0.8073	0.7798	0.5687	1.3428	0.3656	1.028	0.7589	0.8017	0.2924	1.4588	0.207	1.1272	0.8852	0.879	0.5075	0.7586	0.2483	0.5861	0.0895	1.2942	0.2483	0.7727	0.4282	1.6749	0.0895	1.2706	0.4282
647	Endophilin-B1	Q9Y371	SH3GLB1	2	28.5	0.9817	0.9356	0.8954	0.8207	1.2246	0.4858	0.8551	0.6711	0.7798	0.5133	1.0666	0.7711	1.0093	0.8193	0.929	0.937	1.2589	0.4331	0.912	0.7627	1.2359	0.5183	1.0765	0.7627	1.3428	0.4093	0.7943	0.5183	0.7311	0.4093
648	Endoplasmic reticulum aminopeptidase 1	Q9NZ08	ERAP1	10	26.7	1.0375	0.7024	1.1066	0.1211	1.0568	0.5071	1.0666	0.669	1.1376	0.1126	1.0864	0.4793	0.9376	0.3825	1	0.6896	0.955	0.5489	1.0568	0.2176	1.0093	0.7731	0.929	0.2176	0.9462	0.3288	0.9727	0.7731	1.0375	0.3288
649	Endoplasmic reticulum lectin 1	Q96DZ1	ERLEC1	2	25.5	1.0965	0.599	1.1169	0.6123	1.0666	0.5599	1.0186	0.7066	1.0471	0.7229	1	0.6583	0.8872	0.6858	0.9036	0.6704	0.863	0.7364	1.0093	0.9799	0.9638	0.9375	0.9727	0.9799	0.9462	0.9176	1.0186	0.9375	1.0375	0.9176
650	Endoplasmic reticulum mannosyl-oligosaccharide 1,2-alpha-mannosidase	Q9UKM7	MAN1B1	2	15	1.1588	0.8011	1.0666	0.8887	1.1066	0.8537	0.955	0.8827	0.879	0.7955	0.912	0.8289	0.8954	0.8298	0.8318	0.7467	0.863	0.7783	0.912	0.9075	0.9462	0.9434	1.0765	0.9075	1.028	0.9635	1.0375	0.9434	0.955	0.9635
651	Endoplasmic reticulum metallopeptidase 1	Q7Z2K6	ERMP1	3	19.3	0.5916	0.2306	0.4786	0.1342	0.6918	0.1772	0.8318	0.5658	0.6607	0.3222	1	0.4342	0.5649	0.3265	0.4571	0.1859	0.6427	0.2488	0.7798	0.6272	1.2023	0.8136	1.2589	0.6272	1.5276	0.7963	0.8166	0.8136	0.6427	0.7963
652	Endoplasmic reticulum resident protein 29	P30040	ERP29	6	37.9	1.4588	0.7371	1.4322	0.8221	2.3768	0.5888	1.1482	0.7639	1.1066	0.8841	1.8707	0.5182	1.5417	0.2345	1.4997	0.3726	2.4889	0.1986	0.9638	0.9519	1.6144	0.6528	1.0186	0.9519	1.5996	0.524	0.6081	0.6528	0.6138	0.524
653	Endoplasmic reticulum resident protein 44	Q9BS26	ERP44	10	45.1	1.1169	0.6569	2.421	0.394	1.3677	0.3963	0.9727	0.9502	2.1478	0.6376	1.1912	0.6201	1.1482	0.5435	2.5351	0.3552	1.406	0.3204	2.1878	0.6493	1.2359	0.6628	0.4487	0.6493	0.5445	0.9611	0.7943	0.6628	1.803	0.9611
654	Endoplasmic reticulum-Golgi intermediate compartment protein 1	Q969X5	ERGIC1	4	23.1	0.912	0.8013	0.7447	0.5793	1	0.9538	0.787	0.6771	0.6427	0.4967	0.871	0.8988	0.879	0.9139	0.7178	0.6602	0.9727	0.8385	0.8091	0.7283	1.0864	0.7603	1.2134	0.7283	1.3428	0.5514	0.9036	0.7603	0.7311	0.5514
655	Endoplasmin	P14625	HSP90B1	31	54.9	2.1478	0.0001	3.6644	0	1.5417	0.0045	2.4434	0	4.1305	0	1.7378	0.0006	1.9588	0.0004	3.3113	0	1.3932	0.0153	1.6904	0.0722	0.6982	0.1005	0.5754	0.0722	0.413	0.0021	1.406	0.1005	2.355	0.0021
656	Endothelial cell-selective adhesion molecule	Q96AP7	ESAM	3	21.3	0.929	0.6068	1.0186	0.936	1.0765	0.7168	0.912	0.5879	0.9908	0.9074	1.0471	0.7409	0.9376	0.7696	1.0186	0.8557	1.0864	0.5673	1.0864	0.6516	1.1482	0.4457	0.9036	0.6516	1.0471	0.6666	0.8551	0.4457	0.9376	0.6666
657	Endothelin-converting enzyme 1	P42892	ECE1	11	29.5	0.9462	0.9181	0.929	0.7971	1.028	0.8719	0.9036	0.5747	0.8872	0.4783	0.9908	0.7622	0.9638	0.9462	0.9462	0.8244	1.0568	0.8443	0.9727	0.877	1.0864	0.7921	1.0093	0.877	1.0965	0.6772	0.9036	0.7921	0.8954	0.6772
658	Engulfment and cell motility protein 1	Q92556	ELMO1	6	22.4	0.7244	0.3867	1.2706	0.9197	0.8241	0.6047	0.4742	0.1118	0.7379	0.2675	0.5297	0.154	0.6252	0.2002	1.0568	0.5707	0.7244	0.2978	1.7219	0.3493	1.1272	0.673	0.5702	0.3493	0.6546	0.545	0.871	0.673	1.4997	0.545
659	Engulfment and cell motility protein 2	Q96JJ3	ELMO2	3	17.4	1.1482	0.5533	1.3428	0.2648	1.0375	0.8285	1.0568	0.7857	1.2359	0.3731	0.955	0.8948	1.0666	0.7299	1.2589	0.3454	0.9727	0.9554	1.1695	0.4949	0.9036	0.6907	0.8395	0.4949	0.7656	0.3268	1.0864	0.6907	1.2823	0.3268
660	Enhancer of mRNA-decapping protein 4	Q6P2E9	EDC4	3	15.9	0.9817	0.9563	1.0093	0.9335	1.0471	0.9361	0.9462	0.829	0.9727	0.937	1.0093	0.9344	0.912	0.7412	0.9376	0.8444	0.9727	0.8418	1.0186	0.8903	1.0568	0.8929	0.9638	0.8903	1.028	0.9974	0.929	0.8929	0.955	0.9974
661	Enoyl-CoA delta isomerase 2, mitochondrial	O75521	ECI2	3	34.5	1.2942	0.5971	1.1169	0.7174	1.1588	0.6675	1.3183	0.6423	1.1272	0.7734	1.1803	0.7194	1.3305	0.6427	1.1376	0.7739	1.1912	0.7199	0.8551	0.8393	0.8872	0.9003	1.1482	0.8393	1.0375	0.9366	1.1066	0.9003	0.9462	0.9366
662	Enoyl-CoA hydratase, mitochondrial	P30084	ECHS1	6	33.5	10.3753	0.0221	5.1523	0.0587	8.2414	0.0492	9.1201	0.0467	4.0551	0.2604	7.1121	0.0503	10.8643	0.0128	5.3456	0.0476	8.7096	0.0193	0.4487	0.8423	0.6252	0.5076	2.1677	0.8423	1.5996	0.8908	1.5276	0.5076	0.6194	0.8908
663	Eosinophil peroxidase	P11678	EPX	3	25.5	0.8318	0.5003	1.0568	0.7779	0.863	0.582	0.871	0.6268	1.1066	0.6117	0.912	0.7384	0.879	0.6383	1.1169	0.6009	0.912	0.7523	1.2589	0.403	1.028	0.8571	0.7798	0.403	0.8091	0.4599	0.955	0.8571	1.2134	0.4599
664	Epidermal growth factor receptor substrate 15	P42566	EPS15	8	30.4	1.0568	0.5443	0.955	0.8936	0.9727	0.7747	0.9727	0.9939	0.879	0.4692	0.8954	0.3883	1.0666	0.4337	0.9638	0.9545	0.9817	0.923	0.8954	0.4649	0.912	0.3846	1.0965	0.4649	1.0093	0.878	1.0765	0.3846	0.9727	0.878
665	Epidermal growth factor receptor substrate 15-like 1	Q9UBC2	EPS15L1	6	21.8	0.929	0.8511	0.9638	0.8965	1.0093	0.9741	0.9204	0.7929	0.9462	0.8362	0.9908	0.9116	0.9036	0.8217	0.9376	0.8662	0.9817	0.9428	1.028	0.9529	1.0765	0.8758	0.955	0.9529	1.0375	0.9219	0.912	0.8758	0.9462	0.9219
666	ER membrane protein complex subunit 1	Q8N766	EMC1	6	26.5	0.9638	0.997	0.912	0.8025	0.7586	0.2748	1.0093	0.8935	0.955	0.904	0.7943	0.3275	0.7943	0.4943	0.7516	0.3591	0.6252	0.1014	0.9376	0.7996	0.7798	0.2734	1.0471	0.7996	0.8241	0.3835	1.2589	0.2734	1.1912	0.3835
667	ER membrane protein complex subunit 2	Q15006	EMC2	5	36	0.597	0.7123	0.3945	0.5436	0.3373	0.4633	0.8017	0.8024	0.5808	0.6082	0.4786	0.5137	0.8241	0.7486	0.5808	0.5693	0.4831	0.4833	0.6792	0.7653	0.5861	0.6389	1.4454	0.7653	0.8241	0.8436	1.6749	0.6389	1.1912	0.8436
668	ER membrane protein complex subunit 3	Q9P0I2	EMC3	2	29.1	0.871	0.6202	0.8017	0.4904	0.9204	0.6769	0.9376	0.8226	0.863	0.6596	0.9908	0.8895	0.863	0.8236	0.7943	0.6604	0.912	0.8905	0.912	0.8211	1.0471	0.9311	1.0765	0.8211	1.1376	0.7567	0.9376	0.9311	0.863	0.7567
669	ER membrane protein complex subunit 4	Q5J8M3	EMC4	3	37.7	0.9462	0.9513	1.0666	0.8723	0.871	0.8107	1.0186	0.9423	1.1482	0.7739	0.9376	0.9121	0.7727	0.634	0.871	0.7755	0.7112	0.5414	1.1169	0.8263	0.912	0.8562	0.879	0.8263	0.8091	0.6999	1.0765	0.8562	1.2134	0.6999
670	ER membrane protein complex subunit 8	O43402	EMC8	3	27.1	0.9817	0.9805	0.9376	0.9057	1.0864	0.8482	0.9036	0.85	0.871	0.7807	1	0.9786	0.9638	0.9518	0.9204	0.8778	1.0666	0.8756	0.9462	0.9248	1.0965	0.8299	1.0375	0.9248	1.1482	0.762	0.8954	0.8299	0.8551	0.762
671	Erlin-1	O75477	ERLIN1	5	26	0.912	0.8736	1.0666	0.8789	0.8318	0.7346	0.863	0.7778	1	0.981	0.7798	0.6533	0.871	0.7949	1.0186	0.9618	0.7943	0.6676	1.1588	0.7611	0.9036	0.8491	0.8472	0.7611	0.7727	0.6396	1.0864	0.8491	1.2706	0.6396
672	Erlin-2	O94905	ERLIN2	7	36.9	0.9376	0.9685	0.787	0.7903	0.6792	0.4865	0.871	0.9853	0.7447	0.8061	0.6427	0.4973	0.6982	0.8001	0.6026	0.6391	0.52	0.3895	0.8472	0.82	0.7178	0.5069	1.1588	0.82	0.8318	0.6416	1.3677	0.5069	1.1803	0.6416
673	ERO1-like protein alpha	Q96HE7	ERO1L	2	39.7	1.8365	0.1549	1.7701	0.3333	2.5119	0.4538	1.6596	0.0962	1.5996	0.1584	2.2491	0.1869	1.556	0.18	1.4997	0.3006	2.1086	0.4245	0.9376	0.6861	1.3804	0.7664	1.0471	0.6861	1.4322	0.9552	0.7112	0.7664	0.6855	0.9552
674	Erythrocyte band 7 integral membrane protein	P27105	STOM	78	77.4	0.4529	0.0008	0.4571	0.0002	0.4285	0.0001	0.4966	0.0027	0.5012	0.0008	0.4656	0.0002	0.4365	0.0008	0.4446	0.0002	0.413	0.0001	1	0.5498	0.9462	0.19	0.9817	0.5498	0.9376	0.4586	1.0375	0.19	1.0471	0.4586
675	Erythrocyte membrane protein band 4.2	P16452	EPB42	4	36.5	0.8872	0.4101	0.9036	0.3792	0.8872	0.3735	1	0.7307	1.0186	0.7812	1	0.791	0.8166	0.2291	0.8241	0.2122	0.8166	0.2091	1.0093	0.9455	0.9908	0.9352	0.9727	0.9455	0.9727	0.9896	0.9908	0.9352	1.0093	0.9896
676	ES1 protein homolog, mitochondrial	P30042	C21orf33	5	40.3	1.3677	0.8312	4.0179	0.1774	1.4588	0.4911	1.9055	0.5185	5.4954	0.2101	1.9953	0.1384	2.6062	0.0972	7.379	0.0515	2.8054	0.0316	2.8314	0.378	1.0965	0.6633	0.3436	0.378	0.3436	0.5421	0.8954	0.6633	2.8314	0.5421
677	Estradiol 17-beta-dehydrogenase 11	Q8NBQ5	HSD17B11	3	20.3	0.9036	0.8377	0.8395	0.6487	0.7047	0.578	0.9036	0.8529	0.8395	0.6605	0.7047	0.5882	0.9462	0.9373	0.879	0.7287	0.7447	0.6471	0.9204	0.7828	0.7727	0.6947	1.0666	0.7828	0.8318	0.8959	1.2706	0.6947	1.1803	0.8959
678	Estradiol 17-beta-dehydrogenase 12	Q53GQ0	HSD17B12	13	44.6	0.863	0.5796	1.0568	0.9465	0.7516	0.2881	0.9727	0.8193	1.2023	0.416	0.8472	0.703	0.8318	0.7279	1.0186	0.7769	0.7244	0.3705	1.2134	0.5387	0.863	0.5515	0.8091	0.5387	0.7047	0.2668	1.1376	0.5515	1.3932	0.2668
679	Eukaryotic initiation factor 4A-I	P60842	EIF4A1	10	56.2	1.4859	0.2468	1.803	0.0892	1.1588	0.3096	1.3804	0.6757	1.6749	0.2901	1.0864	0.7964	1.3062	0.2373	1.5996	0.0856	1.0375	0.2981	1.2246	0.5018	0.7727	0.8711	0.8017	0.5018	0.6252	0.4099	1.2706	0.8711	1.5704	0.4099
680	Eukaryotic initiation factor 4A-III	P38919	EIF4A3	6	45.3	3.1333	0.0304	4.1687	0.0133	2.0701	0.0406	2.9107	0.0472	3.9446	0.0198	1.9588	0.064	2.704	0.1901	3.5645	0.0413	1.7539	0.1449	1.2589	0.4846	0.6427	0.8134	0.7798	0.4846	0.4742	0.3618	1.5276	0.8134	2.0512	0.3618
681	Eukaryotic peptide chain release factor GTP-binding subunit ERF3A	P15170	GSPT1	2	17.8	1.0186	0.7211	1.0375	0.5251	1.0765	0.436	0.9036	0.5096	0.9204	0.7009	0.955	0.8322	0.9036	0.5547	0.9204	0.7592	0.955	0.8957	1.0093	0.7582	1.0471	0.6346	0.9727	0.7582	1.028	0.8582	0.9376	0.6346	0.955	0.8582
682	Eukaryotic peptide chain release factor subunit 1	P62495	ETF1	6	25.6	1.5704	0.1818	1.7539	0.2968	1.4454	0.3176	0.9727	0.9504	1.0666	0.8567	0.8954	0.6718	1.2246	0.5085	1.3804	0.7593	1.1272	0.8449	1.1169	0.789	0.912	0.6295	0.879	0.789	0.8091	0.9118	1.0765	0.6295	1.2134	0.9118
683	Eukaryotic translation elongation factor 1 epsilon-1	O43324	EEF1E1	2	28.2	1.0864	0.8528	1.1803	0.7478	0.8166	0.7111	1.028	0.9498	1.1169	0.837	0.7727	0.6356	0.929	0.897	1.0093	0.9876	0.6982	0.5382	1.0765	0.885	0.7447	0.6013	0.912	0.885	0.6855	0.5314	1.3183	0.6013	1.4322	0.5314
684	Eukaryotic translation initiation factor 1A, X-chromosomal	P47813	EIF1AX	2	44.4	0.929	0.7864	1.0666	0.7687	1.0666	0.775	0.9638	0.9021	1.0965	0.6683	1.1066	0.6737	1.0186	0.9087	1.1695	0.543	1.1695	0.5471	1.1376	0.599	1.1376	0.6037	0.863	0.599	0.9908	0.9928	0.863	0.6037	0.9908	0.9928
685	Eukaryotic translation initiation factor 2 subunit 1	P05198	EIF2S1	9	54.3	0.9727	0.8865	0.9908	0.8761	0.9638	0.8559	0.929	0.6411	0.9376	0.4518	0.9204	0.4374	0.9036	0.3262	0.912	0.2144	0.8872	0.2066	1	0.7658	0.9817	0.7465	0.9817	0.7658	0.9727	0.9794	1	0.7465	1.0093	0.9794
686	Eukaryotic translation initiation factor 2 subunit 2	P20042	EIF2S2	4	35.4	0.9727	0.8858	1.0093	0.9709	0.8954	0.5074	0.912	0.5417	0.9462	0.6051	0.8318	0.305	1	0.8327	1.0375	0.7525	0.9204	0.7291	1.028	0.9145	0.9036	0.5889	0.955	0.9145	0.871	0.527	1.0864	0.5889	1.1272	0.527
687	Eukaryotic translation initiation factor 2 subunit 3	P41091	EIF2S3	8	35.8	0.7244	0.1828	0.7244	0.3647	0.6427	0.083	0.6546	0.0619	0.6546	0.1193	0.5861	0.0287	0.7178	0.3998	0.7112	0.7578	0.6427	0.1898	1.0186	0.6555	0.9036	0.588	0.9638	0.6555	0.871	0.3539	1.0864	0.588	1.1272	0.3539
688	Eukaryotic translation initiation factor 3 subunit A	Q14152	EIF3A	3	43.3	0.7244	0.7921	0.8166	0.7195	0.9036	0.8806	0.5702	0.8678	0.6194	0.8901	0.7244	0.9668	1.4588	0.6133	1.5996	0.6418	1.8197	0.3543	1.0666	0.972	1.2023	0.8044	0.9204	0.972	1.1272	0.8815	0.8166	0.8044	0.871	0.8815
689	Eukaryotic translation initiation factor 3 subunit B	P55884	EIF3B	7	22.1	1.3305	0.1082	1.3305	0.2446	1.4191	0.0709	1.0471	0.1789	1.0471	0.3472	1.1169	0.1215	1.0864	0.1377	1.0864	0.4212	1.1588	0.2168	1	0.6167	1.0568	0.8987	0.9817	0.6167	1.0568	0.9384	0.929	0.8987	0.929	0.9384
690	Eukaryotic translation initiation factor 3 subunit C	Q99613	EIF3C	4	24.8	1.0471	0.7346	1.028	0.7444	1.0093	0.8903	1.0568	0.7266	1.0375	0.7363	1.0186	0.8817	1.0471	0.7961	1.0375	0.8062	1.0186	0.9553	0.9727	0.9895	0.955	0.8392	1.0093	0.9895	0.9727	0.8494	1.028	0.8392	1.0093	0.8494
691	Eukaryotic translation initiation factor 3 subunit D	O15371	EIF3D	4	22.3	1.1376	0.7662	1.2246	0.6939	1.2359	0.6705	1.1912	0.6564	1.2706	0.596	1.2942	0.5768	1.1695	0.7238	1.2474	0.6558	1.2706	0.634	1.0568	0.9133	1.0765	0.8838	0.929	0.9133	1	0.9697	0.912	0.8838	0.9817	0.9697
692	Eukaryotic translation initiation factor 3 subunit E	P60228	EIF3E	3	22.3	0.9817	0.937	1.0568	0.8283	1.0375	0.9399	0.955	0.8514	1.028	0.6385	1.0093	0.8486	0.9908	0.9683	1.0666	0.7402	1.0471	0.9655	1.0666	0.769	1.0471	0.9972	0.9204	0.769	0.9727	0.7716	0.9376	0.9972	1.0093	0.7716
693	Eukaryotic translation initiation factor 3 subunit F	O00303	EIF3F	5	35.3	1.2474	0.5936	1.2134	0.5702	1.3062	0.471	1.1169	0.9332	1.0666	0.8231	1.1482	0.6946	1.1482	0.7575	1.1066	0.6993	1.1912	0.5433	0.955	0.8884	1.028	0.7693	1.028	0.8884	1.0666	0.8634	0.955	0.7693	0.9204	0.8634
694	Eukaryotic translation initiation factor 3 subunit H	O15372	EIF3H	2	19.6	0.9727	0.8401	0.8551	0.3947	0.8954	0.4099	1.0471	0.7515	0.9204	0.6764	0.9638	0.7017	1.0765	0.5535	0.9462	0.901	0.9908	0.9302	0.871	0.4864	0.912	0.5054	1.1272	0.4864	1.0375	0.9705	1.0765	0.5054	0.9462	0.9705
695	Eukaryotic translation initiation factor 3 subunit I	Q13347	EIF3I	2	15.1	1.2706	0.6441	1.6444	0.4207	1.6444	0.4198	1.0093	0.9667	1.3062	0.6056	1.3062	0.6041	1.2246	0.6891	1.5849	0.4444	1.5849	0.4435	1.2823	0.6283	1.2823	0.6267	0.7656	0.6283	0.9908	0.9977	0.7656	0.6267	0.9908	0.9977
696	Eukaryotic translation initiation factor 3 subunit J	O75822	EIF3J	3	27.9	0.912	0.8825	1.0186	0.9977	0.912	0.7244	0.929	0.9982	1.0471	0.8865	0.9376	0.8272	1.0186	0.8481	1.1482	0.7435	1.028	0.9795	1.1066	0.8847	0.9908	0.8289	0.8872	0.8847	0.8872	0.7263	0.9908	0.8289	1.1066	0.7263
697	Eukaryotic translation initiation factor 3 subunit K	Q9UBQ5	EIF3K	2	20.6	1.0864	0.778	0.912	0.8739	0.8166	0.6156	1.1588	0.6469	0.9727	0.9649	0.879	0.7394	1.2246	0.5646	1.028	0.8436	0.9204	0.8511	0.8318	0.6729	0.7447	0.4835	1.1803	0.6729	0.8954	0.7104	1.3183	0.4835	1.0965	0.7104
698	Eukaryotic translation initiation factor 3 subunit L	Q9Y262	EIF3L	6	28.7	0.871	0.8259	1.0765	0.9763	0.787	0.5007	0.6368	0.5263	0.7656	0.6525	0.5754	0.2905	0.7447	0.5346	0.929	0.6619	0.6668	0.2958	1.2246	0.8489	0.8954	0.6439	0.8017	0.8489	0.7244	0.5187	1.0965	0.6439	1.3552	0.5187
699	Eukaryotic translation initiation factor 4 gamma 1	Q04637	EIF4G1	5	18.5	0.9908	0.9989	0.912	0.7227	0.9462	0.9162	1.0666	0.933	0.9727	0.7829	1.0093	0.9821	1.0965	0.7806	1	0.9354	1.0375	0.8616	0.912	0.7218	0.9462	0.9152	1.0765	0.7218	1.028	0.7997	1.0375	0.9152	0.955	0.7997
700	Eukaryotic translation initiation factor 4 gamma 2	P78344	EIF4G2	2	24.6	0.955	0.8445	0.9638	0.8006	0.9638	0.7378	0.9204	0.6908	0.9204	0.6815	0.9204	0.5616	0.8872	0.2019	0.8872	0.2588	0.8872	0.2983	0.9908	0.8646	1	0.9474	0.9908	0.8646	0.9908	0.9534	0.9817	0.9474	0.9908	0.9534
701	Eukaryotic translation initiation factor 4B	P23588	EIF4B	2	38.8	0.9376	0.8581	1.0864	0.8033	0.7943	0.677	0.9376	0.7774	1.0765	0.8859	0.7943	0.6138	0.955	0.8458	1.1066	0.8151	0.8091	0.6672	1.1482	0.6819	0.8395	0.7975	0.8551	0.6819	0.7244	0.5423	1.1695	0.7975	1.3552	0.5423
702	Eukaryotic translation initiation factor 4H	Q15056	EIF4H	3	50	0.9638	0.9426	0.8241	0.6488	0.8472	0.6685	1.1272	0.7323	0.9638	0.9505	0.9817	0.9771	1.1803	0.65	1.0093	0.9443	1.0375	0.918	0.8472	0.6922	0.871	0.7135	1.1588	0.6922	1.0093	0.9733	1.1272	0.7135	0.9727	0.9733
703	Eukaryotic translation initiation factor 5	P55010	EIF5	2	19.3	1.4454	0.4011	1.2023	0.6119	1.4859	0.3548	1.5996	0.3273	1.3677	0.4967	1.6444	0.2908	1.0093	0.9344	0.8551	0.7475	1.0471	0.8397	0.8472	0.6894	1.028	0.9038	1.1588	0.6894	1.2023	0.6101	0.955	0.9038	0.8166	0.6101
704	Eukaryotic translation initiation factor 5A-1	P63241	EIF5A	8	39	1.0666	0.5832	0.8472	0.9309	1.3932	0.4892	1.1695	0.4261	0.929	0.8559	1.5276	0.3549	1.1803	0.5376	0.9462	0.9803	1.5417	0.4497	0.787	0.5231	1.2823	0.8736	1.2474	0.5231	1.5996	0.4372	0.7656	0.8736	0.6138	0.4372
705	Eukaryotic translation initiation factor 6	P56537	EIF6	2	28.6	1.1695	0.745	0.8241	0.7156	1.5849	0.4409	0.9727	0.9732	0.6855	0.5181	1.3183	0.5945	1.3552	0.572	0.9462	0.9325	1.8365	0.3596	0.6982	0.5326	1.3428	0.5775	1.406	0.5326	1.9231	0.3411	0.7311	0.5775	0.5105	0.3411
706	Exocyst complex component 1	Q9NV70	EXOC1	2	24.4	0.787	0.665	1.0965	0.8337	0.955	0.946	0.7798	0.6555	1.0965	0.8458	0.955	0.9333	1.2023	0.7114	1.6749	0.4093	1.4588	0.5055	1.3804	0.5522	1.2023	0.707	0.7112	0.5522	0.863	0.7844	0.8166	0.707	1.1376	0.7844
707	Exocyst complex component 3-like protein 2	Q2M3D2	EXOC3L2	2	30.8	0.9376	0.9814	0.9908	0.8628	1.1482	0.779	1.0093	0.9445	1.0666	0.7939	1.2359	0.7159	0.787	0.5845	0.8318	0.6966	0.9638	0.7725	1.0375	0.8452	1.2134	0.7627	0.9462	0.8452	1.1482	0.9096	0.8091	0.7627	0.8551	0.9096
708	Exocyst complex component 3-like protein 4	Q17RC7	EXOC3L4	3	32.1	0.6668	0.4493	0.6546	0.4702	0.8166	0.6713	0.7112	0.5133	0.7047	0.5392	0.879	0.7838	0.8241	0.6952	0.8091	0.734	1.0093	0.945	0.9817	0.9522	1.2246	0.6533	1	0.9522	1.2359	0.6895	0.8017	0.6533	0.7943	0.6895
709	Exocyst complex component 5	O00471	EXOC5	2	19.1	1.028	0.8297	0.929	0.6088	0.7379	0.3461	0.9036	0.5827	0.8166	0.4421	0.6486	0.2772	0.9638	0.5978	0.871	0.452	0.6918	0.2814	0.8954	0.7406	0.7112	0.399	1.0965	0.7406	0.787	0.5166	1.3804	0.399	1.2474	0.5166
710	Exocyst complex component 6B	Q9Y2D4	EXOC6B	2	9.7	1.2246	0.6871	0.8472	0.7563	0.9638	0.9537	1.2942	0.619	0.8954	0.8403	1.0186	0.9532	1.1803	0.7374	0.8166	0.7046	0.929	0.8925	0.6855	0.5203	0.7798	0.6521	1.4322	0.5203	1.1272	0.7971	1.2589	0.6521	0.871	0.7971
711	Exocyst complex component 7	Q9UPT5	EXOC7	2	16.2	1.028	0.7584	1.028	0.7731	0.9376	0.66	0.8395	0.2158	0.8395	0.2121	0.7586	0.1177	0.8872	0.4037	0.8872	0.3955	0.8091	0.1957	0.9908	0.984	0.8954	0.4789	0.9908	0.984	0.8954	0.489	1.0965	0.4789	1.0965	0.489
712	Exosome complex component RRP4	Q13868	EXOSC2	2	8.2	1.5996	0.4376	1.0186	0.9524	1.888	0.3454	1.0765	0.8689	0.6855	0.5216	1.2823	0.6333	0.955	0.9392	0.6081	0.4323	1.1376	0.7886	0.631	0.4575	1.1803	0.7358	1.556	0.4575	1.8365	0.3585	0.8318	0.7358	0.5346	0.3585
713	Exosome component 10	Q01780	EXOSC10	2	26.7	1.1912	0.7159	1.0568	0.8944	1.1912	0.7151	1.3677	0.5608	1.2134	0.6977	1.3677	0.5602	1.3062	0.6134	1.1482	0.7667	1.3062	0.6128	0.879	0.808	0.9908	0.999	1.1169	0.808	1.1169	0.8071	0.9908	0.999	0.879	0.8071
714	Exportin-1	O14980	XPO1	14	31.4	1.0093	0.7919	1	0.9123	1.0093	0.9007	0.9727	0.8393	0.9638	0.7218	0.9638	0.5567	1.0093	0.8063	1	0.9271	1	0.8859	0.9817	0.8777	0.9817	0.6981	1	0.8777	0.9908	0.8144	1	0.6981	0.9908	0.8144
715	Exportin-2	P55060	CSE1L	6	21.9	0.8241	0.1888	0.8954	0.4906	0.8872	0.5369	0.8551	0.2942	0.929	0.7729	0.9204	0.7932	0.8954	0.1744	0.9727	0.4554	0.9638	0.4992	1.0765	0.4563	1.0666	0.4748	0.912	0.4563	0.9817	0.9543	0.9204	0.4748	1	0.9543
716	Exportin-4	Q9C0E2	XPO4	3	13	1.1272	0.6952	1	0.9714	1.2706	0.5014	0.929	0.8481	0.8318	0.6038	1.0471	0.854	0.9376	0.8591	0.8318	0.6115	1.0568	0.8431	0.879	0.7181	1.1169	0.7168	1.1169	0.7181	1.2589	0.516	0.879	0.7168	0.7798	0.516
717	Exportin-7	Q9UIA9	XPO7	4	20.7	0.9908	0.9985	0.9817	0.8246	0.9908	0.7005	0.929	0.7022	0.929	0.5562	0.929	0.4616	0.9036	0.6765	0.9036	0.5343	0.912	0.4428	0.9908	0.8261	0.9908	0.7019	0.9908	0.8261	0.9908	0.8674	0.9908	0.7019	0.9908	0.8674
718	Extended synaptotagmin-1	Q9BSJ8	ESYT1	41	44	0.6792	0.2797	0.7447	0.5356	0.7447	0.2743	0.863	0.9954	0.955	0.6395	0.9727	0.6997	0.863	0.6893	0.955	0.9402	0.9638	0.4153	1.1066	0.6354	1.1066	0.6992	0.8872	0.6354	1.0093	0.4452	0.8872	0.6992	0.9727	0.4452
719	Extended synaptotagmin-2	A0FGR8	ESYT2	10	41.8	0.5346	0.0307	0.5395	0.1561	0.4966	0.0118	0.5702	0.0316	0.5702	0.1864	0.5248	0.0122	0.9204	0.5346	0.9462	0.9534	0.8395	0.2494	1.0186	0.4982	0.9036	0.5724	0.9638	0.4982	0.879	0.2603	1.0864	0.5724	1.1169	0.2603
720	Ezrin	P15311	EZR	22	47.4	1.2706	0.1776	0.9908	0.8647	0.912	0.4614	1.1912	0.5776	0.929	0.4993	0.8551	0.9899	1.9409	0.0414	1.556	0.2704	1.4191	0.096	0.7727	0.2367	0.7178	0.5859	1.2706	0.2367	0.912	0.4917	1.3677	0.5859	1.0765	0.4917
721	FACT complex subunit SPT16	Q9Y5B9	SUPT16H	9	32.1	0.6486	0.7022	0.4613	0.1629	0.4831	0.2345	0.8954	0.9489	0.6252	0.202	0.6607	0.2969	1.0568	0.3999	0.7447	0.4921	0.787	0.7716	0.7047	0.1577	0.7379	0.2729	1.3932	0.1577	1.0375	0.6857	1.3305	0.2729	0.9462	0.6857
722	FACT complex subunit SSRP1	Q08945	SSRP1	9	26	1.0666	0.7063	0.8954	0.3028	0.9376	0.8158	1.0186	0.913	0.863	0.301	0.9036	0.6284	0.9727	0.4227	0.8241	0.054	0.863	0.2209	0.8395	0.1632	0.871	0.5187	1.1695	0.1632	1.0375	0.4487	1.1272	0.5187	0.9462	0.4487
723	F-actin-capping protein subunit alpha-1	P52907	CAPZA1	17	73.4	1.2246	0.4662	1.0864	0.917	0.9376	0.6544	1.3428	0.2762	1.1912	0.6202	1.0375	0.9561	1.4859	0.0797	1.3062	0.2082	1.1376	0.4442	0.871	0.5289	0.7516	0.2557	1.1272	0.5289	0.8551	0.583	1.3062	0.2557	1.1482	0.583
724	F-actin-capping protein subunit alpha-2	P47755	CAPZA2	14	64.7	1.0765	0.8758	1.5276	0.4864	0.9204	0.9203	0.9036	0.8287	1.3305	0.7312	0.7727	0.6408	1.2942	0.461	1.8707	0.2302	1.1066	0.6168	1.4454	0.5812	0.8472	0.7983	0.6792	0.5812	0.5702	0.4322	1.1588	0.7983	1.7219	0.4322
725	F-actin-capping protein subunit beta	P47756	CAPZB	12	62.5	1.3183	0.703	2.0701	0.1713	0.955	0.6423	1.3428	0.6844	2.1086	0.1662	0.9727	0.6603	1.5849	0.5239	2.5119	0.2661	1.1272	0.9178	1.5996	0.2667	0.7112	0.4137	0.6138	0.2667	0.4487	0.0926	1.3804	0.4137	2.1878	0.0926
726	Far upstream element-binding protein 1	Q96AE4	FUBP1	6	23	1.028	0.5437	2.0512	0.062	1.6144	0.1706	0.879	0.8977	1.7539	0.119	1.3677	0.328	0.787	0.7124	1.5849	0.2337	1.2474	0.6009	1.9055	0.1416	1.5136	0.3865	0.5152	0.1416	0.7727	0.4622	0.6486	0.3865	1.2706	0.4622
727	Far upstream element-binding protein 2	Q92945	KHSRP	2	30	1.028	0.7142	1.028	0.5508	1.0965	0.3953	1.0765	0.704	1.0864	0.5425	1.1482	0.3895	1.0471	0.6685	1.0568	0.5141	1.1169	0.3695	1	0.7995	1.0568	0.5813	0.9817	0.7995	1.0568	0.7517	0.929	0.5813	0.929	0.7517
728	Farnesyl pyrophosphate synthase	P14324	FDPS	2	20.5	0.8241	0.7212	0.8872	0.825	0.9462	0.9265	0.6855	0.5181	0.7379	0.5869	0.787	0.6596	0.8551	0.7722	0.9204	0.8819	0.9817	0.9863	1.0666	0.8828	1.1376	0.7844	0.9204	0.8828	1.0568	0.8952	0.863	0.7844	0.929	0.8952
729	FAS-associated factor 2	Q96CS3	FAF2	7	44.5	0.929	0.807	0.863	0.3162	0.8551	0.2776	0.929	0.7854	0.871	0.3074	0.8551	0.2701	0.955	0.9274	0.8954	0.3691	0.879	0.3226	0.929	0.4049	0.912	0.3532	1.0568	0.4049	0.9817	0.8931	1.0765	0.3532	1	0.8931
730	Fatty acid synthase	P49327	FASN	21	26.6	0.9908	0.9981	0.9908	0.8257	1	0.6815	0.9638	0.5198	0.9638	0.6738	0.9817	0.8106	0.9036	0.192	0.9036	0.2687	0.912	0.3539	0.9908	0.8276	1.0093	0.6833	0.9908	0.8276	1.0093	0.8672	0.9727	0.6833	0.9727	0.8672
731	Fatty acid-binding protein, epidermal	Q01469	FABP5	2	28.9	1.0093	0.9576	1	0.9922	1.0864	0.7001	1.0375	0.8254	1.028	0.8579	1.1169	0.6011	0.9817	0.9675	0.9727	0.9331	1.0568	0.7624	0.9817	0.9654	1.0666	0.7347	1	0.9654	1.0765	0.7063	0.9204	0.7347	0.912	0.7063
732	Fatty aldehyde dehydrogenase	P51648	ALDH3A2	3	22.1	0.9638	0.8757	1	0.8799	1.028	0.7371	0.9376	0.7007	0.9817	0.9327	1	0.9161	0.9376	0.6403	0.9817	0.862	1	0.9877	1.0375	0.7609	1.0568	0.6304	0.9462	0.7609	1.0093	0.8501	0.929	0.6304	0.9727	0.8501
733	Fermitin family homolog 3	Q86UX7	FERMT3	108	74.1	0.492	0.3186	1.1272	0.1833	1.0765	0.8322	0.8166	0.4887	1.8197	0.1048	1.888	0.9206	1.3183	0.0337	2.9107	0.0001	2.9923	0.0054	2.2284	0.0251	2.2909	0.4293	0.4406	0.0251	0.9817	0.1261	0.4285	0.4293	1	0.1261
734	Ferrochelatase, mitochondrial	P22830	FECH	3	22.7	1.2246	0.3557	1.1695	0.4595	1.1272	0.5599	1.1588	0.4646	1.1066	0.602	1.0666	0.7289	0.929	0.7407	0.8872	0.5757	0.8472	0.4726	0.9462	0.8038	0.912	0.6677	1.0375	0.8038	0.955	0.8495	1.0765	0.6677	1.028	0.8495
735	FH1/FH2 domain-containing protein 1	Q9Y613	FHOD1	15	31.7	0.7798	0.145	0.7798	0.1527	0.7447	0.1929	0.8091	0.2536	0.8091	0.2657	0.7656	0.3279	0.8872	0.5867	0.8872	0.6079	0.8472	0.711	0.9908	0.9752	0.9462	0.8608	0.9908	0.9752	0.9462	0.8852	1.0375	0.8608	1.0375	0.8852
736	Fibrinogen alpha chain	P02671	FGA	92	50	0.1959	0	1.5417	0.3534	1.1169	0.9493	0.2512	0	1.9953	0.1766	1.5996	0.7675	0.3342	0	2.8054	0.0078	2.0137	0.2203	7.5858	0	5.445	0	0.1294	0	0.879	0.294	0.1803	0	1.1169	0.294
737	Fibrinogen beta chain	P02675	FGB	123	66	0.2559	0	1.4723	0.3813	0.6252	0.2375	0.3597	0	2.0137	0.907	0.8954	0.0309	0.3565	0	2.0701	0.0295	0.871	0.9557	5.2966	0	2.466	0	0.1854	0	0.4487	0.1094	0.3981	0	2.1878	0.1094
738	Fibrinogen gamma chain	P02679	FGG	80	72	0.2333	0	1.3428	0.4856	0.9817	0.5205	0.2992	0	1.6293	0.4717	1.4322	0.3482	0.4613	0.0003	2.4889	0.0592	2.0512	0.6053	5.0582	0.0001	4.0926	0.0003	0.1941	0.0001	0.8166	0.212	0.2399	0.0003	1.2023	0.212
739	Fibrocystin-L	Q86WI1	PKHD1L1	19	20.1	0.7586	0.4567	0.8241	0.852	0.7178	0.2913	0.912	0.5665	0.9817	0.9909	0.871	0.2852	0.7379	0.3934	0.7943	0.7647	0.6918	0.2172	1.0666	0.5741	0.9376	0.6291	0.9204	0.5741	0.871	0.3156	1.0471	0.6291	1.1272	0.3156
740	Fibronectin	P02751	FN1	54	35.3	0.6081	0.0065	1.2023	0.7314	1.6293	0.4245	0.5916	0.0098	1.1695	0.5956	1.5996	0.3264	0.863	0.6793	1.6904	0.009	2.3121	0.0027	1.9231	0.003	2.6303	0.0011	0.5105	0.003	1.3428	0.6798	0.3733	0.0011	0.7311	0.6798
741	Filamin-A	P21333	FLNA	446	74.4	0.5395	0.0365	1.2474	0.0001	0.6855	0.0027	0.6918	0.0801	1.4997	0.0006	0.879	0.0007	1.2589	0.0006	2.5823	0	1.5996	0.0725	2.1478	0	1.2823	0.0842	0.4571	0	0.6081	0	0.7656	0.0842	1.6144	0
742	Filamin-B	O75369	FLNB	37	20.8	1.2942	0.3106	1.3428	0.1825	1.3932	0.1073	1.1272	0.6466	1.1695	0.4967	1.2246	0.2787	1.1912	0.5761	1.2246	0.4493	1.2823	0.2424	1.028	0.9984	1.0666	0.6238	0.955	0.9984	1.028	0.6224	0.9204	0.6238	0.955	0.6224
743	FK506-binding protein 15	Q5T1M5	FKBP15	3	18.2	2.466	0.1193	1.9055	0.3486	5.0582	0.0949	2.8576	0.0735	2.2909	0.3189	5.9156	0.036	1.8707	0.3967	1.4859	0.8437	3.6983	0.1613	0.8166	0.4303	2.1677	0.5241	1.2023	0.4303	2.3768	0.3417	0.4406	0.5241	0.4055	0.3417
744	Flavin reductase (NADPH)	P30043	BLVRB	2	33	1.4588	0.5042	1.6293	0.4244	1.9953	0.3259	1.7061	0.3976	1.9055	0.3432	2.3335	0.2737	1.1376	0.7803	1.2706	0.636	1.556	0.455	1.1066	0.8238	1.3552	0.5732	0.8872	0.8238	1.2134	0.7003	0.7244	0.5732	0.8091	0.7003
745	Flotillin-1	O75955	FLOT1	20	61.4	0.4487	0.0003	0.6138	0.0058	0.5395	0.0009	0.3311	0	0.4529	0.0005	0.3981	0.0001	0.3221	0.0002	0.4406	0.003	0.3873	0.0004	1.3677	0.1616	1.1912	0.6184	0.7178	0.1616	0.863	0.3493	0.8241	0.6184	1.1376	0.3493
746	Flotillin-2	Q14254	FLOT2	17	55.6	0.3251	0.0002	0.3981	0.0006	0.3467	0.0001	0.302	0	0.3631	0.0001	0.3192	0	0.2032	0	0.2421	0.0001	0.2148	0	1.2023	0.4969	1.0568	0.829	0.8166	0.4969	0.871	0.3742	0.929	0.829	1.1272	0.3742
747	Focal adhesion kinase 1	Q05397	PTK2	6	15.8	0.9638	0.7402	0.7379	0.6094	0.5395	0.2867	0.6368	0.1957	0.5105	0.1551	0.3767	0.0724	0.9036	0.48	0.6855	0.3843	0.5012	0.1741	0.7516	0.8526	0.5598	0.4321	1.3062	0.8526	0.7244	0.5369	1.7539	0.4321	1.3552	0.5369
748	Formin-like protein 1	O95466	FMNL1	6	21.5	1.0864	0.7397	0.871	0.7469	1.0093	0.9612	1.1482	0.6281	0.912	0.8666	1.0568	0.8379	1.5136	0.1252	1.2134	0.3033	1.406	0.1844	0.7943	0.5195	0.9204	0.7761	1.2359	0.5195	1.1482	0.711	1.0666	0.7761	0.8551	0.711
749	Fragile X mental retardation syndrome-related protein 1	P51114	FXR1	3	37.5	1.1376	0.7108	1.0186	0.7301	1.7061	0.3449	1.0375	0.9149	0.9204	0.9381	1.5417	0.4155	0.6918	0.6122	0.6194	0.5967	1.0375	0.7173	0.879	0.9765	1.4859	0.4493	1.1169	0.9765	1.6596	0.4396	0.6607	0.4493	0.5916	0.4396
750	Fructosamine-3-kinase	Q9H479	FN3K	6	28.5	1.0965	0.8354	1.1482	0.5345	1.0471	0.8964	0.912	0.7008	0.9638	0.9545	0.871	0.4953	0.879	0.476	0.929	0.7518	0.8395	0.3367	1.0471	0.6621	0.955	0.7383	0.9376	0.6621	0.9036	0.4669	1.028	0.7383	1.0864	0.4669
751	Fructose-bisphosphate aldolase A	P04075	ALDOA	32	64.3	1.3428	0.4413	1.7219	0.2526	1	0.4606	1.0375	0.6371	1.3428	0.3844	0.7798	0.3073	1.2706	0.1794	1.6444	0.0976	0.955	0.9292	1.3062	0.6856	0.7516	0.158	0.7516	0.6856	0.5808	0.0858	1.3062	0.158	1.6904	0.0858
752	Fructose-bisphosphate aldolase C	P09972	ALDOC	8	46.7	1.0965	0.4231	0.912	0.561	1.0093	0.7311	1.1169	0.4071	0.929	0.5876	1.028	0.696	1.0568	0.9446	0.871	0.2934	0.9727	0.5946	0.8241	0.2828	0.912	0.5601	1.1912	0.2828	1.0965	0.4236	1.0765	0.5601	0.8954	0.4236
753	Fumarate hydratase, mitochondrial	P07954	FH	11	45.3	2.1478	0.1532	2.3121	0.0976	1.888	0.1414	2.5823	0.0208	2.7797	0.013	2.2491	0.0191	2.1478	0.0498	2.3335	0.031	1.9231	0.0457	1.0666	0.7793	0.8395	0.9597	0.9204	0.7793	0.7727	0.8182	1.1695	0.9597	1.2706	0.8182
754	Fumarylacetoacetase	P16930	FAH	3	32.9	1.0965	0.7815	1.0965	0.6918	1.0471	0.9156	1.0965	0.7685	1.1066	0.6803	1.0568	0.9011	0.9908	0.9672	1	0.9258	0.955	0.8289	0.9908	0.8937	0.9462	0.8598	0.9908	0.8937	0.9462	0.7619	1.0375	0.8598	1.0375	0.7619
755	FYN-binding protein	O15117	FYB	5	20.7	1.1376	0.6457	1.406	0.5385	0.9908	0.7842	1.0965	0.5601	1.3428	0.4633	0.955	0.8847	1.1482	0.4837	1.4191	0.4609	1	0.9864	1.2246	0.8755	0.863	0.4741	0.8017	0.8755	0.6982	0.3894	1.1376	0.4741	1.406	0.3894
756	FYVE and coiled-coil domain-containing protein 1	Q9BQS8	FYCO1	2	27.7	0.8091	0.5957	0.5297	0.2854	0.8954	0.7707	1.0186	0.9338	0.673	0.4325	1.1272	0.7231	0.863	0.7094	0.5702	0.3178	0.955	0.9172	0.6546	0.4075	1.0965	0.7798	1.4997	0.4075	1.6596	0.338	0.8954	0.7798	0.5916	0.338
757	FYVE, RhoGEF and PH domain-containing protein 3	Q5JSP0	FGD3	2	21.2	1.2134	0.6911	0.6252	0.446	1.803	0.3706	0.8395	0.7391	0.4285	0.2774	1.2359	0.6762	1.0186	0.9624	0.52	0.3462	1.4997	0.4841	0.5058	0.3364	1.4588	0.5025	1.9409	0.3364	2.8576	0.2254	0.673	0.5025	0.3436	0.2254
758	G protein-coupled receptor kinase 6	P43250	GRK6	3	31.3	0.9727	0.9767	0.9204	0.799	0.9908	0.8866	0.9036	0.8283	0.8551	0.6264	0.9204	0.7025	0.9817	0.8825	0.9204	0.8905	1	0.981	0.929	0.7772	1.0093	0.8639	1.0568	0.7772	1.0666	0.9093	0.9727	0.8639	0.9204	0.9093
759	Galactokinase	P51570	GALK1	3	17.6	0.8017	0.5307	0.8318	0.5728	1.0186	0.7665	0.4169	0.2301	0.4365	0.2461	0.5297	0.3249	0.6427	0.6331	0.673	0.6819	0.8241	0.8974	1.0375	0.9412	1.2706	0.7203	0.9462	0.9412	1.2134	0.7736	0.7727	0.7203	0.8091	0.7736
760	Galectin-1	P09382	LGALS1	2	45.2	1.556	0.8503	1.7539	0.5742	4.1305	0.4804	0.871	0.8398	0.9638	0.8182	2.355	0.6717	1.2023	0.7766	1.3677	0.5276	3.2211	0.4449	1.1169	0.6795	2.6303	0.5612	0.879	0.6795	2.421	0.8302	0.3597	0.5612	0.3945	0.8302
761	Galectin-10	Q05315	CLC	2	44.4	1.0471	0.9286	1.2246	0.6762	1.0965	0.825	1.0093	0.9989	1.1803	0.7326	1.0568	0.8921	0.6081	0.4285	0.7112	0.5667	0.6368	0.474	1.1588	0.7335	1.0375	0.8932	0.8472	0.7335	0.8872	0.8289	0.9462	0.8932	1.1066	0.8289
762	Galectin-3	P17931	LGALS3	2	14	1.0765	0.6235	1.0965	0.5593	1.1803	0.4205	0.9817	0.9332	1	0.9667	1.0765	0.6996	1.0186	0.8249	1.0375	0.7362	1.1169	0.5342	1.0093	0.9005	1.0864	0.6487	0.9727	0.9005	1.0666	0.7265	0.9036	0.6487	0.9204	0.7265
763	Galectin-3-binding protein	Q08380	LGALS3BP	2	18	0.4699	0.0509	0.7311	0.1173	0.5346	0.0635	0.5916	0.0946	0.9376	0.2938	0.673	0.127	0.4169	0.0471	0.6026	0.105	0.4742	0.0583	1.556	0.2495	1.1376	0.6753	0.631	0.2495	0.7244	0.3789	0.863	0.6753	1.3552	0.3789
764	Galectin-8	O00214	LGALS8	2	20.5	1.028	0.9461	1.0666	0.8861	1.0375	0.9244	0.9727	0.9637	1	0.9753	0.9817	0.9856	0.9376	0.9158	0.9727	0.9763	0.955	0.9374	1.028	0.9391	1	0.9781	0.955	0.9391	0.9638	0.9609	0.9817	0.9781	1.0186	0.9609
765	Galectin-9C	Q6DKI2	LGALS9C	2	27.3	0.955	0.7305	1.0375	0.7935	0.9908	0.955	0.9376	0.4911	1.0186	0.8492	0.9638	0.6338	0.8551	0.2946	0.929	0.4378	0.8872	0.3513	1.0765	0.5756	1.028	0.7689	0.912	0.5756	0.9462	0.7539	0.955	0.7689	1.0375	0.7539
766	Galectin-related protein	Q3ZCW2	LGALSL	9	58.7	0.3597	0.1118	0.4446	0.2323	0.7311	0.1421	0.413	0.0542	0.52	0.0914	0.871	0.4309	0.631	0.1944	0.7727	0.4703	1.3062	0.0866	1.2359	0.4076	2.0324	0.0364	0.7943	0.4076	1.6904	0.0557	0.4831	0.0364	0.5808	0.0557
767	Gamma-adducin	Q9UEY8	ADD3	5	19	0.9376	0.8192	0.9727	0.9001	0.8318	0.2989	1.1482	0.6416	1.1912	0.5742	1.0186	0.6588	1.0568	0.6541	1.0864	0.5858	0.929	0.6462	1.028	0.9173	0.879	0.3893	0.955	0.9173	0.8472	0.3454	1.1169	0.3893	1.1588	0.3454
768	Gamma-enolase	P09104	ENO2	20	58.8	1.028	0.7089	1.028	0.9433	0.9462	0.7652	1	0.55	1	0.7603	0.929	0.5691	0.9908	0.7024	0.9908	0.9361	0.9204	0.7245	0.9908	0.7612	0.9204	0.9757	0.9908	0.7612	0.9204	0.8081	1.0666	0.9757	1.0666	0.8081
769	Gamma-interferon-inducible protein 16	Q16666	IFI16	7	27.4	1.8197	0.192	1.1066	0.6593	1.3804	0.3803	1.9055	0.1497	1.1588	0.5148	1.4454	0.292	2.0512	0.125	1.2474	0.4241	1.556	0.24	0.6026	0.3196	0.7586	0.5613	1.6293	0.3196	1.2359	0.6275	1.2942	0.5613	0.7943	0.6275
770	Gamma-parvin	Q9HBI0	PARVG	2	13	1.1803	0.7307	0.9204	0.8874	1.9055	0.3453	0.9376	0.9123	0.7311	0.5832	1.4997	0.4784	0.912	0.8642	0.7112	0.5532	1.4588	0.5025	0.7727	0.6426	1.5849	0.44	1.2706	0.6426	2.0324	0.3172	0.6194	0.44	0.4831	0.3172
771	Gamma-soluble NSF attachment protein	Q99747	NAPG	2	32.1	1.0864	0.8051	1.1912	0.6616	1.0965	0.852	1.0568	0.8646	1.1588	0.7111	1.0666	0.9136	0.955	0.9698	1.0568	0.8595	0.9727	0.9197	1.0965	0.831	1	0.9496	0.8954	0.831	0.912	0.785	0.9817	0.9496	1.0765	0.785
772	GAS2-like protein 1	Q99501	GAS2L1	2	25	1.2942	0.5326	1.2474	0.6462	1.3428	0.5153	1.2359	0.5138	1.1912	0.6215	1.2823	0.4975	1.0864	0.7964	1.0471	0.9684	1.1272	0.7679	0.955	0.8253	1.028	0.968	1.028	0.8253	1.0666	0.796	0.955	0.968	0.9204	0.796
773	Gasdermin-D	P57764	GSDMD	2	9.3	0.9908	0.7988	1.0471	0.9839	0.929	0.7865	0.8472	0.5378	0.9036	0.687	0.7943	0.5302	1.0375	0.9676	1.1066	0.756	0.9727	0.9813	1.0568	0.7844	0.929	0.9863	0.929	0.7844	0.871	0.7723	1.0568	0.9863	1.1272	0.7723
774	Gelsolin	P06396	GSN	58	67.1	1.1695	0.1786	1.8197	0.0817	1	0.8747	0.8091	0.8946	1.2474	0.7025	0.6855	0.1969	1.9231	0.0206	2.8576	0.0071	1.6444	0.19	1.556	0.6079	0.863	0.2429	0.631	0.6079	0.5702	0.1024	1.1376	0.2429	1.7219	0.1024
775	GEM-interacting protein	Q9P107	GMIP	4	14.2	0.879	0.7559	0.871	0.6313	3.1623	0.6662	0.6982	0.5882	0.6918	0.4981	2.5823	0.8582	1.4322	0.6407	1.4191	0.7674	4.8306	0.353	0.9817	0.8437	3.4356	0.5059	1	0.8437	3.4356	0.434	0.2858	0.5059	0.2858	0.434
776	General vesicular transport factor p115	O60763	USO1	5	17.2	0.8241	0.3337	0.7943	0.4063	0.787	0.227	0.871	0.5619	0.8395	0.6691	0.8395	0.3917	0.787	0.4175	0.7586	0.5047	0.7586	0.2858	0.955	0.8724	0.9462	0.7596	1.028	0.8724	0.9908	0.6441	1.0375	0.7596	0.9908	0.6441
777	Glia maturation factor gamma	O60234	GMFG	4	46.5	1.4322	0.4573	1.4997	0.2889	1.1482	0.6821	1.6293	0.4853	1.6904	0.307	1.3305	0.7195	1.1169	0.9095	1.1695	0.6159	0.871	0.8007	1.0186	0.6934	0.7798	0.7164	0.9638	0.6934	0.7586	0.4657	1.2589	0.7164	1.2942	0.4657
778	Glia-derived nexin	P07093	SERPINE2	10	40.2	0.5546	0.0107	0.8954	0.5964	0.6486	0.0268	0.4656	0.0049	0.7586	0.3246	0.5495	0.012	0.6668	0.093	1.0666	0.4558	0.7798	0.2213	1.5996	0.0261	1.1588	0.586	0.6138	0.0261	0.7244	0.0658	0.8472	0.586	1.3552	0.0658
779	Glucose-6-phosphate 1-dehydrogenase	P11413	G6PD	12	40	0.7244	0.3035	0.929	0.6899	0.8091	0.5795	0.8017	0.316	1.028	0.7117	0.8954	0.5994	0.6427	0.1353	0.8241	0.3478	0.7178	0.2807	1.2706	0.5065	1.1066	0.609	0.7727	0.5065	0.863	0.873	0.8872	0.609	1.1376	0.873
780	Glucose-6-phosphate isomerase	P06744	GPI	10	39.4	1.0375	0.9773	1.4322	0.4638	0.9036	0.6257	0.929	0.8546	1.2823	0.5933	0.8017	0.4914	1.1169	0.5323	1.5417	0.2112	0.9727	0.9082	1.3677	0.4799	0.8551	0.6065	0.7178	0.4799	0.6252	0.2465	1.1482	0.6065	1.5704	0.2465
781	Glucose-induced degradation protein 8 homolog	Q9NWU2	GID8	5	70.2	0.912	0.7145	0.912	0.9322	0.9727	0.994	0.929	0.7467	0.9376	0.9675	1	0.9586	0.8241	0.3488	0.8318	0.4832	0.8872	0.5357	1	0.777	1.0666	0.7091	0.9817	0.777	1.0568	0.9263	0.9204	0.7091	0.929	0.9263
782	Glucosidase 2 subunit beta	P14314	PRKCSH	8	27.5	1.5849	0.2931	1.8535	0.1453	0.9727	0.9965	1.9588	0.0892	2.3768	0.0437	1.2246	0.4183	1.6293	0.1949	1.9231	0.095	0.9817	0.7727	1.2359	0.6275	0.6026	0.2913	0.7943	0.6275	0.52	0.1444	1.6293	0.2913	1.888	0.1444
783	Glutamate dehydrogenase 1, mitochondrial	P00367	GLUD1	17	44.6	2.6303	0.0068	3.0761	0.0051	1.9231	0.0341	3.281	0.0008	3.8019	0.0006	2.3768	0.0038	3.0479	0.0014	3.5645	0.0011	2.2284	0.0068	1.2023	0.8999	0.7112	0.4025	0.8166	0.8999	0.6138	0.3256	1.3804	0.4025	1.5996	0.3256
784	Glutamate--cysteine ligase regulatory subunit	P48507	GCLM	3	34.3	0.9727	0.8291	0.929	0.74	1.0471	0.9946	0.9036	0.6648	0.863	0.5884	0.9727	0.8154	0.9462	0.8602	0.9036	0.7693	1.0186	0.9732	0.9376	0.9045	1.0568	0.8343	1.0471	0.9045	1.1169	0.7448	0.929	0.8343	0.879	0.7448
785	Glutaminase kidney isoform, mitochondrial	O94925	GLS	5	30.8	2.2284	0.1165	1.0765	0.7505	1.2474	0.6327	1.5417	0.4752	0.7516	0.7462	0.879	0.945	3.2211	0.061	1.5704	0.4505	1.7378	0.2089	0.4656	0.1632	0.5297	0.2753	2.0701	0.1632	1.1376	0.7097	1.8197	0.2753	0.863	0.7097
786	Glutamine--tRNA ligase	P47897	QARS	5	20	1.0666	0.8857	1.4723	0.4943	0.9908	0.996	1.4859	0.4862	2.0701	0.3111	1.3932	0.5445	1.0093	0.9702	1.406	0.5393	0.9462	0.9188	1.3804	0.5565	0.929	0.8896	0.7112	0.5565	0.6668	0.4963	1.0568	0.8896	1.4723	0.4963
787	Glutaredoxin-1	P35754	GLRX	3	40.6	0.955	0.8213	0.8872	0.7374	0.879	0.7871	1.1588	0.8247	1.0666	0.9157	1.0568	0.8601	1.0965	0.9178	1.0186	0.9876	1.0093	0.9551	0.9204	0.9056	0.9036	0.9623	1.0666	0.9056	0.9817	0.9428	1.0864	0.9623	1	0.9428
788	Glutaryl-CoA dehydrogenase, mitochondrial	Q92947	GCDH	2	38.1	1.1912	0.2617	1.0864	0.524	1.1169	0.31	1.2023	0.2199	1.0965	0.4301	1.1272	0.2584	1.0765	0.4976	0.9817	0.9723	1.0186	0.5975	0.9036	0.5158	0.9376	0.86	1.0864	0.5158	1.028	0.6191	1.0471	0.86	0.955	0.6191
789	Glutathione peroxidase 1	P07203	GPX1	11	72.9	1.8535	0.1383	2.355	0.0736	2.6303	0.032	1.556	0.398	2.0512	0.3695	2.208	0.0795	1.3932	0.4702	1.803	0.3184	1.9953	0.0949	1.2589	0.6043	1.4454	0.3026	0.7798	0.6043	1.1376	0.5496	0.6792	0.3026	0.863	0.5496
790	Glutathione reductase, mitochondrial	P00390	GSR	4	39.1	0.879	0.63	1.2823	0.4305	0.8472	0.7534	0.6368	0.1239	0.912	0.7038	0.6194	0.1741	1.3183	0.4277	1.8365	0.073	1.2359	0.3054	1.3932	0.1996	0.929	0.7844	0.7047	0.1996	0.6792	0.282	1.0568	0.7844	1.4454	0.282
791	Glutathione S-transferase kappa 1	Q9Y2Q3	GSTK1	5	53.5	1.3062	0.9413	3.9811	0.2914	0.879	0.8716	2.1086	0.4615	5.7016	0.1543	1.3804	0.589	2.3335	0.409	6.368	0.141	1.4997	0.522	2.8314	0.313	0.631	0.8149	0.3404	0.313	0.2148	0.25	1.556	0.8149	4.4875	0.25
792	Glutathione S-transferase Mu 3	P21266	GSTM3	2	29.8	0.5395	0.3662	1.2823	0.6246	1.3804	0.5565	0.4656	0.3043	1.1066	0.8253	1.1803	0.7312	0.4966	0.3293	1.1803	0.7288	1.2589	0.646	2.355	0.2704	2.5119	0.2533	0.4169	0.2704	1.0568	0.8943	0.3908	0.2533	0.929	0.8943
793	Glutathione S-transferase omega-1	P78417	GSTO1	3	29.9	0.3133	0.1457	0.7447	0.7877	0.278	0.1246	0.9638	0.9389	2.2699	0.1933	0.8395	0.7775	0.5495	0.3608	1.3062	0.4884	0.4831	0.2936	2.2491	0.1812	0.879	0.8353	0.4365	0.1812	0.3873	0.153	1.1169	0.8353	2.5351	0.153
794	Glutathione S-transferase P	P09211	GSTP1	17	63.3	0.9204	0.9339	1.7219	0.0472	1.0093	0.7339	0.955	0.7461	1.8197	0.0697	1.0471	0.921	1.1588	0.5592	2.1878	0.0161	1.2706	0.3257	1.8707	0.0413	1.0864	0.6733	0.5248	0.0413	0.5702	0.0817	0.9036	0.6733	1.7219	0.0817
795	Glutathione synthetase	P48637	GSS	3	27	0.879	0.411	0.9817	0.5327	0.9727	0.3849	0.8872	0.3242	0.9908	0.4176	0.9817	0.3045	0.8872	0.618	0.9817	0.7916	0.9727	0.5786	1.0965	0.8036	1.0965	0.9488	0.8954	0.8036	0.9817	0.7561	0.8954	0.9488	1	0.7561
796	Glyceraldehyde-3-phosphate dehydrogenase	P04406	GAPDH	56	63.9	0.8166	0.3617	1.2246	0.8493	1.4322	0.1878	0.4831	0.117	0.7178	0.6948	0.8551	0.0555	0.9817	0.5031	1.4859	0.1064	1.7378	0.8208	1.4859	0.2773	1.7378	0.6534	0.6607	0.2773	1.1912	0.2183	0.5649	0.6534	0.8241	0.2183
797	Glycerol kinase	P32189	GK	6	13.2	1.1695	0.8188	0.4169	0.1387	0.7379	0.6031	0.8166	0.899	0.3105	0.1073	0.5248	0.4167	0.863	0.8571	0.3251	0.1336	0.5546	0.573	0.3597	0.1172	0.6486	0.4751	2.729	0.1172	1.8197	0.216	1.5136	0.4751	0.5395	0.216
798	Glycerol-3-phosphate dehydrogenase, mitochondrial	P43304	GPD2	34	61.1	0.4529	0.0003	0.5445	0.0048	0.4613	0.0023	0.4831	0.0001	0.5808	0.0013	0.492	0.0006	0.5754	0.0066	0.6918	0.0836	0.5861	0.0441	1.2023	0.2483	1.0186	0.3977	0.8166	0.2483	0.8395	0.7494	0.9638	0.3977	1.1695	0.7494
799	Glycine amidinotransferase, mitochondrial	P50440	GATM	3	29.3	0.955	0.9428	0.9376	0.9927	0.9204	0.6997	1.1803	0.3564	1.1588	0.3348	1.1376	0.4961	1	0.8292	0.9817	0.782	0.955	0.9161	0.9727	0.9501	0.955	0.7506	1.0093	0.9501	0.9727	0.7061	1.028	0.7506	1.0093	0.7061
800	Glycine--tRNA ligase	P41250	GARS	4	19.5	1.2134	0.226	1.5136	0.0684	1.2823	0.2137	0.8954	0.9119	1.1376	0.3329	0.9638	0.9535	0.871	0.912	1.1169	0.3329	0.929	0.9516	1.2359	0.2931	1.0568	0.9602	0.7943	0.2931	0.8395	0.3104	0.929	0.9602	1.1695	0.3104
801	Glycogen [starch] synthase, muscle	P13807	GYS1	4	21.6	0.9376	0.8661	0.7178	0.3937	0.8551	0.8908	0.7798	0.5591	0.597	0.1513	0.7178	0.3904	0.7727	0.8645	0.6026	0.2584	0.7047	0.6383	0.7586	0.32	0.9204	0.7608	1.2942	0.32	1.2023	0.4641	1.0666	0.7608	0.8166	0.4641
802	Glycogen debranching enzyme	P35573	AGL	5	17.6	1.0965	0.5629	1.0965	0.4726	1.0965	0.743	0.9908	0.895	0.9817	0.7739	0.9817	0.8936	1.0186	0.8527	1.0093	0.7339	1.0093	0.9363	0.9908	0.8752	0.9817	0.7915	0.9908	0.8752	0.9817	0.677	1	0.7915	1	0.677
803	Glycogen phosphorylase, brain form	P11216	PYGB	31	46.5	0.5598	0.0027	1.2359	0.9737	0.7047	0.2462	0.5598	0.0062	1.2134	0.7903	0.7047	0.2441	0.6081	0.0696	1.3305	0.2892	0.7656	0.9675	2.5119	0.0063	1.2589	0.064	0.3908	0.0063	0.4699	0.1777	0.7798	0.064	2.0893	0.1777
804	Glycogen phosphorylase, liver form	P06737	PYGL	29	46	0.5649	0.0387	0.8166	0.6421	0.6668	0.0991	0.6792	0.0964	1.0186	0.9905	0.8091	0.224	0.7047	0.2206	1.0765	0.6211	0.8395	0.4508	1.4588	0.0943	1.1912	0.6226	0.673	0.0943	0.7943	0.2198	0.8241	0.6226	1.2359	0.2198
805	Glycogenin-1	P46976	GYG1	2	22.3	0.6918	0.4619	1.1376	0.724	0.787	0.5977	0.879	0.7729	1.4454	0.4377	1	0.9854	0.8091	0.638	1.3183	0.5158	0.9204	0.848	1.6293	0.3573	1.1272	0.7602	0.6026	0.3573	0.6855	0.4436	0.871	0.7602	1.4322	0.4436
806	Glyoxalase domain-containing protein 4	Q9HC38	GLOD4	3	35.5	0.955	0.8438	0.929	0.7688	0.8954	0.6355	1.1169	0.5867	1.0864	0.6494	1.0471	0.7845	1.0666	0.7451	1.0375	0.8189	1	0.9697	0.9638	0.9208	0.929	0.7729	1.0186	0.9208	0.955	0.848	1.0568	0.7729	1.028	0.848
807	Glyoxylate reductase/hydroxypyruvate reductase	Q9UBQ7	GRHPR	5	31.4	0.9204	0.7994	3.2509	0.0711	1.6293	0.2208	0.7311	0.5623	2.5586	0.124	1.2474	0.5171	0.4325	0.2783	1.5849	0.2165	0.8166	0.9958	3.4674	0.0827	1.6904	0.2797	0.2831	0.0827	0.4831	0.2155	0.5808	0.2797	2.0324	0.2155
808	GMP reductase 1	P36959	GMPR	3	24.6	0.929	0.5826	0.9462	0.8192	0.871	0.4512	0.9462	0.8608	0.9727	0.841	0.8872	0.647	1.028	0.772	1.0471	0.5509	0.9638	0.9856	1.0186	0.7165	0.929	0.7594	0.9638	0.7165	0.912	0.5426	1.0568	0.7594	1.0765	0.5426
809	Golgi apparatus protein 1	Q92896	GLG1	2	22.7	0.9204	0.8931	1	0.8929	0.9638	0.9192	0.9462	0.8596	1.028	0.927	0.9817	0.8852	0.9908	0.9601	1.0765	0.8282	1.028	0.9867	1.0765	0.7917	1.0375	0.9733	0.912	0.7917	0.9462	0.8159	0.9462	0.9733	1.0375	0.8159
810	Golgi pH regulator B	P0CG08	GPR89B	3	15.8	0.8318	0.5791	0.9638	0.8899	0.8166	0.6469	0.8551	0.6527	0.9908	0.7997	0.8395	0.727	0.8166	0.5465	0.9462	0.9342	0.8017	0.6109	1.1482	0.5017	0.9727	0.9138	0.8551	0.5017	0.8395	0.5613	1.0093	0.9138	1.1695	0.5613
811	Golgi phosphoprotein 3	Q9H4A6	GOLPH3	4	48.7	1.028	0.8065	1.028	0.5239	0.912	0.5597	1	0.7811	1	0.5058	0.8872	0.5796	1.0186	0.7491	1.0186	0.4834	0.9036	0.6062	0.9908	0.6746	0.879	0.4334	0.9908	0.6746	0.879	0.2819	1.1169	0.4334	1.1169	0.2819
812	Golgi reassembly-stacking protein 2	Q9H8Y8	GORASP2	2	14.4	0.8872	0.8622	0.8551	0.7688	0.871	0.835	0.787	0.6598	0.7586	0.5895	0.7798	0.6389	1.0471	0.9174	1.0093	0.9811	1.028	0.9459	0.955	0.8989	0.9817	0.9712	1.028	0.8989	1.0093	0.9272	1	0.9712	0.9727	0.9272
813	Golgi resident protein GCP60	Q9H3P7	ACBD3	3	21.6	0.9638	0.9497	1.0568	0.9075	0.9036	0.8317	0.8872	0.8226	0.9727	0.9615	0.8395	0.7164	0.7112	0.5579	0.787	0.6525	0.673	0.4924	1.0864	0.8588	0.9376	0.8795	0.9036	0.8588	0.8551	0.7485	1.0471	0.8795	1.1482	0.7485
814	Golgi-associated plant pathogenesis-related protein 1	Q9H4G4	GLIPR2	2	33.8	1	0.996	1.2246	0.5281	1.0965	0.7476	0.8395	0.6276	1.028	0.8384	0.9204	0.8516	1.0375	0.9264	1.2706	0.4881	1.1376	0.6842	1.2134	0.5259	1.0864	0.7442	0.8091	0.5259	0.8872	0.7064	0.9036	0.7442	1.1066	0.7064
815	Golgin subfamily A member 2	Q08379	GOLGA2	7	22.7	0.9462	0.7348	0.9036	0.5215	0.929	0.6121	0.9638	0.6775	0.9204	0.4756	0.9462	0.5607	0.871	0.2867	0.8318	0.1922	0.8551	0.2302	0.9462	0.7519	0.9727	0.8615	1.0375	0.7519	1.0186	0.886	1.0093	0.8615	0.9638	0.886
816	Golgin subfamily A member 3	Q08378	GOLGA3	5	22.9	1.0471	0.8047	0.8472	0.272	1.0864	0.7869	1.028	0.8361	0.8318	0.2863	1.0568	0.7562	0.9817	0.6404	0.8017	0.2048	1.0186	0.9635	0.8017	0.3702	1.028	0.6096	1.2246	0.3702	1.2589	0.1933	0.955	0.6096	0.7798	0.1933
817	Golgin subfamily A member 5	Q8TBA6	GOLGA5	2	16	0.8472	0.6856	0.7311	0.5815	0.787	0.5329	0.8017	0.6386	0.6982	0.5438	0.7516	0.4997	1.0666	0.9672	0.929	0.8232	0.9908	0.7497	0.863	0.854	0.9204	0.7782	1.1376	0.854	1.0666	0.9178	1.0666	0.7782	0.9204	0.9178
818	Golgin subfamily B member 1	Q14789	GOLGB1	2	22.3	1.3428	0.5759	1.0375	0.9275	1.1169	0.8088	1.5849	0.4415	1.2246	0.689	1.3183	0.5999	1.556	0.4568	1.1912	0.7181	1.2823	0.6244	0.7586	0.6235	0.8241	0.717	1.2942	0.6235	1.0666	0.8772	1.1912	0.717	0.9204	0.8772
819	Golgi-specific brefeldin A-resistance guanine nucleotide exchange factor 1	Q92538	GBF1	5	15.3	1.0093	0.9445	1.1169	0.6823	0.8954	0.8153	1.0864	0.7702	1.2134	0.557	0.9727	0.9946	0.9817	0.9594	1.0864	0.7612	0.871	0.7309	1.1066	0.7267	0.879	0.7655	0.8872	0.7267	0.7943	0.5538	1.1169	0.7655	1.2359	0.5538
820	GPI ethanolamine phosphate transferase 3	Q8TEQ8	PIGO	2	12.8	1.2942	0.6411	0.9817	0.9415	1.2134	0.6742	0.955	0.9314	0.7178	0.5579	0.8954	0.8873	0.7516	0.5707	0.5649	0.3697	0.7047	0.5442	0.7447	0.6009	0.929	0.9551	1.3183	0.6009	1.2246	0.6314	1.0568	0.9551	0.8017	0.6314
821	GPI transamidase component PIG-S	Q96S52	PIGS	2	17.3	0.8954	0.8446	1.1482	0.7704	0.787	0.6633	1.0965	0.8354	1.406	0.5367	0.9638	0.955	0.9036	0.8579	1.1588	0.7582	0.7943	0.6739	1.2706	0.6438	0.871	0.7941	0.7727	0.6438	0.6792	0.5125	1.1272	0.7941	1.4454	0.5125
822	G-protein-signaling modulator 3	Q9Y4H4	GPSM3	2	18.1	1.1066	0.7955	0.9462	0.8831	1.1169	0.7791	1.1066	0.8237	0.955	0.8535	1.1272	0.8069	1.0471	0.8857	0.8954	0.7931	1.0568	0.868	0.8472	0.6955	1	0.9817	1.1588	0.6955	1.1695	0.6812	0.9817	0.9817	0.8395	0.6812
823	Granulysin	P22749	GNLY	2	33.1	0.9462	0.77	0.871	0.7659	0.929	0.9489	0.9727	0.7727	0.8954	0.7685	0.9638	0.9519	0.9908	0.8972	0.912	0.8926	0.9727	0.9149	0.912	0.9953	0.9817	0.816	1.0765	0.9953	1.0568	0.8116	1	0.816	0.929	0.8116
824	Granzyme H	P20718	GZMH	2	23.6	0.5916	0.2497	1.0375	0.9184	1.803	0.6481	0.5105	0.2048	0.8872	0.9059	1.4997	0.8043	1.5996	0.2734	2.7542	0.0846	4.529	0.0681	1.7378	0.2274	2.8314	0.1661	0.5649	0.2274	1.7061	0.7179	0.3467	0.1661	0.5754	0.7179
825	Granzyme M	P51124	GZMM	2	9.7	0.7244	0.5603	0.8017	0.6612	0.8872	0.8416	0.7656	0.6131	0.8395	0.7266	0.9376	0.922	1.1376	0.8018	1.2474	0.6753	1.3932	0.5356	1.0864	0.8515	1.2134	0.6691	0.9036	0.8515	1.1066	0.7944	0.8091	0.6691	0.8872	0.7944
826	GRB2-related adapter protein 2	O75791	GRAP2	3	33.3	0.9727	0.6894	1.0864	0.4617	1.0666	0.7227	0.9638	0.93	1.0666	0.333	1.0568	0.5213	0.9727	0.9131	1.0765	0.3401	1.0666	0.533	1.0965	0.3054	1.0864	0.4759	0.8954	0.3054	0.9817	0.6696	0.9036	0.4759	1	0.6696
827	GRIP1-associated protein 1	Q4V328	GRIPAP1	2	34.6	1.0471	0.8296	0.8551	0.6246	1.0375	0.8467	0.871	0.5917	0.7112	0.3401	0.8551	0.5801	1.1169	0.6778	0.9036	0.7637	1.0965	0.692	0.8091	0.5186	0.9817	0.9817	1.2134	0.5186	1.2023	0.5284	1	0.9817	0.8166	0.5284
828	Growth arrest and DNA damage-inducible proteins-interacting protein 1	Q8TAE8	GADD45GIP1	2	23	2.1878	0.2388	1.4859	0.8049	2.704	0.219	3.3113	0.0907	2.1878	0.2291	3.767	0.0854	1.6749	0.4322	1.1066	0.7258	2.1281	0.3916	0.6081	0.3019	1.2589	0.9234	1.5996	0.3019	2.0137	0.2753	0.787	0.9234	0.4786	0.2753
829	Growth factor receptor-bound protein 2	P62993	GRB2	5	47.5	0.955	0.8784	0.9727	0.9833	0.8017	0.1888	1.0864	0.397	1.0965	0.3202	0.9036	0.6625	1.0471	0.6627	1.0568	0.5284	0.879	0.4121	1	0.8614	0.8241	0.2291	0.9817	0.8614	0.8166	0.1839	1.1912	0.2291	1.2023	0.1839
830	GTP:AMP phosphotransferase AK3, mitochondrial	Q9UIJ7	AK3	4	57.3	2.884	0.0859	2.4889	0.1045	3.4995	0.0444	2.8314	0.1012	2.355	0.124	3.3113	0.051	2.0137	0.2088	1.7701	0.2622	2.3988	0.1428	0.8166	0.841	1.0965	0.5705	1.2023	0.841	1.3305	0.4669	0.8954	0.5705	0.7379	0.4669
831	GTPase IMAP family member 1	Q8WWP7	GIMAP1	6	44.4	0.6368	0.5192	0.7586	0.5783	0.413	0.4036	1.1376	0.8474	1.3804	0.7546	0.7447	0.8901	0.7656	0.5682	0.929	0.6356	0.5012	0.436	1.2023	0.8981	0.6486	0.7476	0.8166	0.8981	0.5346	0.6653	1.5136	0.7476	1.8365	0.6653
832	GTPase IMAP family member 4	Q9NUV9	GIMAP4	4	38.9	1.1803	0.3553	1.4997	0.2739	3.1915	0.2005	1.2246	0.1867	1.556	0.1504	3.3729	0.1166	1.1912	0.1901	1.5136	0.153	3.3419	0.1184	1.2246	0.792	2.6546	0.5617	0.8017	0.792	2.0893	0.7349	0.3698	0.5617	0.4699	0.7349
833	GTPase IMAP family member 5	Q96F15	GIMAP5	4	21.2	0.4529	0.3143	0.4093	0.2049	0.3767	0.2515	0.5012	0.3415	0.4487	0.2205	0.4169	0.272	0.631	0.6227	0.5546	0.3866	0.5058	0.4891	0.863	0.6536	0.8091	0.8164	1.1376	0.6536	0.912	0.8205	1.2134	0.8164	1.0765	0.8205
834	GTPase IMAP family member 7	Q8NHV1	GIMAP7	2	25.3	1.0568	0.8929	1.2706	0.6442	0.9727	0.9754	1.1482	0.7722	1.3677	0.5592	1.0568	0.8956	1.2942	0.616	1.556	0.4572	1.1912	0.7149	1.1803	0.7278	0.912	0.8692	0.8318	0.7278	0.7656	0.6268	1.0765	0.8692	1.2823	0.6268
835	GTPase NRas	P01111	NRAS	8	42.9	1.028	0.8146	0.9817	0.9304	0.9727	0.908	1.0765	0.753	1.0186	0.9952	1.0186	0.9727	1	0.7514	0.9462	0.997	0.9462	0.9744	0.9376	0.7486	0.9376	0.7278	1.0471	0.7486	0.9908	0.9775	1.0471	0.7278	0.9908	0.9775
836	GTP-binding nuclear protein Ran	P62826	RAN	2	27.8	1.2706	0.6458	1.5849	0.4462	1.1803	0.7491	0.9204	0.888	1.1588	0.7658	0.863	0.7667	1.3305	0.5934	1.6596	0.4161	1.2359	0.6866	1.2474	0.6735	0.9204	0.8706	0.787	0.6735	0.7379	0.5826	1.0666	0.8706	1.3305	0.5826
837	GTP-binding protein 1	O00178	GTPBP1	2	13	0.871	0.5613	0.9376	0.7761	0.8395	0.4696	0.9204	0.7313	0.9908	0.9795	0.8872	0.6156	0.863	0.5368	0.929	0.7446	0.8241	0.4492	1.0666	0.7498	0.955	0.8639	0.9204	0.7498	0.8872	0.6319	1.028	0.8639	1.1066	0.6319
838	GTP-binding protein 2	Q9BX10	GTPBP2	6	35.1	1.0666	0.593	1.0666	0.4896	1.0186	0.7881	1.0765	0.5758	1.0765	0.4746	1.028	0.768	1.0093	0.8717	1.0186	0.7425	0.9638	0.9099	0.9908	0.8659	0.9462	0.7844	0.9908	0.8659	0.9376	0.6611	1.0375	0.7844	1.0471	0.6611
839	GTP-binding protein SAR1a	Q9NR31	SAR1A	15	63.6	0.9204	0.7805	1.1376	0.965	0.8395	0.6349	0.9908	0.9768	1.2246	0.7275	0.9036	0.8575	0.9462	0.9656	1.1695	0.7176	0.8551	0.8684	1.2246	0.7484	0.9036	0.8351	0.8017	0.7484	0.7244	0.6071	1.0864	0.8351	1.3552	0.6071
840	GTP-binding protein SAR1b	Q9Y6B6	SAR1B	8	47.5	0.787	0.6588	0.9638	0.953	0.8395	0.7398	0.9204	0.882	1.1272	0.7956	0.9817	0.9831	0.7943	0.671	0.9727	0.9693	0.8472	0.7537	1.2134	0.6947	1.0568	0.8984	0.8091	0.6947	0.863	0.7805	0.929	0.8984	1.1376	0.7805
841	Guanine nucleotide-binding protein G(i) subunit alpha-1	P63096	GNAI1	26	53.4	0.7586	0.62	0.6427	0.4329	0.7244	0.567	0.7311	0.5952	0.6194	0.4186	0.6982	0.5451	0.7586	0.6331	0.6427	0.4405	0.7244	0.5786	0.8395	0.6764	0.9462	0.9181	1.1695	0.6764	1.1169	0.7427	1.0375	0.9181	0.879	0.7427
842	Guanine nucleotide-binding protein G(i) subunit alpha-2	P04899	GNAI2	39	65.9	0.9036	0.8616	0.8017	0.33	1.0568	0.7177	0.6855	0.2002	0.6252	0.0543	0.787	0.4418	0.673	0.7113	0.6194	0.2498	0.7727	0.8568	0.879	0.4406	1.1695	0.6515	1.1169	0.4406	1.2823	0.2093	0.8395	0.6515	0.7656	0.2093
843	Guanine nucleotide-binding protein G(I)/G(S)/G(T) subunit beta-1	P62873	GNB1	19	74.4	0.6607	0.3878	0.631	0.3198	0.5346	0.1686	0.8318	0.573	0.8017	0.4791	0.6792	0.2564	0.9204	0.7002	0.8872	0.5926	0.7586	0.3239	0.955	0.8756	0.8166	0.5168	1.028	0.8756	0.8472	0.6158	1.2023	0.5168	1.1588	0.6158
844	Guanine nucleotide-binding protein G(I)/G(S)/G(T) subunit beta-2	P62879	GNB2	16	50.6	0.7244	0.507	0.7178	0.4949	0.5808	0.3005	0.9036	0.8804	0.9036	0.8636	0.7311	0.5561	0.9204	0.8781	0.912	0.8612	0.7379	0.5543	0.9908	0.9828	0.7943	0.6534	0.9908	0.9828	0.7943	0.6682	1.2359	0.6534	1.2359	0.6682
845	Guanine nucleotide-binding protein G(k) subunit alpha	P08754	GNAI3	20	54.2	0.8395	0.7074	0.8241	0.6679	1.2589	0.5832	0.787	0.6072	0.7656	0.5747	1.1803	0.6782	0.7379	0.5322	0.7178	0.5053	1.1066	0.7805	0.9638	0.9494	1.4859	0.4264	1.0186	0.9494	1.5276	0.4076	0.6607	0.4264	0.6427	0.4076
846	Guanine nucleotide-binding protein G(q) subunit alpha	P50148	GNAQ	22	69.4	0.4207	0.1282	0.4487	0.1087	0.3837	0.0828	0.5861	0.1814	0.6252	0.1532	0.5395	0.1155	0.5702	0.1903	0.6026	0.1606	0.5248	0.1211	1.0568	0.8923	0.912	0.7176	0.929	0.8923	0.8551	0.8192	1.0765	0.7176	1.1482	0.8192
847	Guanine nucleotide-binding protein G(s) subunit alpha isoforms XLas	Q5JWF2	GNAS	5	27.3	0.7727	0.5496	0.5546	0.2603	0.6668	0.4398	0.8091	0.6165	0.5808	0.294	0.6982	0.4959	0.6982	0.4876	0.4966	0.2303	0.6026	0.3888	0.7112	0.5279	0.8551	0.8429	1.3804	0.5279	1.1912	0.654	1.1482	0.8429	0.8241	0.654
848	Guanine nucleotide-binding protein G(z) subunit alpha	P19086	GNAZ	9	50.4	0.6855	0.3311	0.8472	0.8712	0.6486	0.5481	0.7516	0.4022	0.9376	0.7537	0.7178	0.6497	0.6918	0.3837	0.863	0.7819	0.6607	0.6238	1.2359	0.2678	0.9462	0.6836	0.7943	0.2678	0.7586	0.4525	1.0375	0.6836	1.2942	0.4525
849	Guanine nucleotide-binding protein subunit alpha-11	P29992	GNA11	13	50.7	0.955	0.9215	0.9036	0.7845	1.0568	0.8566	0.9727	0.949	0.912	0.8096	1.0666	0.8305	0.7586	0.4846	0.7112	0.4228	0.8318	0.6127	0.929	0.8572	1.0864	0.784	1.0568	0.8572	1.1588	0.6649	0.9036	0.784	0.8472	0.6649
850	Guanine nucleotide-binding protein subunit alpha-13	Q14344	GNA13	16	53.1	0.5105	0.1881	0.6607	0.586	0.5012	0.1183	0.6252	0.1383	0.787	0.458	0.6026	0.0863	0.4966	0.1713	0.6194	0.5447	0.4831	0.1074	1.2823	0.4042	0.9638	0.7571	0.7656	0.4042	0.7379	0.2658	1.0186	0.7571	1.3305	0.2658
851	Guanine nucleotide-binding protein subunit beta-2-like 1	P63244	GNB2L1	6	39.1	1.9409	0.202	1.803	0.2701	1.9409	0.2851	1.3932	0.3567	1.2823	0.5658	1.3183	0.5043	1.556	0.3078	1.4588	0.4136	1.5276	0.4364	0.9036	0.7984	0.955	0.7631	1.0864	0.7984	1.0471	0.9624	1.028	0.7631	0.9376	0.9624
852	Guanine nucleotide-binding protein subunit beta-4	Q9HAV0	GNB4	8	48.8	0.912	0.6406	0.9638	0.8619	0.929	0.6969	0.9638	0.8419	1.0093	0.9147	0.9727	0.9074	0.8954	0.6872	0.9376	0.9166	0.9036	0.7463	1.0375	0.7614	1	0.9331	0.9462	0.7614	0.955	0.8242	0.9817	0.9331	1.028	0.8242
853	Guanine nucleotide-binding protein-like 3	Q9BVP2	GNL3	2	26.2	0.929	0.8467	1.0186	0.96	0.9204	0.8909	0.8472	0.6875	0.9376	0.8585	0.8472	0.7245	0.7379	0.5679	0.8166	0.7059	0.7379	0.5969	1.0965	0.8095	0.9908	0.9539	0.8954	0.8095	0.8954	0.8525	0.9908	0.9539	1.0965	0.8525
854	Guanylate cyclase soluble subunit beta-1	Q02153	GUCY1B3	4	39.4	0.9204	0.5212	0.8872	0.397	0.9036	0.3343	0.9908	0.9249	0.955	0.9009	0.9727	0.7993	0.8954	0.27	0.863	0.1973	0.879	0.1629	0.955	0.827	0.9727	0.7282	1.028	0.827	1.0093	0.8965	1.0093	0.7282	0.9727	0.8965
855	H(+)/Cl(-) exchange transporter 3	P51790	CLCN3	4	17.1	1.0186	0.8602	0.955	0.9498	0.8551	0.8455	1.1376	0.7457	1.0765	0.8274	0.9638	0.9691	0.8166	0.7087	0.7656	0.6391	0.6855	0.5119	0.929	0.9089	0.8395	0.7199	1.0568	0.9089	0.8872	0.799	1.1695	0.7199	1.1066	0.799
856	H(+)/Cl(-) exchange transporter 4	P51793	CLCN4	5	20.4	1	0.9477	0.8091	0.3306	0.912	0.681	1.0093	0.9464	0.8166	0.3311	0.9204	0.6821	1.028	0.8345	0.8241	0.3822	0.9376	0.7841	0.8017	0.31	0.9036	0.6375	1.2246	0.31	1.1169	0.5084	1.0864	0.6375	0.879	0.5084
857	H(+)/Cl(-) exchange transporter 7	P51798	CLCN7	2	12.9	0.8472	0.5567	0.929	0.6916	0.9908	0.9397	0.8091	0.4479	0.8872	0.5446	0.9462	0.8454	0.8241	0.4702	0.9036	0.575	0.9638	0.8945	1.0864	0.8087	1.1588	0.5227	0.9036	0.8087	1.0568	0.6461	0.8472	0.5227	0.929	0.6461
858	H/ACA ribonucleoprotein complex subunit 4	O60832	DKC1	4	29.8	0.9376	0.7245	0.9817	0.8163	0.8395	0.4773	0.9908	0.9955	1.0471	0.9002	0.8872	0.6472	0.8872	0.7335	0.929	0.8263	0.7943	0.4824	1.0471	0.8958	0.8872	0.6504	0.9376	0.8958	0.8395	0.5795	1.1066	0.6504	1.1695	0.5795
859	Haloacid dehalogenase-like hydrolase domain-containing protein 2	Q9H0R4	HDHD2	2	26.6	1.1803	0.6204	1.2823	0.66	1.3932	0.512	1.406	0.4437	1.5276	0.4676	1.6596	0.3785	1	0.8961	1.0765	0.9509	1.1695	0.7314	1.0765	0.9445	1.1695	0.8237	0.912	0.9445	1.0765	0.7735	0.8395	0.8237	0.912	0.7735
860	Haptoglobin	P00738	HP	3	26.6	1.1066	0.8092	0.8472	0.7686	1.1272	0.774	1.028	0.9268	0.787	0.6683	1.0471	0.8884	1.2474	0.6612	0.955	0.9362	1.2706	0.6329	0.7586	0.6157	1.0093	0.9608	1.2942	0.6157	1.3183	0.5899	0.9727	0.9608	0.7447	0.5899
861	HBS1-like protein	Q9Y450	HBS1L	3	15.8	0.9376	0.724	0.912	0.5432	0.9462	0.7282	1.0186	0.8457	0.9817	0.9301	1.028	0.8411	0.8954	0.5383	0.871	0.4017	0.912	0.5417	0.955	0.7793	1	0.9953	1.028	0.7793	1.0375	0.7749	0.9817	0.9953	0.9462	0.7749
862	Heat shock 70 kDa protein 1A/1B	P08107	HSPA1A	56	69.3	0.9462	0.8581	1.6904	0.0022	1.5276	0.0076	0.6668	0.0198	1.1912	0.4309	1.0666	0.801	1.028	0.353	1.8197	0.0004	1.6444	0.0013	1.7539	0.0033	1.5849	0.0114	0.5598	0.0033	0.879	0.5903	0.6194	0.0114	1.1169	0.5903
863	Heat shock 70 kDa protein 4	P34932	HSPA4	8	37.9	0.9908	0.9798	0.9817	0.9339	0.9638	0.5619	0.9908	0.8039	0.9908	0.7222	0.9727	0.755	0.9727	0.9637	0.9638	0.8779	0.955	0.609	0.9908	0.9138	0.9727	0.5786	0.9908	0.9138	0.9727	0.5097	1.0093	0.5786	1.0093	0.5097
864	Heat shock cognate 71 kDa protein	P11142	HSPA8	72	75.9	1	0.8836	2.2909	0.0168	1.2246	0.9244	0.879	0.8982	1.9953	0.0411	1.1066	0.7124	1.2942	0.1154	2.9923	0.0005	1.5849	0.1764	2.355	0.0231	1.2246	0.8094	0.4169	0.0231	0.5346	0.0163	0.8017	0.8094	1.8365	0.0163
865	Heat shock protein 105 kDa	Q92598	HSPH1	3	26.8	1.1803	0.5607	1.1588	0.6054	1.0864	0.7481	1.1169	0.6746	1.0965	0.7263	1.0375	0.8854	0.929	0.8168	0.9036	0.7612	0.8551	0.6165	0.9727	0.9405	0.912	0.7769	1.0093	0.9405	0.929	0.8331	1.0765	0.7769	1.0568	0.8331
866	Heat shock protein 75 kDa, mitochondrial	Q12931	TRAP1	4	31.3	1.3183	0.178	1.0864	0.5895	1.0471	0.7262	1.2023	0.2811	0.9908	0.9592	0.955	0.8763	0.955	0.7684	0.787	0.2237	0.7516	0.1869	0.8166	0.2953	0.7798	0.243	1.2023	0.2953	0.9462	0.8367	1.2589	0.243	1.0375	0.8367
867	Heat shock protein beta-1	P04792	HSPB1	11	78.5	0.4699	0.0308	0.8091	0.8039	1.0666	0.7127	0.5248	0.0659	0.9204	0.7644	1.2023	0.9149	1	0.5309	1.7061	0.0963	2.1878	0.1338	1.7219	0.0419	2.1878	0.0572	0.5702	0.0419	1.2942	0.8077	0.4487	0.0572	0.7586	0.8077
868	Heat shock protein HSP 90-alpha	P07900	HSP90AA1	26	52.5	1.0568	0.8099	1.4454	0.0727	1.1695	0.3533	0.9204	0.6712	1.2823	0.3151	1.0186	0.7835	1.0375	0.9034	1.4454	0.296	1.1482	0.5594	1.3552	0.108	1.0965	0.4834	0.7244	0.108	0.787	0.4278	0.8954	0.4834	1.2474	0.4278
869	Heat shock protein HSP 90-beta	P08238	HSP90AB1	20	51.5	1.4997	0.0649	2.6062	0.0031	1.3305	0.1228	1.1803	0.4041	2.0324	0.0115	1.0375	0.7005	1.2942	0.6125	2.3121	0.048	1.1272	0.798	1.7539	0.0432	0.879	0.6361	0.5598	0.0432	0.4966	0.0339	1.1169	0.6361	1.977	0.0339
870	Hematopoietic lineage cell-specific protein	P14317	HCLS1	2	26.8	1.0471	0.9082	0.912	0.8274	1	0.9855	0.9036	0.8447	0.787	0.6233	0.863	0.7486	1.0093	0.9377	0.871	0.8	0.955	0.9557	0.8551	0.7452	0.9376	0.8941	1.1482	0.7452	1.0864	0.8409	1.0471	0.8941	0.9036	0.8409
871	Heme oxygenase 2	P30519	HMOX2	5	46.2	0.8241	0.554	0.871	0.5356	0.7178	0.5763	0.8872	0.5547	0.9376	0.5362	0.7727	0.577	0.7047	0.204	0.7379	0.1983	0.6138	0.2109	1.0471	0.9738	0.863	0.9696	0.9376	0.9738	0.8166	0.9435	1.1376	0.9696	1.2023	0.9435
872	Heme-binding protein 1	Q9NRV9	HEBP1	2	33.3	0.9376	0.8498	1.4723	0.3298	1.0471	0.8777	0.9638	0.9168	1.5276	0.3135	1.0765	0.8124	0.9908	0.9926	1.5704	0.2943	1.1169	0.7326	1.5704	0.2958	1.1066	0.7388	0.6252	0.2958	0.6982	0.3629	0.8872	0.7388	1.406	0.3629
873	Hemoglobin subunit alpha	P69905	HBA1	58	92.3	1.3183	0.009	7.7268	0.1571	4.2855	0.0671	6.2517	0	26.0615	0.0384	17.5388	0.0054	1.1066	0.066	6.9823	0.1725	3.9811	0.0747	6.2517	0.2446	3.5975	0.1182	0.1432	0.2446	0.5058	0.6036	0.2729	0.1182	1.9055	0.6036
874	Hemoglobin subunit beta	P68871	HBB	55	91.2	0.6855	0.6255	3.4356	0.1702	1.7378	0.169	4.8306	0.0019	16.9044	0.0049	10.666	0.0008	0.787	0.3273	3.5645	0.0766	1.977	0.0491	4.6559	0.1958	2.3768	0.1686	0.1977	0.1958	0.4656	0.3288	0.413	0.1686	2.1677	0.3288
875	Hemoglobin subunit delta	P02042	HBD	44	76.2	1.9231	0.4383	8.7096	0.1932	7.379	0.2415	4.8753	0.1792	17.7011	0.1158	16.9044	0.1321	0.7447	0.9573	3.6983	0.2895	3.8019	0.4036	4.8753	0.298	4.4463	0.419	0.1905	0.298	0.6546	0.6177	0.2051	0.419	1.4997	0.6177
876	Hemoglobin subunit gamma-1	P69891	HBG1	12	72.8	3.1333	0.1433	2.6792	0.6572	10.8643	0.2066	10.9648	0.0015	10.0925	0.0339	28.3139	0.0663	1.8365	0.415	1.6293	0.4416	6.9823	0.2707	0.9462	0.6671	5.1051	0.2361	1.0375	0.6671	4.8753	0.3228	0.1271	0.2361	0.1225	0.3228
877	Heparanase	Q9Y251	HPSE	20	48.4	0.4487	0.0385	0.5598	0.0498	0.413	0.0109	0.5105	0.1107	0.631	0.143	0.4699	0.0299	0.6427	0.2206	0.8017	0.2805	0.5916	0.0603	1.2246	0.8657	0.912	0.4017	0.8017	0.8657	0.7311	0.3209	1.0765	0.4017	1.3428	0.3209
878	Heparin cofactor 2	P05546	SERPIND1	5	18.2	3.6644	0.0131	3.1046	0.0159	7.379	0.0038	4.0179	0.0133	3.4356	0.0161	7.9433	0.0039	5.3456	0.0066	4.6132	0.0078	10.4713	0.0023	0.8241	0.8267	2.3988	0.1519	1.1912	0.8267	2.729	0.116	0.2606	0.1519	0.2208	0.116
879	Heterochromatin protein 1-binding protein 3	Q5SSJ5	HP1BP3	3	20.8	0.9908	0.9184	0.9376	0.7006	0.9817	0.934	0.955	0.8188	0.9036	0.8194	0.9376	0.9377	1.0375	0.4278	0.9817	0.7	1.0186	0.708	0.9376	0.6005	0.9727	0.7679	1.0471	0.6005	1.028	0.8955	1.0093	0.7679	0.955	0.8955
880	Heterogeneous nuclear ribonucleoprotein A/B	Q99729	HNRNPAB	5	33.4	1.1376	0.6626	1.0666	0.4966	1.3305	0.4592	0.9817	0.8924	0.9204	0.8848	1.1482	0.8264	1.2134	0.5605	1.1482	0.4191	1.4322	0.388	0.929	0.7812	1.1588	0.7263	1.0568	0.7812	1.2359	0.9398	0.8472	0.7263	0.7943	0.9398
881	Heterogeneous nuclear ribonucleoprotein A0	Q13151	HNRNPA0	2	33.8	1.2823	0.6356	1.3305	0.5907	1.406	0.634	1.1912	0.7074	1.2474	0.6562	1.3062	0.7056	1.2823	0.5485	1.3428	0.5121	1.406	0.5472	1.028	0.9336	1.0864	0.9977	0.955	0.9336	1.0471	0.9358	0.9036	0.9977	0.9376	0.9358
882	Heterogeneous nuclear ribonucleoprotein A1	P09651	HNRNPA1	19	47	1.6144	0.8639	1.556	0.8626	2.2699	0.6553	1.803	0.893	1.7219	0.8779	2.466	0.4501	2.208	0.2531	2.0893	0.4459	2.9648	0.0476	0.9817	0.9496	1.4191	0.2428	1	0.9496	1.4859	0.2195	0.6918	0.2428	0.6607	0.2195
883	Heterogeneous nuclear ribonucleoprotein A3	P51991	HNRNPA3	13	45	0.955	0.7026	1.2134	0.9857	1.1169	0.8796	1.0864	0.9039	1.3305	0.8062	1.2474	0.9106	2.0324	0.0486	2.4889	0.0308	2.2699	0.0363	1.2246	0.7156	1.1588	0.8162	0.8017	0.7156	0.912	0.8937	0.8472	0.8162	1.0765	0.8937
884	Heterogeneous nuclear ribonucleoprotein D0	Q14103	HNRNPD	17	43.9	1.0568	0.6868	1.1376	0.3766	0.9817	0.8407	1.1482	0.3787	1.2359	0.1963	1.0568	0.7504	1.0864	0.4178	1.1695	0.2174	1	0.8118	1.0666	0.6054	0.9204	0.5522	0.9204	0.6054	0.8551	0.2935	1.0666	0.5522	1.1482	0.2935
885	Heterogeneous nuclear ribonucleoprotein D-like	O14979	HNRNPDL	4	22.6	2.2699	0.281	1.6596	0.4118	2.3335	0.272	1.6904	0.4052	1.2359	0.6748	1.7378	0.3879	1.803	0.3705	1.3183	0.5998	1.8535	0.3557	0.7244	0.5734	1.0186	0.9492	1.3552	0.5734	1.3932	0.5433	0.9638	0.9492	0.7047	0.5433
886	Heterogeneous nuclear ribonucleoprotein F	P52597	HNRNPF	13	49.2	1.6904	0.2777	1.8707	0.1952	2.3768	0.2396	1.6144	0.3345	1.803	0.2339	2.3335	0.2882	1.888	0.2017	2.0893	0.1437	2.6792	0.1748	1.1066	0.757	1.4859	0.8971	0.8872	0.757	1.3305	0.8554	0.6607	0.8971	0.7379	0.8554
887	Heterogeneous nuclear ribonucleoprotein H	P31943	HNRNPH1	14	50.1	1.0765	0.866	0.9817	0.9996	0.9727	0.4586	1.1482	0.5984	1.0471	0.696	1.0375	0.6455	1.1169	0.6729	1.0186	0.7849	1.0093	0.5749	0.9036	0.8664	0.8954	0.4052	1.0864	0.8664	0.9817	0.4584	1.0965	0.4052	1	0.4584
888	Heterogeneous nuclear ribonucleoprotein H2	P55795	HNRNPH2	13	55	1.0186	0.9919	1.1066	0.3952	1.0965	0.4704	0.9638	0.7294	1.0375	0.5785	1.028	0.6799	1.028	0.8305	1.1169	0.305	1.0965	0.3637	1.0765	0.3906	1.0568	0.465	0.912	0.3906	0.9727	0.8787	0.929	0.465	1.0093	0.8787
889	Heterogeneous nuclear ribonucleoprotein H3	P31942	HNRNPH3	8	44.2	1.406	0.3315	1.8197	0.163	1.3804	0.207	1.3183	0.5485	1.6904	0.2674	1.2823	0.3433	1.4997	0.3045	1.9231	0.1506	1.4454	0.1907	1.2823	0.5428	0.9727	0.7052	0.7656	0.5428	0.7447	0.8287	1.0093	0.7052	1.3183	0.8287
890	Heterogeneous nuclear ribonucleoprotein K	P61978	HNRNPK	20	50.3	1.4322	0.0374	2.0893	0.0022	1.0375	0.5228	1.9588	0.0032	2.8314	0.0002	1.4191	0.0567	1.9953	0.0016	2.9107	0.0001	1.4588	0.0284	1.4454	0.1518	0.7178	0.1455	0.6792	0.1518	0.4966	0.0122	1.3677	0.1455	1.977	0.0122
891	Heterogeneous nuclear ribonucleoprotein L	P14866	HNRNPL	4	28.2	1.1912	0.7151	1.6904	0.404	1.4859	0.4866	1.2246	0.682	1.7378	0.3897	1.5276	0.4673	1.2359	0.6699	1.7539	0.3845	1.5417	0.4602	1.3932	0.5411	1.2359	0.6736	0.7047	0.5411	0.879	0.8054	0.7943	0.6736	1.1169	0.8054
892	Heterogeneous nuclear ribonucleoprotein M	P52272	HNRNPM	12	40.1	0.879	0.9783	0.8954	0.6487	0.9727	0.3371	0.9908	0.624	1.0093	0.3943	1.0864	0.1411	1.0666	0.723	1.0864	0.8527	1.1803	0.4506	1.0093	0.5589	1.0965	0.2833	0.9727	0.5589	1.0765	0.7007	0.8954	0.2833	0.912	0.7007
893	Heterogeneous nuclear ribonucleoprotein Q	O60506	SYNCRIP	15	46.7	1.4322	0.1818	1.2134	0.5326	1.1066	0.7783	1.556	0.0941	1.3183	0.308	1.1912	0.4875	1.8197	0.0437	1.5417	0.1522	1.3932	0.2567	0.8318	0.4414	0.7586	0.2753	1.1803	0.4414	0.9036	0.7275	1.2942	0.2753	1.0864	0.7275
894	Heterogeneous nuclear ribonucleoprotein R	O43390	HNRNPR	15	54	1.0765	0.7231	1.3183	0.3737	1.2134	0.4455	1.0186	0.8724	1.2706	0.4623	1.1482	0.547	1.3305	0.4713	1.6144	0.2301	1.4997	0.2763	1.2134	0.5688	1.1169	0.6661	0.8091	0.5688	0.8954	0.8867	0.879	0.6661	1.0965	0.8867
895	Heterogeneous nuclear ribonucleoprotein U	Q00839	HNRNPU	17	41.7	1.406	0.3855	1.5704	0.2136	1.7061	0.2978	1.3428	0.355	1.5136	0.1957	1.6293	0.2734	1.4588	0.2473	1.6444	0.1507	1.7701	0.1888	1.1272	0.6556	1.2134	0.8411	0.871	0.6556	1.0864	0.8033	0.8091	0.8411	0.9036	0.8033
896	Heterogeneous nuclear ribonucleoprotein U-like protein 1	Q9BUJ2	HNRNPUL1	4	24.9	0.9638	0.9546	1.0186	0.8698	1	0.8646	0.9638	0.9627	1.0093	0.8929	1	0.8727	0.9036	0.935	0.955	0.8537	0.9376	0.8419	1.0375	0.9097	1.028	0.9095	0.9462	0.9097	0.9817	0.9997	0.955	0.9095	1	0.9997
897	Heterogeneous nuclear ribonucleoprotein U-like protein 2	Q1KMD3	HNRNPUL2	9	42	1.4588	0.1059	1.2589	0.2617	1.8707	0.103	1.3305	0.1418	1.1376	0.3436	1.6749	0.1379	1.556	0.1155	1.3305	0.284	1.977	0.1123	0.8395	0.5319	1.2942	0.9847	1.1695	0.5319	1.5136	0.5251	0.7586	0.9847	0.6486	0.5251
898	Heterogeneous nuclear ribonucleoproteins A2/B1	P22626	HNRNPA2B1	16	43.1	2.9923	0.0595	2.5119	0.0508	2.6546	0.0505	3.1333	0.0587	2.6303	0.0502	2.7542	0.0499	3.6308	0.03	3.02	0.0263	3.1915	0.0262	0.7798	0.8534	0.8551	0.8553	1.2589	0.8534	1.1169	0.995	1.1482	0.8553	0.879	0.995
899	Heterogeneous nuclear ribonucleoproteins C1/C2	P07910	HNRNPC	9	39.2	1.1803	0.6547	1.1376	0.7191	1.0666	0.8361	1.0864	0.8149	1.0471	0.8935	0.9817	0.9745	1.4322	0.4399	1.3677	0.4759	1.2823	0.5442	0.9462	0.9175	0.8872	0.7917	1.0375	0.9175	0.929	0.8689	1.1066	0.7917	1.0568	0.8689
900	Hexokinase-1	P19367	HK1	23	37.5	1.2589	0.1754	1.8197	0.0012	1.1066	0.5421	1.3062	0.0638	1.888	0.0004	1.1482	0.2489	1.406	0.0113	2.0324	0.0001	1.2359	0.0553	1.4322	0.0228	0.871	0.4382	0.6855	0.0228	0.6026	0.0044	1.1272	0.4382	1.6293	0.0044
901	Hexokinase-3	P52790	HK3	3	15	0.9908	0.8678	1.1695	0.2403	1.3062	0.1999	1.0765	0.9845	1.2706	0.2105	1.406	0.1765	0.8872	0.534	1.0471	0.3875	1.1588	0.315	1.1695	0.207	1.2942	0.1737	0.8395	0.207	1.0965	0.8369	0.7586	0.1737	0.8954	0.8369
902	Hippocalcin-like protein 1	P37235	HPCAL1	10	44	0.7047	0.4949	0.6194	0.3619	0.5152	0.1038	1.4997	0.2359	1.3062	0.3298	1.0864	0.9268	0.787	0.7739	0.6668	0.593	0.5495	0.1811	0.8551	0.7999	0.7112	0.2666	1.1482	0.7999	0.8166	0.3709	1.3804	0.2666	1.2023	0.3709
903	Histidine triad nucleotide-binding protein 2, mitochondrial	Q9BX68	HINT2	3	41.1	2.421	0.3805	2.1086	0.4434	5.1051	0.2889	1.7865	0.5057	1.556	0.6074	3.9084	0.3622	2.1086	0.4294	1.8365	0.5072	4.529	0.3181	0.8472	0.8303	2.3335	0.6647	1.1588	0.8303	2.729	0.5498	0.3873	0.6647	0.3342	0.5498
904	Histidine-rich glycoprotein	P04196	HRG	4	18.5	2.2699	0.3245	2.0324	0.3274	2.729	0.1833	1.7701	0.6764	1.556	0.6825	2.0701	0.3562	2.9923	0.2358	2.6792	0.2377	3.5645	0.1401	0.8872	0.9927	1.0666	0.5532	1.1066	0.9927	1.3183	0.548	0.9204	0.5532	0.7447	0.548
905	Histidine--tRNA ligase, cytoplasmic	P12081	HARS	2	18.3	1.0093	0.89	0.9908	0.9552	0.9376	0.9571	1.0864	0.7696	1.0666	0.8294	1.0186	0.9136	1.0093	0.9349	1	0.9991	0.9462	0.9119	0.9727	0.934	0.9204	0.8489	1.0093	0.934	0.9376	0.9127	1.0666	0.8489	1.0471	0.9127
906	Histone deacetylase 6	Q9UBN7	HDAC6	3	9.3	0.9727	0.7671	0.9638	0.5643	0.955	0.6813	0.9638	0.6704	0.9462	0.4895	0.9376	0.5929	0.7943	0.2792	0.787	0.211	0.7798	0.2493	0.9727	0.7624	0.9638	0.9038	1.0093	0.7624	0.9817	0.8537	1.0186	0.9038	1	0.8537
907	Histone H1.0	P07305	H1F0	2	18.6	1.028	0.7416	0.9817	0.8632	0.9036	0.9738	0.9908	0.9557	0.9462	0.5897	0.871	0.6798	0.9204	0.9838	0.879	0.6113	0.8017	0.704	0.9462	0.6241	0.863	0.7182	1.0375	0.6241	0.9036	0.8888	1.1376	0.7182	1.0864	0.8888
908	Histone H1.2	P16403	HIST1H1C	14	42.7	0.4875	0.2274	0.6855	0.4966	0.4285	0.1076	0.7047	0.4507	0.9908	0.91	0.6194	0.2026	0.879	0.8913	1.2474	0.5947	0.7798	0.4305	1.3932	0.5119	0.879	0.5025	0.7047	0.5119	0.6194	0.2301	1.1169	0.5025	1.5849	0.2301
909	Histone H1.5	P16401	HIST1H1B	7	34.5	0.5445	0.1974	0.631	0.4032	0.5861	0.2725	0.5248	0.2361	0.6138	0.4968	0.5702	0.3315	0.929	0.8321	1.0765	0.604	1.0093	0.8861	1.1482	0.4845	1.0765	0.7259	0.8551	0.4845	0.929	0.6981	0.912	0.7259	1.0568	0.6981
910	Histone H1x	Q92522	H1FX	3	36.6	0.6792	0.6181	0.6081	0.5338	0.4742	0.4084	0.6081	0.5625	0.5445	0.4888	0.4207	0.3791	0.9638	0.9466	0.863	0.8149	0.673	0.5948	0.8872	0.8651	0.6918	0.6308	1.1066	0.8651	0.7727	0.7362	1.4191	0.6308	1.2706	0.7362
911	Histone H2A type 2-A	Q6FI13	HIST2H2AA3	77	76.2	0.3251	0.194	0.3076	0.1494	0.2466	0.0929	0.631	0.6177	0.6194	0.4436	0.4831	0.23	0.413	0.3457	0.3981	0.2537	0.3162	0.1436	0.9727	0.752	0.7516	0.3786	1.0093	0.752	0.7727	0.5268	1.3062	0.3786	1.2706	0.5268
912	Histone H2A.V	Q71UI9	H2AFV	13	61.7	0.3908	0.6239	0.5346	0.7622	0.3373	0.2024	0.9204	0.9284	1.2023	0.4374	0.7798	0.6214	1.0093	0.7713	1.3428	0.505	0.8551	0.9322	1.2942	0.623	0.8318	0.7449	0.7586	0.623	0.6252	0.4271	1.1803	0.7449	1.5704	0.4271
913	Histone H2AX	P16104	H2AFX	85	65.7	0.8872	0.7455	0.5346	0.4064	0.6982	0.5932	0.9908	0.3881	0.5808	0.7783	0.7656	0.3091	1.0186	0.2005	0.597	0.6866	0.787	0.1657	0.597	0.2926	0.7798	0.8208	1.6444	0.2926	1.3062	0.2363	1.2589	0.8208	0.7516	0.2363
914	Histone H2B type 1-M	Q99879	HIST1H2BM	132	60.3	0.3565	0.3777	1.0186	0.3752	0.863	0.3782	0.5012	0.0268	1.3428	0.2533	1.1376	0.0303	0.1343	0.2968	0.4285	0.4469	0.2911	0.5377	2.6062	0.9649	2.3988	0.9772	0.3767	0.9649	0.9638	0.9494	0.4093	0.9772	1.0186	0.9494
915	Histone H3.1	P68431	HIST1H3A	56	56.6	0.1419	0.1845	0.182	0.2186	0.597	0.4086	0.0752	0.1732	0.0991	0.2031	0.302	0.3613	1.0093	0.7317	1.3183	0.4983	4.2073	0.2454	1.2942	0.6765	4.1305	0.2932	0.7586	0.6765	3.4356	0.3825	0.2377	0.2932	0.2858	0.3825
916	Histone H3.2	Q71DI3	HIST2H3A	48	56.6	0.2188	0.193	0.207	0.2045	0.5861	0.4323	0.1585	0.1775	0.1472	0.1872	0.4285	0.3674	0.9462	0.8928	0.871	0.7789	2.6062	0.2797	0.9204	0.8793	2.6792	0.3006	1.0666	0.8793	2.9107	0.328	0.3664	0.3006	0.3373	0.328
917	Histone H3.3	P84243	H3F3A	51	63.2	0.0673	0.6717	0.0501	0.4437	0.1	0.3713	0.1585	0.8725	0.1236	0.7443	0.2858	0.592	0.7798	0.843	0.5916	0.7711	1.3677	0.6124	0.7516	0.6432	1.7701	0.5167	1.3062	0.6432	2.2699	0.8021	0.5546	0.5167	0.4325	0.8021
918	Histone H4	P62805	HIST1H4A	35	68	0.2333	0.1743	0.1754	0.1878	0.3281	0.5517	0.2582	0.0003	0.1854	0.0013	0.3467	0.0124	0.2606	0.0169	0.182	0.111	0.3404	0.3838	0.7178	0.7558	1.3804	0.1885	1.3677	0.7558	1.977	0.0674	0.7112	0.1885	0.4966	0.0674
919	HLA class I histocompatibility antigen, A-23 alpha chain	P30447	HLA-A	18	52.9	0.5702	0.6599	5.3951	0.0078	0.5395	0.3935	0.038	0.0253	0.5598	0.0307	0.0421	0.0213	0.1514	0.0737	1.3305	0.0143	0.1472	0.056	9.3756	0.0072	0.9462	0.6277	0.1047	0.0072	0.1202	0.0018	1.0375	0.6277	8.091	0.0018
920	HLA class I histocompatibility antigen, A-3 alpha chain	P04439	HLA-A	24	49	0.5649	0.8327	0.5058	0.4126	0.4406	0.4105	0.6982	0.6497	0.6138	0.737	0.5346	0.7323	0.7586	0.6671	0.6607	0.7176	0.5702	0.713	0.863	0.4839	0.7656	0.4813	1.1376	0.4839	0.8551	0.9944	1.2823	0.4813	1.1482	0.9944
921	HLA class I histocompatibility antigen, A-31 alpha chain	P16189	HLA-A	21	52.6	7.0469	0.2046	1.1169	0.4534	0.4406	0.5412	17.378	0.1059	3.9811	0.1518	1.6293	0.2857	5.7016	0.3029	1.2474	0.9395	0.5058	0.3028	0.157	0.3161	0.0614	0.1605	5.0582	0.3161	0.3981	0.2906	12.8233	0.1605	2.466	0.2906
922	HLA class I histocompatibility antigen, alpha chain E	P13747	HLA-E	9	31.3	1.1169	0.8404	0.8091	0.6168	0.673	0.3607	1.1169	0.8827	0.8017	0.6532	0.6668	0.3839	1.5136	0.4523	1.0965	0.6361	0.912	0.9966	0.7244	0.7584	0.6026	0.4545	1.3552	0.7584	0.8241	0.639	1.6293	0.4545	1.1912	0.639
923	HLA class I histocompatibility antigen, alpha chain F	P30511	HLA-F	4	26	1.0093	0.7747	0.912	0.5657	0.9036	0.4376	0.955	0.8948	0.863	0.3515	0.8551	0.2699	1.0864	0.4135	0.9817	0.9929	0.9727	0.8123	0.8954	0.4093	0.8872	0.3142	1.0965	0.4093	0.9817	0.819	1.1066	0.3142	1	0.819
924	HLA class I histocompatibility antigen, B-49 alpha chain	P30487	HLA-B	16	59.9	0.6194	0.5409	0.3631	0.326	4.9204	0.5125	0.4325	0.4247	0.2559	0.2749	3.6308	0.6697	0.4246	0.409	0.2535	0.2677	3.9811	0.7026	0.5702	0.5335	8.4723	0.3168	1.7219	0.5335	12.2462	0.2227	0.0973	0.3168	0.0692	0.2227
925	HLA class I histocompatibility antigen, B-58 alpha chain	P10319	HLA-B	26	55.5	3.1046	0.5027	2.6546	0.4908	0.5546	0.4053	1.3183	0.7175	1.0864	0.6981	0.2128	0.3128	3.0479	0.48	2.5823	0.4689	0.5445	0.4224	0.8017	0.9758	0.1754	0.2567	1.2246	0.9758	0.2089	0.253	5.3951	0.2567	4.6559	0.253
926	HLA class I histocompatibility antigen, B-67 alpha chain	Q29836	HLA-B	19	53	1.803	0.3645	0.6792	0.5144	0.929	0.8945	1.8535	0.3527	0.6982	0.5367	0.955	0.9351	2.355	0.2695	0.8872	0.8215	1.2023	0.7045	0.3733	0.2416	0.5105	0.3355	2.6303	0.2416	1.3428	0.5749	1.9231	0.3355	0.7311	0.5749
927	HLA class I histocompatibility antigen, B-73 alpha chain	Q31612	HLA-B	17	44.6	0.9727	0.9201	0.7516	0.6269	1.3305	0.5953	1.1695	0.6354	0.9036	0.932	1.5996	0.3726	0.9204	0.9173	0.7112	0.625	1.2589	0.5971	0.7656	0.6859	1.3552	0.5463	1.2823	0.6859	1.7539	0.3945	0.7244	0.5463	0.5598	0.3945
928	HLA class I histocompatibility antigen, B-81 alpha chain	Q31610	HLA-B	19	55	0.2884	0.4119	0.2109	0.0938	0.6918	0.9473	0.3733	0.0932	0.2729	0.0253	0.8872	0.6452	0.4169	0.1097	0.302	0.0289	1.0186	0.7422	0.7112	0.267	2.3988	0.1649	1.3804	0.267	3.2509	0.0405	0.4093	0.1649	0.302	0.0405
929	HLA class I histocompatibility antigen, Cw-12 alpha chain	P30508	HLA-C	19	38.8	0.879	0.9532	0.9204	0.7263	0.8872	0.5152	0.8872	0.8839	0.9376	0.874	0.8954	0.6133	1.0186	0.6962	1.0765	0.9163	1.028	0.7786	1.0471	0.7661	1	0.5407	0.9376	0.7661	0.9462	0.7075	0.9817	0.5407	1.0375	0.7075
930	HLA class I histocompatibility antigen, Cw-3 alpha chain	P04222	HLA-C	19	40.7	0.5395	0.3644	0.8872	0.8268	0.8395	0.7465	0.5702	0.3947	0.9462	0.9191	0.8954	0.8325	0.6792	0.5099	1.1169	0.8123	1.0568	0.8977	1.6293	0.4239	1.5417	0.4608	0.6026	0.4239	0.9376	0.9104	0.6368	0.4608	1.0471	0.9104
931	HLA class II histocompatibility antigen gamma chain	P04233	CD74	3	13.2	0.7656	0.701	0.7798	0.7037	0.955	0.851	0.6252	0.4832	0.6427	0.4851	0.787	0.8616	0.6546	0.4545	0.673	0.4564	0.8241	0.8164	1.0093	0.9969	1.2359	0.5791	0.9727	0.9969	1.2134	0.5814	0.7943	0.5791	0.8091	0.5814
932	HLA class II histocompatibility antigen, DP alpha 1 chain	P20036	HLA-DPA1	2	20.8	0.8551	0.7723	0.5248	0.3502	0.8241	0.7189	0.8241	0.7166	0.5012	0.333	0.7943	0.6673	0.8395	0.743	0.5105	0.3411	0.8091	0.6917	0.6081	0.4278	0.955	0.9372	1.6144	0.4278	1.556	0.4534	1.028	0.9372	0.631	0.4534
933	HLA class II histocompatibility antigen, DR alpha chain	P01903	HLA-DRA	3	23.2	0.9638	0.97	0.9462	0.9023	1	0.8828	0.9376	0.7422	0.912	0.8022	0.9638	0.8206	0.9638	0.8831	0.9462	0.9503	1	0.9704	0.9727	0.9318	1.0186	0.912	1.0093	0.9318	1.0471	0.9799	0.9638	0.912	0.9376	0.9799
934	HLA class II histocompatibility antigen, DR beta 5 chain	Q30154	HLA-DRB5	2	26.7	0.6918	0.4802	0.7447	0.3036	3.0761	0.4254	0.3221	0.2359	0.3251	0.1798	1.1695	0.8481	1.1066	0.7472	1.2246	0.73	5.1051	0.222	1.0864	0.5438	4.4055	0.258	0.9036	0.5438	3.8726	0.1927	0.2228	0.258	0.2535	0.1927
935	Hsc70-interacting protein	P50502	ST13	3	21.1	1.0471	0.8937	1.2134	0.829	0.9727	0.9488	1.2134	0.7525	1.406	0.6966	1.1272	0.8019	1.3428	0.6298	1.556	0.5846	1.2474	0.6705	1.1482	0.9323	0.929	0.9441	0.8551	0.9323	0.7943	0.8776	1.0568	0.9441	1.2359	0.8776
936	Hsp90 co-chaperone Cdc37	Q16543	CDC37	4	35.2	1.1066	0.5729	1.1588	0.2863	0.631	0.3143	1.2706	0.6686	1.2942	0.2826	0.7178	0.2659	1.4454	0.2595	1.4859	0.113	0.8241	0.6835	1.028	0.4658	0.5598	0.1636	0.955	0.4658	0.5546	0.0757	1.7539	0.1636	1.7701	0.0757
937	Huntingtin	P42858	HTT	7	14.4	1.028	0.7898	0.955	0.8638	1.2246	0.2641	0.929	0.9411	0.863	0.6115	1.0965	0.418	0.871	0.6103	0.8091	0.3559	1.0375	0.6985	0.912	0.6629	1.1695	0.3799	1.0765	0.6629	1.2706	0.2065	0.8395	0.3799	0.7727	0.2065
938	Huntingtin-interacting protein K	Q9NX55	HYPK	2	41.9	1.2359	0.7334	0.787	0.5077	1	0.9979	1.4723	0.5419	0.9376	0.6823	1.1803	0.7427	1.1482	0.7917	0.7311	0.475	0.9204	0.9309	0.631	0.3903	0.7943	0.7316	1.556	0.3903	1.2589	0.5088	1.2359	0.7316	0.7798	0.5088
939	Hydroxyacyl-coenzyme A dehydrogenase, mitochondrial	Q16836	HADH	11	58	5.4954	0.0837	1.2246	0.203	2.8314	0.0089	9.6383	0.041	2.1281	0.0761	5.2481	0.0068	9.1201	0.0434	2.0512	0.082	5.2	0.007	0.3467	0.3045	0.787	0.0183	2.8054	0.3045	1.9409	0.0131	1.2246	0.0183	0.5058	0.0131
940	Hydroxymethylglutaryl-CoA lyase, mitochondrial	P35914	HMGCL	7	34.8	0.8318	0.665	4.1305	0.2065	1.5276	0.2688	0.9462	0.8453	4.3652	0.3862	1.8197	0.3892	2.0137	0.1162	9.6383	0.0756	3.9446	0.0528	6.1944	0.2235	1.9953	0.4246	0.157	0.2235	0.3373	0.4079	0.492	0.4246	2.9107	0.4079
941	Hypoxia up-regulated protein 1	Q9Y4L1	HYOU1	28	48.4	1.7865	0.0104	2.9376	0.0003	1.8197	0.0036	2.1478	0.0031	3.5318	0.0001	2.1677	0.0011	1.803	0.0157	2.9376	0.0005	1.8197	0.0055	1.6596	0.1226	1.0186	0.6233	0.5916	0.1226	0.597	0.2851	0.9638	0.6233	1.6444	0.2851
942	Ig alpha-1 chain C region	P01876	IGHA1	2	19.3	1.4454	0.5633	1.7378	0.519	1.2359	0.7235	2.7542	0.3436	3.2509	0.324	2.4434	0.4141	2.729	0.3275	3.2211	0.3095	2.3988	0.3918	1.2023	0.9218	0.8551	0.783	0.8166	0.9218	0.7047	0.7161	1.1482	0.783	1.3932	0.7161
943	Ig gamma-1 chain C region	P01857	IGHG1	16	50.3	2.0512	0.2204	1.9055	0.2203	1.9231	0.2511	1.2706	0.644	1.2246	0.6435	1.1912	0.7428	2.466	0.1825	2.3335	0.1823	2.2909	0.2063	0.9462	0.9994	0.912	0.886	1.0375	0.9994	0.955	0.8854	1.0765	0.886	1.028	0.8854
944	Ig gamma-2 chain C region	P01859	IGHG2	12	49.1	1.0765	0.8709	1.888	0.3468	2.2284	0.287	1	0.9852	1.7539	0.3806	2.0701	0.3107	0.9462	0.9303	1.6749	0.4092	1.9588	0.3304	1.7378	0.3854	2.0512	0.314	0.5649	0.3854	1.1695	0.7494	0.4786	0.314	0.8395	0.7494
945	Ig heavy chain V-III region BRO	P01766	1	3	33.3	0.912	0.81	1.0186	0.8375	0.9462	0.8641	0.9462	0.8765	1.0568	0.7732	0.9727	0.933	0.9817	0.9501	1.0965	0.7099	1.0186	0.9922	1.1066	0.6709	1.028	0.9424	0.8872	0.6709	0.9204	0.7162	0.955	0.9424	1.0666	0.7162
946	Ig heavy chain V-III region VH26	P01764	1	2	50.4	1.2706	0.4424	1.0568	0.655	1.2023	0.4598	1.1695	0.6596	0.9817	0.9967	1.1169	0.6909	1.2359	0.4867	1.0375	0.7332	1.1803	0.507	0.8318	0.6572	0.9462	0.959	1.1803	0.6572	1.1272	0.6883	1.0375	0.959	0.871	0.6883
947	Ig kappa chain C region	P01834	IGKC	14	85.9	1.8535	0.2843	3.6644	0.3328	3.9446	0.1459	0.955	0.8852	1.9055	0.7	2.1086	0.4049	1.5704	0.3414	3.0761	0.3994	3.4041	0.1371	2.0137	0.7692	2.1677	0.4808	0.4875	0.7692	1.0965	0.7411	0.4529	0.4808	0.8954	0.7411
948	Ig kappa chain V-I region AG	P01593	1	4	31.5	1.1482	0.9981	2.6062	0.6006	1.3428	0.6711	0.8091	0.7002	1.9055	0.8627	0.9638	0.9605	1.2134	0.8129	2.6062	0.4904	1.406	0.5428	2.1281	0.5994	1.1588	0.6696	0.4613	0.5994	0.5012	0.9009	0.8472	0.6696	1.9588	0.9009
949	Ig kappa chain V-I region CAR	P01596	1	2	22.4	1.3932	0.5952	1.4322	0.4619	1.5417	0.4151	0.9908	0.9763	1.0186	0.7845	1.0965	0.6875	1.4454	0.5928	1.4723	0.4603	1.5849	0.4138	1.0186	0.7637	1.0965	0.6694	0.9638	0.7637	1.0666	0.8851	0.8954	0.6694	0.9204	0.8851
950	Ig kappa chain V-III region Ti	P01622	1	3	80.7	1	0.5951	0.8954	0.8494	0.9638	0.3033	0.9638	0.701	0.863	0.3769	0.929	0.6149	1.0471	0.6043	0.9376	0.8362	1.0093	0.3063	0.8872	0.5066	0.955	0.4425	1.1066	0.5066	1.0666	0.274	1.028	0.4425	0.9204	0.274
951	Ig kappa chain V-IV region JI	P06313	4	2	17.3	0.7178	0.7584	1.2134	0.8561	1.1169	0.9099	0.7798	0.8327	1.3183	0.7802	1.2134	0.8308	0.787	0.7793	1.3305	0.8336	1.2359	0.8866	1.6749	0.6427	1.5417	0.6842	0.5861	0.6427	0.912	0.9445	0.6368	0.6842	1.0765	0.9445
952	Ig lambda-3 chain C regions	P0CG06	IGLC3	4	50.9	1.2023	0.7392	1.0765	0.8113	1.2942	0.6744	1.0765	0.8857	0.9638	0.9664	1.1588	0.8094	1.2942	0.6772	1.1695	0.7432	1.406	0.6187	0.8872	0.9185	1.0666	0.9195	1.1066	0.9185	1.1912	0.8405	0.9204	0.9195	0.8241	0.8405
953	Ig mu chain C region	P01871	IGHM	12	40.5	0.8166	0.8564	2.0512	0.1652	1.4588	0.5116	0.8954	0.9726	2.1878	0.1234	1.5417	0.3938	1.2474	0.2608	3.0761	0.0274	2.1478	0.0828	2.466	0.2177	1.7378	0.411	0.3981	0.2177	0.673	0.4007	0.5649	0.411	1.4588	0.4007
954	IgG receptor FcRn large subunit p51	P55899	FCGRT	2	15.9	1.0568	0.8753	0.871	0.7617	0.8472	0.7139	1.0568	0.8721	0.871	0.7645	0.8472	0.7165	0.929	0.873	0.7656	0.573	0.7447	0.5395	0.8166	0.6601	0.7943	0.6195	1.2023	0.6601	0.9638	0.9431	1.2359	0.6195	1.0186	0.9431
955	Immunoglobulin lambda-like polypeptide 5	B9A064	IGLL5	4	31.8	1.0965	0.3354	1.0471	0.522	1.2023	0.274	0.9462	0.8452	0.9036	0.6859	1.0375	0.6081	1.1376	0.2479	1.0864	0.3466	1.2474	0.2116	0.9462	0.576	1.0864	0.7259	1.0375	0.576	1.1376	0.4308	0.9036	0.7259	0.863	0.4308
956	Immunoglobulin superfamily member 8	Q969P0	IGSF8	2	15.7	0.5808	0.4575	0.9908	0.7646	0.6607	0.7045	0.5105	0.3396	0.879	0.9915	0.5754	0.5228	0.4246	0.1553	0.6982	0.432	0.4966	0.2212	1.7061	0.336	1.1482	0.6812	0.5754	0.336	0.6607	0.517	0.8551	0.6812	1.4859	0.517
957	Immunoglobulin-binding protein 1	P78318	IGBP1	2	30.4	1.3932	0.5413	1.6444	0.4169	1.2823	0.6337	0.8091	0.699	0.955	0.9445	0.7447	0.594	1.2023	0.7043	1.4191	0.5248	1.1066	0.8312	1.1695	0.7447	0.9036	0.8563	0.8395	0.7447	0.7656	0.6315	1.0864	0.8563	1.2823	0.6315
958	Importin subunit alpha-3	O00629	KPNA4	4	20.5	0.6252	0.9195	2.6062	0.1198	0.3981	0.4981	1.3552	0.549	5.0582	0.0519	0.8472	0.8556	1.1803	0.5733	4.529	0.0537	0.7447	0.825	3.8019	0.1032	0.6252	0.4477	0.2466	0.1032	0.1542	0.0447	1.5704	0.4477	6.0256	0.0447
959	Importin subunit alpha-4	O00505	KPNA3	3	27.3	0.9817	0.7526	1.0666	0.7768	0.879	0.7228	1.0765	0.6115	1.1588	0.6305	0.955	0.8896	1.1912	0.3844	1.2823	0.3935	1.0568	0.6675	1.0666	0.9722	0.879	0.5426	0.9204	0.9722	0.8166	0.5587	1.1169	0.5426	1.2023	0.5587
960	Importin subunit alpha-5	P52294	KPNA1	5	20.5	0.9638	0.9435	1.0186	0.951	0.8472	0.7308	0.9638	0.9451	1.0186	0.9495	0.8472	0.7321	0.9036	0.83	0.955	0.9319	0.8017	0.6401	1.0471	0.8952	0.879	0.7795	0.9376	0.8952	0.8318	0.6912	1.1169	0.7795	1.1803	0.6912
961	Importin subunit alpha-7	O60684	KPNA6	5	31.5	0.8395	0.682	0.7047	0.4775	0.8017	0.6235	0.8472	0.6949	0.7112	0.4853	0.8091	0.6351	0.879	0.762	0.7379	0.5266	0.8472	0.6957	0.8395	0.691	0.955	0.9203	1.1695	0.691	1.1272	0.7568	1.028	0.9203	0.871	0.7568
962	Importin subunit beta-1	Q14974	KPNB1	13	30.9	1.1588	0.9183	1.803	0.5584	1.4588	0.8101	1.2706	0.6445	1.9953	0.3769	1.6749	0.5508	1.5849	0.2528	2.6303	0.1724	2.0893	0.2053	1.6444	0.5729	1.2942	0.8903	0.597	0.5729	0.7727	0.6758	0.7586	0.8903	1.2706	0.6758
963	Importin-4	Q8TEX9	IPO4	3	18	1.406	0.4527	1.4997	0.3959	1.3804	0.4658	1.0471	0.8762	1.1169	0.7407	1.028	0.9053	1.0965	0.7939	1.1588	0.6701	1.0765	0.8211	1.0568	0.8533	0.9727	0.9701	0.929	0.8533	0.9204	0.8252	1.0093	0.9701	1.0666	0.8252
964	Importin-5	O00410	IPO5	11	24.5	0.52	0.2334	1.1169	0.8405	0.4699	0.0959	0.7586	0.7114	1.556	0.6978	0.6918	0.3039	0.863	0.4436	1.7378	0.8694	0.787	0.188	1.9953	0.4587	0.9036	0.5193	0.492	0.4587	0.4406	0.3202	1.0864	0.5193	2.2284	0.3202
965	Importin-7	O95373	IPO7	5	14	1.0765	0.6001	0.955	0.8496	0.9638	0.9097	1.0375	0.8049	0.9204	0.9564	0.929	0.6932	0.9727	0.8377	0.863	0.6112	0.871	0.4206	0.879	0.7506	0.8872	0.5302	1.1169	0.7506	1	0.7432	1.1066	0.5302	0.9817	0.7432
966	Importin-9	Q96P70	IPO9	4	13	1.0666	0.8779	0.9727	0.9406	1.0864	0.8687	1.0471	0.9192	0.955	0.9825	1.0666	0.91	1.0965	0.6737	1	0.7289	1.1169	0.6658	0.9036	0.9366	1.0093	0.9906	1.0864	0.9366	1.1066	0.9273	0.9727	0.9906	0.8872	0.9273
967	Inactive hydroxysteroid dehydrogenase-like protein 1	Q3SXM5	HSDL1	3	27	0.7244	0.4794	0.6982	0.4318	0.6855	0.315	0.7379	0.5667	0.7047	0.5104	0.6918	0.37	0.5152	0.2856	0.492	0.2595	0.4831	0.1961	0.9462	0.9196	0.929	0.6862	1.0375	0.9196	0.9727	0.7576	1.0568	0.6862	1.0093	0.7576
968	Inhibitor of nuclear factor kappa-B kinase subunit beta	O14920	IKBKB	5	19.4	0.9817	0.9445	0.9462	0.9179	0.929	0.6525	1.0864	0.4677	1.0568	0.4841	1.0375	0.7135	0.9376	0.8524	0.912	0.679	0.8954	0.4503	0.955	0.8631	0.9376	0.6054	1.028	0.8631	0.9727	0.726	1.0471	0.6054	1.0093	0.726
969	Inhibitor of nuclear factor kappa-B kinase-interacting protein	Q70UQ0	IKBIP	2	36.9	0.3873	0.3142	0.5495	0.5696	0.4018	0.4397	0.4966	0.3872	0.7311	0.7039	0.5346	0.546	0.4093	0.2274	0.5916	0.3992	0.4406	0.3108	1.4859	0.578	1.0666	0.7431	0.6607	0.578	0.7112	0.8042	0.9204	0.7431	1.3804	0.8042
970	Inorganic pyrophosphatase 2, mitochondrial	Q9H2U2	PPA2	3	32.9	3.8371	0.4339	2.2909	0.3801	4.6132	0.218	3.9446	0.401	2.3121	0.3537	4.6989	0.2085	3.4041	0.636	2.0324	0.5398	3.9084	0.2699	0.5916	0.8509	1.2823	0.3607	1.6596	0.8509	2.0701	0.4096	0.7586	0.3607	0.4699	0.4096
971	Inositol 1,4,5-trisphosphate receptor type 1	Q14643	ITPR1	25	29.9	0.52	0.0007	0.8166	0.3004	0.5152	0.001	0.7244	0.0143	1.1695	0.8192	0.7178	0.0185	0.5916	0.0038	0.9204	0.7204	0.5861	0.0049	1.5704	0.0086	0.9908	0.9058	0.6252	0.0086	0.6194	0.0112	0.9908	0.9058	1.5849	0.0112
972	Inositol 1,4,5-trisphosphate receptor type 2	Q14571	ITPR2	16	24.1	0.7656	0.4594	0.9204	0.7248	0.8241	0.9929	0.7178	0.0259	0.863	0.4075	0.7798	0.1009	0.7112	0.0278	0.8551	0.3321	0.7656	0.1511	1.2023	0.2937	1.0765	0.3707	0.8166	0.2937	0.879	0.7858	0.912	0.3707	1.1169	0.7858
973	Inositol 1,4,5-trisphosphate receptor-interacting protein	Q8IWB1	ITPRIP	2	17.9	0.929	0.8978	0.6607	0.4844	0.8091	0.6992	1	0.9845	0.7047	0.5464	0.871	0.8001	0.871	0.7957	0.6138	0.4369	0.7586	0.6191	0.6982	0.5376	0.863	0.7861	1.406	0.5376	1.2246	0.6852	1.1376	0.7861	0.8017	0.6852
974	Insulin-like growth factor 2 mRNA-binding protein 2	Q9Y6M1	IGF2BP2	4	30.6	0.9204	0.8759	0.929	0.8639	0.9462	0.8049	0.9376	0.8506	0.9462	0.8388	0.9638	0.7806	0.9036	0.7839	0.912	0.7724	0.929	0.7169	1	0.9877	1.0186	0.9264	0.9817	0.9877	1.0093	0.9386	0.9638	0.9264	0.9727	0.9386
975	Integrin alpha-2	P17301	ITGA2	22	37.6	0.631	0.2332	0.52	0.0519	0.3664	0.0002	0.787	0.5392	0.6081	0.1549	0.4325	0.0004	1.8197	0.0073	1.406	0.0416	0.9817	0.4596	0.7586	0.3983	0.5346	0.0018	1.2942	0.3983	0.7112	0.0092	1.8365	0.0018	1.3804	0.0092
976	Integrin alpha-6	P23229	ITGA6	50	51.2	0.7244	0.3286	0.7178	0.1698	0.52	0.0031	0.8551	0.6815	0.863	0.4113	0.6194	0.0118	0.6855	0.2691	0.6792	0.1345	0.4875	0.0023	1	0.677	0.7178	0.0289	0.9817	0.677	0.7112	0.0677	1.3677	0.0289	1.3804	0.0677
977	Integrin alpha-IIb	P08514	ITGA2B	271	75.9	0.1271	0	0.1486	0	0.138	0.004	0.2858	0	0.3436	0	0.2884	0.0001	0.5445	0.0183	0.6546	0.0345	0.5702	0.1074	1.1803	0.7782	1.0186	0.8017	0.8318	0.7782	0.863	0.9823	0.9638	0.8017	1.1376	0.9823
978	Integrin alpha-L	P20701	ITGAL	11	23.4	1.1376	0.6884	0.9727	0.9622	1.2589	0.4202	0.9817	0.8667	0.8318	0.6043	1.0965	0.7968	1.4997	0.1516	1.2942	0.2509	1.6596	0.082	0.8395	0.723	1.1169	0.6724	1.1695	0.723	1.2942	0.4457	0.879	0.6724	0.7586	0.4457
979	Integrin alpha-M	P11215	ITGAM	10	33.2	0.8551	0.6972	2.0893	0.6145	1.0471	0.8231	0.863	0.4349	2.0324	0.7805	1.1066	0.4883	1.1272	0.5979	2.6062	0.1674	1.4454	0.5369	2.3768	0.385	1.2706	0.9364	0.413	0.385	0.5395	0.3933	0.7727	0.9364	1.8197	0.3933
980	Integrin alpha-V	P06756	ITGAV	5	27.3	0.9727	0.8621	0.8872	0.7147	1.028	0.8062	0.929	0.7753	0.8472	0.6374	0.9817	0.7225	0.871	0.6508	0.7943	0.5309	0.9204	0.6042	0.9036	0.8435	1.0471	0.9418	1.0864	0.8435	1.1482	0.9003	0.9376	0.9418	0.8551	0.9003
981	Integrin beta-1	P05556	ITGB1	21	28.8	0.2512	0.0197	0.3192	0.1013	0.2965	0.0222	0.3404	0.0414	0.4207	0.203	0.3802	0.0326	0.8395	0.5019	1.0864	0.7672	0.9908	0.4199	1.2706	0.3414	1.1695	0.8873	0.7727	0.3414	0.9036	0.2796	0.8395	0.8873	1.0864	0.2796
982	Integrin beta-2	P05107	ITGB2	13	26	1.1912	0.5111	0.8872	0.6207	1.0568	0.8827	0.955	0.9977	0.7047	0.273	0.8395	0.6067	1.2474	0.2572	0.929	0.9663	1.1066	0.5	0.7311	0.272	0.871	0.6048	1.3428	0.272	1.1803	0.5254	1.1272	0.6048	0.8318	0.5254
983	Integrin beta-3	P05106	ITGB3	71	46.1	0.3733	0.0004	0.4742	0.0186	0.5105	0	0.2489	0.0065	0.3133	0.2269	0.3281	0.0003	0.673	0.1952	0.8472	0.565	0.912	0.0162	1.2359	0.0709	1.3305	0.1963	0.7943	0.0709	1.0666	0.0049	0.7379	0.1963	0.9204	0.0049
984	Integrin beta-5	P18084	ITGB5	8	27.9	0.8166	0.3213	0.8241	0.3312	0.912	0.6206	0.8472	0.4042	0.8551	0.4171	0.9462	0.7777	0.7943	0.2637	0.8017	0.2715	0.8872	0.5021	1	0.9756	1.1066	0.5429	0.9817	0.9756	1.0965	0.5604	0.8872	0.5429	0.8954	0.5604
985	Integrin-linked protein kinase	Q13418	ILK	30	55.5	0.929	0.6774	1.4723	0.3317	0.863	0.1524	1.2246	0.2833	1.9231	0.0299	1.1482	0.9896	1.028	0.5741	1.6293	0.0645	0.9638	0.6014	1.556	0.1874	0.929	0.2887	0.631	0.1874	0.5808	0.0455	1.0568	0.2887	1.6904	0.0455
986	Inter-alpha-trypsin inhibitor heavy chain H1	P19827	ITIH1	5	25.1	2.9923	0.1558	3.4356	0.0108	2.7542	0.0269	3.1046	0.2086	3.5975	0.0125	2.884	0.0688	2.5351	0.0338	2.8054	0.0275	2.3121	0.019	1.0568	0.4748	0.9204	0.6304	0.929	0.4748	0.8241	0.5038	1.0666	0.6304	1.1912	0.5038
987	Inter-alpha-trypsin inhibitor heavy chain H2	P19823	ITIH2	8	28	2.0324	0.2921	1.7219	0.3095	4.1305	0.1952	1.2474	0.8544	1	0.9012	2.6062	0.5524	2.355	0.3277	1.9231	0.3478	4.6559	0.2163	0.8166	0.9522	2.1086	0.6669	1.2023	0.9522	2.5119	0.6276	0.4529	0.6669	0.3767	0.6276
988	Inter-alpha-trypsin inhibitor heavy chain H4	Q14624	ITIH4	10	26.5	4.1305	0.0021	5.2	0.0006	6.4269	0.0005	3.5975	0.0058	4.4463	0.0014	5.5463	0.001	3.3419	0.0052	4.2462	0.0013	5.2966	0.0009	1.2706	0.2385	1.7378	0.1343	0.7727	0.2385	1.3062	0.7609	0.5297	0.1343	0.7311	0.7609
989	Intercellular adhesion molecule 2	P13598	ICAM2	5	33.8	0.7798	0.8368	0.929	0.974	0.7586	0.6544	0.7447	0.758	0.879	0.9421	0.7178	0.5879	0.6081	0.5333	0.7047	0.6813	0.5702	0.4101	1.1695	0.8119	0.955	0.8012	0.8395	0.8119	0.8241	0.6331	1.028	0.8012	1.1912	0.6331
990	Interferon-induced 35 kDa protein	P80217	IFI35	2	25.5	1.0186	0.9702	0.9462	0.8603	1.2134	0.7047	0.9908	0.9514	0.912	0.7877	1.1803	0.7705	0.9638	0.9217	0.8872	0.7614	1.1482	0.7972	0.912	0.8322	1.1695	0.729	1.0765	0.8322	1.2706	0.6014	0.8395	0.729	0.7727	0.6014
991	Interferon-induced GTP-binding protein Mx1	P20591	MX1	4	29.9	1.2246	0.8005	1.7865	0.3223	1.3428	0.6225	0.3802	0.2234	0.5297	0.5426	0.4246	0.283	0.5248	0.3222	0.7727	0.8005	0.5649	0.4169	1.4454	0.4167	1.0864	0.8001	0.6792	0.4167	0.7447	0.5428	0.9036	0.8001	1.3183	0.5428
992	Interferon-induced GTP-binding protein Mx2	P20592	MX2	5	16.9	1.2823	0.2225	1.1695	0.3896	1.2474	0.2737	0.9638	0.86	0.879	0.481	0.929	0.694	1.028	0.7967	0.9376	0.75	0.9908	0.9724	0.9036	0.5777	0.955	0.8228	1.0864	0.5777	1.0471	0.7251	1.028	0.8228	0.9376	0.7251
993	Interferon-induced guanylate-binding protein 1	P32455	GBP1	2	12.2	0.787	0.6627	0.7047	0.5463	1.1272	0.7967	0.7798	0.6521	0.6982	0.5382	1.1169	0.8098	1.1272	0.8017	1.0093	0.9722	1.6144	0.4324	0.8872	0.8272	1.4191	0.5278	1.1066	0.8272	1.5849	0.4437	0.6918	0.5278	0.6194	0.4437
994	Interferon-induced protein with tetratricopeptide repeats 3	O14879	IFIT3	2	21.4	1.1169	0.7263	1.1695	0.6488	1.1376	0.6691	0.8872	0.7338	0.9204	0.8218	0.9036	0.7967	0.8241	0.5639	0.863	0.6285	0.8472	0.6097	1.028	0.901	1.0093	0.928	0.955	0.901	0.9727	0.9725	0.9727	0.928	1.0093	0.9725
995	Interleukin enhancer-binding factor 2	Q12905	ILF2	6	41.5	1.8365	0.2039	1.2706	0.6909	2.466	0.0555	1.5276	0.183	1.0666	0.7264	2.0324	0.0597	1.7061	0.0996	1.1803	0.4588	2.2909	0.0323	0.6855	0.3024	1.3428	0.4685	1.4322	0.3024	1.9231	0.1022	0.7311	0.4685	0.5105	0.1022
996	Interleukin enhancer-binding factor 3	Q12906	ILF3	6	26.7	1.1066	0.4433	1.0471	0.5307	0.9817	0.7934	1.0864	0.4075	1.028	0.4895	0.9638	0.8474	1.1272	0.2474	1.0666	0.3003	0.9908	0.8342	0.9376	0.8774	0.879	0.3217	1.0471	0.8774	0.929	0.389	1.1169	0.3217	1.0568	0.389
997	Interleukin-6 receptor subunit beta	P40189	IL6ST	2	13.7	1.3183	0.5978	1.0864	0.8553	1	0.9838	1.2023	0.7101	0.9908	0.9932	0.912	0.8642	1.028	0.9343	0.8472	0.7595	0.7798	0.6547	0.8166	0.7046	0.7516	0.6085	1.2023	0.7046	0.912	0.8707	1.3062	0.6085	1.0765	0.8707
998	Inverted formin-2	Q27J81	INF2	24	38.3	0.8091	0.6645	0.871	0.2765	1.028	0.8856	0.6486	0.2918	0.6668	0.0818	0.8017	0.3879	0.8954	0.9777	0.955	0.5208	1.1482	0.7581	1.0568	0.5032	1.2474	0.7794	0.929	0.5032	1.1695	0.3466	0.787	0.7794	0.8395	0.3466
999	Isochorismatase domain-containing protein 1	Q96CN7	ISOC1	3	19.5	0.9638	0.6251	1.1482	0.7264	0.955	0.7388	0.8472	0.4822	1.0093	0.9166	0.8395	0.5736	0.9204	0.7111	1.0965	0.639	0.912	0.8343	1.1803	0.4327	0.9817	0.8675	0.8318	0.4327	0.8241	0.5147	1	0.8675	1.1912	0.5147
1000	Isochorismatase domain-containing protein 2, mitochondrial	Q96AB3	ISOC2	3	34.6	1.0471	0.9057	1.2359	0.6752	1.6749	0.4058	0.6918	0.5299	0.8166	0.7048	1.1066	0.8199	0.9638	0.9481	1.1272	0.7979	1.5417	0.4642	1.1588	0.7521	1.5849	0.442	0.8472	0.7521	1.3552	0.5741	0.6194	0.442	0.7244	0.5741
1001	Isocitrate dehydrogenase [NAD] subunit alpha, mitochondrial	P50213	IDH3A	4	32	1.7378	0.3738	1.6749	0.2824	2.1086	0.2843	1.9231	0.2402	1.8365	0.1829	2.2491	0.1841	1.6293	0.4283	1.556	0.3237	1.9409	0.3259	0.929	0.8085	1.2474	0.8131	1.0568	0.8085	1.2942	0.9952	0.787	0.8131	0.7586	0.9952
1002	Isocitrate dehydrogenase [NADP] cytoplasmic	O75874	IDH1	4	26.3	1.0186	0.8419	1.1272	0.4954	0.9727	0.9807	1.0375	0.8017	1.1588	0.469	0.9908	0.9772	1.0666	0.7412	1.1803	0.4308	1.0186	0.9119	1.0965	0.6093	0.9462	0.8234	0.8954	0.6093	0.8472	0.4831	1.0375	0.8234	1.1588	0.4831
1003	Isocitrate dehydrogenase [NADP], mitochondrial	P48735	IDH2	20	60	1.9588	0.0006	3.0479	0.0001	1.7219	0.0072	3.3729	0	5.1523	0	2.9376	0	2.355	0	3.5975	0.0001	2.0701	0.0009	1.5417	0.0719	0.863	0.26	0.631	0.0719	0.5546	0.007	1.1376	0.26	1.7701	0.007
1004	Isoleucine--tRNA ligase, cytoplasmic	P41252	IARS	4	18	1.0471	0.7402	1.028	0.3592	1.028	0.5966	1.1482	0.82	1.1272	0.5966	1.1376	0.9165	0.7727	0.3382	0.7586	0.1246	0.7727	0.2719	0.9727	0.439	0.9817	0.902	1.0093	0.439	1	0.5108	1	0.902	0.9817	0.5108
1005	Isoleucine--tRNA ligase, mitochondrial	Q9NSE4	IARS2	5	22.1	2.5586	0.0438	2.9648	0.0946	2.2909	0.1079	1.7061	0.234	1.977	0.6463	1.5417	0.5587	1.7865	0.1479	2.0512	0.4435	1.5704	0.3429	1.1376	0.6523	0.912	0.6441	0.863	0.6523	0.7798	0.993	1.0765	0.6441	1.2589	0.993
1006	Isovaleryl-CoA dehydrogenase, mitochondrial	P26440	IVD	5	33.3	1.0375	0.9954	1.1912	0.4873	1.2023	0.846	1.0864	0.4709	1.2474	0.2276	1.2589	0.3875	1	0.7655	1.1588	0.3596	1.1588	0.6346	1.1376	0.4902	1.1482	0.8504	0.863	0.4902	1	0.5962	0.8551	0.8504	0.9817	0.5962
1007	IST1 homolog	P53990	IST1	3	28	1.1169	0.7321	1.0864	0.77	1.1588	0.644	1.0186	0.924	1	0.9681	1.0666	0.8155	1.0765	0.7972	1.0568	0.8381	1.1272	0.7007	0.9727	0.9556	1.0375	0.8877	1.0093	0.9556	1.0568	0.8452	0.9462	0.8877	0.929	0.8452
1008	Junctional adhesion molecule A	Q9Y624	F11R	14	45.8	0.3311	0.0962	0.4699	0.2302	0.2938	0.0882	0.5012	0.1345	0.7047	0.3256	0.4446	0.123	0.7379	0.6218	1.0666	0.8375	0.6546	0.5742	1.4191	0.4936	0.8872	0.9421	0.6918	0.4936	0.6138	0.4533	1.1066	0.9421	1.5996	0.4533
1009	Kalirin	O60229	KALRN	8	16.1	0.6918	0.0518	0.7943	0.2607	0.6982	0.2157	0.597	0.09	0.6792	0.216	0.6081	0.1215	0.8017	0.2949	0.9376	0.7177	0.8091	0.5865	1.1588	0.8153	1.0093	0.8506	0.8472	0.8153	0.863	0.9208	0.9727	0.8506	1.1376	0.9208
1010	Kallistatin	P29622	SERPINA4	2	13.6	2.466	0.3896	0.9462	0.9317	2.0893	0.4528	1.3305	0.9267	0.4699	0.3912	1.0471	0.906	2.8576	0.3653	1.0666	0.9909	2.355	0.4216	0.3802	0.368	0.8166	0.8354	2.5586	0.368	2.1281	0.4251	1.2023	0.8354	0.4613	0.4251
1011	Keratin, type I cytoskeletal 10	P13645	KRT10	29	51.9	0.1854	0	1.0471	0.3578	0.8954	0.3817	0.1614	0	0.879	0.9643	0.7379	0.3072	0.0839	0.0001	0.3945	0.2995	0.3281	0.0691	5.3951	0	4.8306	0	0.182	0	0.8318	0.0681	0.2032	0	1.1803	0.0681
1012	Keratin, type I cytoskeletal 14	P02533	KRT14	9	39.8	0.1076	0.0069	0.4571	0.3404	0.3532	0.2053	0.2704	0.0096	1.0765	0.7088	0.8872	0.441	0.2089	0.0068	0.8017	0.5748	0.6792	0.2627	4.0179	0.0144	3.4041	0.0199	0.2443	0.0144	0.7656	0.6953	0.2884	0.0199	1.2823	0.6953
1013	Keratin, type I cytoskeletal 9	P35527	KRT9	14	54.4	0.2512	0.0026	1.3677	0.9328	0.7798	0.286	0.2805	0.0027	1.5276	0.9065	0.912	0.241	0.3281	0.0048	1.7539	0.5449	1.0375	0.4821	5.2	0.0024	3.1915	0.015	0.1888	0.0024	0.5808	0.2044	0.3076	0.015	1.6904	0.2044
1014	Keratin, type II cytoskeletal 1	P04264	KRT1	33	48.6	0.1738	0	0.8872	0.0275	1.1169	0.6391	0.1977	0	1.0965	0.3135	1.1588	0.4827	0.138	0	0.7311	0.1682	0.7379	0.897	5.1523	0	5.8076	0.0002	0.1905	0	1.1588	0.3121	0.169	0.0002	0.8472	0.3121
1015	Keratin, type II cytoskeletal 2 epidermal	P35908	KRT2	15	42.9	0.1528	0.0025	1.1912	0.47	0.9204	0.8705	0.2014	0.0039	1.6444	0.2243	1.2359	0.5066	0.1459	0.0018	1.1482	0.8779	0.9036	0.6696	7.7268	0.0016	5.8614	0.0023	0.1271	0.0016	0.7178	0.5668	0.1675	0.0023	1.3677	0.5668
1016	Keratin, type II cytoskeletal 6C	P48668	KRT6C	11	28.4	0.2355	0.2053	0.5861	0.4675	1.1588	0.8874	0.2831	0.2328	0.7178	0.6	1.4191	0.6751	0.1905	0.1876	0.4786	0.3927	0.9376	0.9215	2.4889	0.3106	4.8306	0.1945	0.3945	0.3106	1.9588	0.4207	0.2032	0.1945	0.5012	0.4207
1017	KH domain-containing, RNA-binding, signal transduction-associated protein 1	Q07666	KHDRBS1	2	35.2	1.0093	0.9668	1.3932	0.5467	1	0.9882	1.028	0.9475	1.406	0.5358	1.0093	0.9689	1.1376	0.7877	1.556	0.4537	1.1169	0.807	1.3552	0.5663	0.9817	0.9785	0.7244	0.5663	0.7112	0.5535	1	0.9785	1.3804	0.5535
1018	Kinase D-interacting substrate of 220 kDa	Q9ULH0	KIDINS220	3	18.3	1.1272	0.796	0.9204	0.8821	0.9376	0.9125	1.0965	0.8394	0.8954	0.8371	0.912	0.8667	0.8241	0.7092	0.6792	0.4966	0.6918	0.5125	0.8166	0.6951	0.8318	0.7202	1.2023	0.6951	1.0093	0.9688	1.1803	0.7202	0.9727	0.9688
1019	Kinectin	Q86UP2	KTN1	4	20.4	0.9376	0.7633	0.9727	0.9147	0.955	0.8735	1.0186	0.7944	1.0568	0.6526	1.0375	0.6889	1.0471	0.7585	1.0864	0.6179	1.0666	0.653	1.028	0.8447	1.0093	0.8856	0.955	0.8447	0.9727	0.9582	0.9727	0.8856	1.0093	0.9582
1020	Kinesin light chain 1	Q07866	KLC1	2	31.6	1.1066	0.4599	1.0864	0.5947	1.0765	0.5891	1.0666	0.5688	1.0375	0.7253	1.0375	0.719	0.912	0.6185	0.8872	0.4793	0.8872	0.535	0.9638	0.8172	0.9638	0.8292	1.0186	0.8172	0.9908	0.9931	1.0186	0.8292	0.9908	0.9931
1021	Kinesin-1 heavy chain	P33176	KIF5B	18	47.4	1.0568	0.3736	0.9204	0.802	0.863	0.5321	1.1588	0.4074	1.028	0.8949	0.9638	0.5718	0.871	0.3504	0.7656	0.1092	0.7244	0.0513	0.8551	0.3135	0.8091	0.242	1.1482	0.3135	0.929	0.749	1.2134	0.242	1.0568	0.749
1022	Kinesin-like protein KIF2A	O00139	KIF2A	12	45.2	0.9638	0.8099	0.9817	0.8245	0.9727	0.9593	0.9817	0.8406	1.0093	0.7941	0.9908	0.9278	0.9462	0.5754	0.9638	0.9167	0.955	0.7834	1.0093	0.6462	1	0.771	0.9727	0.6462	0.9817	0.8643	0.9817	0.771	1	0.8643
1023	Kininogen-1	P01042	KNG1	4	17.7	1.2942	0.2487	1.406	0.2401	1.4454	0.2287	1.2134	0.2782	1.3183	0.2683	1.3677	0.2551	1.2589	0.2854	1.3677	0.2751	1.406	0.2616	1.0765	0.9694	1.1066	0.9268	0.912	0.9694	1.028	0.9572	0.8872	0.9268	0.955	0.9572
1024	Lactotransferrin	P02788	LTF	7	24.7	0.879	0.7442	0.9908	0.8793	1.0568	0.7863	0.7586	0.4601	0.8472	0.6961	0.9036	0.7799	0.787	0.5155	0.879	0.7939	0.9376	0.8875	1.1066	0.6481	1.1803	0.5807	0.8872	0.6481	1.0568	0.9009	0.8318	0.5807	0.929	0.9009
1025	Lambda-crystallin homolog	Q9Y2S2	CRYL1	3	20.1	1.0765	0.8061	0.8166	0.5179	0.9638	0.8761	1.1588	0.5223	0.879	0.8	1.0375	0.7839	1.3183	0.3511	1	0.8956	1.1803	0.5314	0.7516	0.4011	0.8872	0.6931	1.3062	0.4011	1.1695	0.6086	1.1066	0.6931	0.8395	0.6086
1026	Lamin-B receptor	Q14739	LBR	5	18.9	1.028	0.8815	0.879	0.689	1.1695	0.8109	0.8954	0.7634	0.7727	0.467	1.0186	0.8309	1.0186	0.9206	0.871	0.6586	1.1588	0.8482	0.8472	0.6028	1.1272	0.9254	1.1588	0.6028	1.3183	0.5562	0.871	0.9254	0.7447	0.5562
1027	Lamin-B1	P20700	LMNB1	20	54.3	9.5499	0	7.7268	0	11.695	0	8.9536	0	7.2444	0	11.4815	0	9.2897	0	7.5858	0	11.8032	0	0.7516	0.385	1.4454	0.2876	1.3062	0.385	1.7865	0.0732	0.6918	0.2876	0.5598	0.0732
1028	Lamin-B2	Q03252	LMNB2	10	49.7	3.9811	0.0003	3.6983	0.0006	4.6989	0.002	4.7424	0.0001	4.1305	0.0001	5.5976	0	4.1305	0.0002	3.5975	0.0028	4.8306	0.0002	0.8318	0.9707	1.0864	0.5991	1.1803	0.9707	1.1482	0.6048	0.9036	0.5991	0.8551	0.6048
1029	Laminin subunit alpha-4	Q16363	LAMA4	2	19.3	0.8551	0.4587	0.929	0.6963	0.929	0.8395	0.7586	0.2562	0.8241	0.3812	0.8241	0.466	0.7586	0.2583	0.8241	0.3846	0.8241	0.4703	1.0765	0.6909	1.0765	0.5664	0.912	0.6909	0.9908	0.8457	0.912	0.5664	0.9908	0.8457
1030	Laminin subunit beta-1	P07942	LAMB1	3	21.7	0.8017	0.3955	0.8318	0.3908	0.8241	0.6839	0.8472	0.2903	0.879	0.2868	0.871	0.5126	0.8395	0.4585	0.863	0.4531	0.863	0.778	1.0186	0.9917	1.0186	0.6266	0.9638	0.9917	0.9908	0.6197	0.9638	0.6266	0.9908	0.6197
1031	Laminin subunit gamma-1	P11047	LAMC1	5	20.8	1.0471	0.7354	1.2942	0.3158	1.406	0.2486	0.8091	0.4519	1	0.9556	1.0864	0.8997	0.5916	0.1751	0.7178	0.4482	0.7943	0.5555	1.2246	0.4832	1.3305	0.3866	0.8017	0.4832	1.0765	0.8559	0.7379	0.3866	0.912	0.8559
1032	Lanosterol synthase	P48449	LSS	4	27.7	0.955	0.8777	1.028	0.9959	1.1066	0.7091	1	0.9372	1.0765	0.9358	1.1588	0.6577	0.955	0.7665	1.028	0.8879	1.1066	0.8161	1.0568	0.8737	1.1482	0.6071	0.929	0.8737	1.0666	0.7127	0.8551	0.6071	0.9204	0.7127
1033	Large proline-rich protein BAG6	P46379	BAG6	2	10.3	0.912	0.8494	0.6427	0.4363	0.6194	0.416	1.1066	0.8028	0.7798	0.6278	0.7586	0.5925	0.9817	0.99	0.6918	0.5007	0.673	0.4754	0.6982	0.5058	0.6792	0.48	1.406	0.5058	0.9638	0.9475	1.4454	0.48	1.0186	0.9475
1034	Latent-transforming growth factor beta-binding protein 1	Q14766	LTBP1	12	15.1	0.7943	0.3824	1.5136	0.3877	0.9462	0.6235	0.9204	0.3639	1.7539	0.5577	1.1066	0.7708	0.8166	0.1754	1.5417	0.4441	0.9817	0.6369	1.8535	0.2642	1.1803	0.2748	0.5297	0.2642	0.6194	0.6636	0.8318	0.2748	1.5849	0.6636
1035	LDLR chaperone MESD	Q14696	MESDC2	3	38	1.2706	0.0265	1.1169	0.2954	1.1482	0.3462	1.6293	0.0173	1.4322	0.1023	1.4588	0.1142	1.3677	0.02	1.2023	0.1444	1.2246	0.1639	0.871	0.0438	0.8872	0.0407	1.1272	0.0438	1.0186	0.8723	1.1066	0.0407	0.9638	0.8723
1036	LETM1 and EF-hand domain-containing protein 1, mitochondrial	O95202	LETM1	11	35.3	1	0.9321	0.955	0.9844	0.9204	0.6347	0.9908	0.7006	0.9376	0.626	0.912	0.3556	0.9817	0.6864	0.9376	0.6125	0.9036	0.3463	0.9462	0.9165	0.912	0.5768	1.0375	0.9165	0.9638	0.6484	1.0765	0.5768	1.0186	0.6484
1037	Leucine-rich PPR motif-containing protein, mitochondrial	P42704	LRPPRC	10	31.1	1.2942	0.4413	1.3552	0.2845	1.4191	0.3156	1.2246	0.5241	1.2823	0.3393	1.3428	0.3764	1.1803	0.8005	1.2359	0.5394	1.2823	0.595	1.0375	0.7062	1.0765	0.772	0.9462	0.7062	1.028	0.9283	0.912	0.772	0.955	0.9283
1038	Leucine-rich repeat and calponin homology domain-containing protein 4	O75427	LRCH4	3	13.5	1.0765	0.754	0.9462	0.9999	0.9204	0.9332	0.9817	0.8826	0.871	0.8618	0.8395	0.7995	1.0186	0.801	0.8954	0.9468	0.871	0.881	0.871	0.7539	0.8472	0.6986	1.1272	0.7539	0.9638	0.9333	1.1588	0.6986	1.0186	0.9333
1039	Leucine-rich repeat flightless-interacting protein 1	Q32MZ4	LRRFIP1	3	30.6	2.0701	0.5186	1.5276	0.7219	1.5417	0.8726	1.803	0.6492	1.3552	0.7968	1.2942	0.7323	2.704	0.1679	2.0701	0.2422	2.1478	0.5218	0.7727	0.7564	0.7516	0.4727	1.2706	0.7564	1	0.599	1.3062	0.4727	0.9817	0.599
1040	Leucine-rich repeat flightless-interacting protein 2	Q9Y608	LRRFIP2	5	26.1	1.0471	0.7408	1.1482	0.416	1.0864	0.6061	0.9817	0.9905	1.0666	0.5817	1.0093	0.8327	1.0765	0.6103	1.1803	0.3418	1.1169	0.4961	1.0864	0.5888	1.028	0.8418	0.9036	0.5888	0.9376	0.7207	0.955	0.8418	1.0471	0.7207
1041	Leucine-rich repeat-containing protein 32	Q14392	LRRC32	3	10.1	0.5248	0.4288	0.4966	0.4003	0.5445	0.3901	0.2992	0.3364	0.278	0.3176	0.302	0.3109	0.7798	0.6976	0.7311	0.6393	0.8166	0.6183	0.9462	0.9227	1.0471	0.8933	1.0375	0.9227	1.0965	0.97	0.9376	0.8933	0.8954	0.97
1042	Leucine-rich repeat-containing protein 47	Q8N1G4	LRRC47	5	21.1	1.0765	0.6623	0.9462	0.8083	1.0186	0.8855	1.0471	0.7632	0.9204	0.7043	0.9908	0.9972	1.0186	0.8674	0.9036	0.6111	0.9638	0.8944	0.871	0.509	0.9376	0.7657	1.1272	0.509	1.0666	0.7018	1.0471	0.7657	0.9204	0.7018
1043	Leucine-rich repeat-containing protein 59	Q96AG4	LRRC59	4	49.5	0.7586	0.3595	0.8241	0.5539	0.879	0.224	0.6546	0.2341	0.7047	0.3783	0.7727	0.1412	0.7516	0.3563	0.8017	0.5496	0.871	0.2219	1.0765	0.7323	1.1482	0.7384	0.912	0.7323	1.0765	0.5037	0.8551	0.7384	0.912	0.5037
1044	Leucyl-cystinyl aminopeptidase	Q9UIQ6	LNPEP	4	22.5	0.6982	0.2208	0.5058	0.1354	0.6427	0.2079	0.6427	0.1846	0.4656	0.1138	0.5916	0.1738	0.787	0.5327	0.5754	0.3337	0.7311	0.5042	0.7244	0.6984	0.912	0.9618	1.3552	0.6984	1.2474	0.7332	1.0765	0.9618	0.787	0.7332
1045	Leukocyte elastase inhibitor	P30740	SERPINB1	22	75.5	1.406	0.1248	2.9376	0.002	1.5417	0.0357	1.2246	0.5312	2.5586	0.0108	1.3428	0.1919	1.7219	0.0131	3.5645	0.0003	1.888	0.0037	2.0512	0.0329	1.0965	0.4701	0.4786	0.0329	0.5152	0.1392	0.8954	0.4701	1.9055	0.1392
1046	Leukocyte surface antigen CD47	Q08722	CD47	2	24.2	0.5346	0.4377	0.7244	0.6636	0.4699	0.3568	0.7379	0.6274	1.0093	0.9818	0.6546	0.488	0.6918	0.6233	0.9376	0.9758	0.6081	0.4852	1.3428	0.6402	0.879	0.7713	0.7311	0.6402	0.6427	0.4969	1.1169	0.7713	1.5276	0.4969
1047	Leukotriene A-4 hydrolase	P09960	LTA4H	2	12.9	1.1482	0.6492	1.1695	0.5278	1.1695	0.562	1.0186	0.9657	1.0375	0.8082	1.0375	0.8546	1.0965	0.716	1.1169	0.5841	1.1169	0.6216	1.0093	0.841	1.0186	0.8881	0.9727	0.841	1	0.9516	0.9638	0.8881	0.9817	0.9516
1048	LIM and senescent cell antigen-like-containing domain protein 2	Q7Z4I7	LIMS2	4	27.6	0.7727	0.6615	0.9462	0.8468	0.6026	0.4745	1.1482	0.7546	1.3932	0.5909	0.8872	0.9432	1.1695	0.8687	1.4191	0.6788	0.9036	0.8226	1.2134	0.7897	0.7656	0.7072	0.8091	0.7897	0.631	0.5559	1.2823	0.7072	1.556	0.5559
1049	LIM and SH3 domain protein 1	Q14847	LASP1	5	32.2	1.556	0.3423	1.6749	0.2358	1.1912	0.5351	1.3428	0.3073	1.4322	0.2138	1.0186	0.4777	1.3552	0.3724	1.4588	0.2547	1.0375	0.5834	1.0568	0.7024	0.7586	0.6714	0.929	0.7024	0.7047	0.4494	1.2942	0.6714	1.3932	0.4494
1050	Lipase maturation factor 2	Q9BU23	LMF2	3	13.2	0.8017	0.4959	0.6792	0.4056	0.955	0.7585	0.929	0.6876	0.787	0.5433	1.1169	0.9492	0.6855	0.4503	0.5808	0.3728	0.8166	0.6773	0.8395	0.7924	1.1912	0.6493	1.1695	0.7924	1.406	0.5155	0.8241	0.6493	0.6982	0.5155
1051	Lipoamide acyltransferase component of branched-chain alpha-keto acid dehydrogenase complex, mitochondrial	P11182	DBT	4	22	1.0568	0.8993	1.1482	0.777	1.2246	0.6847	1.0864	0.8504	1.1803	0.7333	1.2589	0.6467	0.912	0.8605	0.9817	0.9893	1.0568	0.9004	1.0765	0.8708	1.1482	0.7685	0.912	0.8708	1.0568	0.8899	0.8551	0.7685	0.929	0.8899
1052	Lipopolysaccharide-binding protein	P18428	LBP	7	33.9	10	0.0014	3.8371	0.004	17.378	0.001	6.0256	0.0037	2.3121	0.0137	11.1686	0.0023	8.3946	0.0014	3.281	0.0039	15.5597	0.001	0.3631	0.1328	2.704	0.4455	2.6792	0.1328	5.0582	0.0525	0.3311	0.4455	0.1585	0.0525
1053	Lipopolysaccharide-responsive and beige-like anchor protein	P50851	LRBA	26	22.9	0.8872	0.9497	1.4454	0.0583	0.8872	0.9097	0.6546	0.1174	1.0765	0.8003	0.6607	0.1333	0.8318	0.2893	1.3552	0.3924	0.8395	0.3218	1.6444	0.0658	1	0.9424	0.597	0.0658	0.6252	0.102	0.9817	0.9424	1.5704	0.102
1054	Liver carboxylesterase 1	P23141	CES1	5	24	1.9055	0.2529	1.9231	0.1678	1.4191	0.3537	1.2134	0.8814	1.2359	0.6135	0.9204	0.8869	2.3121	0.1362	2.3335	0.0939	1.7378	0.1865	1.0471	0.738	0.7379	0.7721	0.9376	0.738	0.7311	0.5254	1.3305	0.7721	1.3428	0.5254
1055	L-lactate dehydrogenase A chain	P00338	LDHA	17	57.8	0.1419	0.0004	0.2355	0.0123	0.1343	0.0005	0.1486	0.0001	0.2443	0.0011	0.1343	0	0.6546	0.1755	1.1066	0.5471	0.6252	0.0657	1.6749	0.0655	0.9376	0.466	0.5861	0.0655	0.5445	0.0189	1.0471	0.466	1.803	0.0189
1056	L-lactate dehydrogenase B chain	P07195	LDHB	26	62	0.3664	0.0153	0.5916	0.3797	0.3981	0.0679	0.4786	0.0745	0.7727	0.9275	0.5248	0.0834	0.7727	0.3455	1.2942	0.2866	0.863	0.418	1.6144	0.0644	1.1272	0.9881	0.6081	0.0644	0.6668	0.1381	0.871	0.9881	1.4723	0.1381
1057	Lon protease homolog, mitochondrial	P36776	LONP1	7	27.3	2.1478	0.0825	2.421	0.0778	2.5119	0.0555	2.1677	0.0589	2.4434	0.0668	2.5351	0.0501	1.803	0.1151	2.0324	0.1124	2.0893	0.0843	1.1169	0.9339	1.1272	0.9234	0.879	0.9339	1.0666	0.8598	0.871	0.9234	0.9204	0.8598
1058	Long-chain fatty acid transport protein 3	Q5K4L6	SLC27A3	2	19.9	1.7701	0.5579	1.1482	0.812	2.3335	0.5795	1.2942	0.6954	0.8472	0.6575	1.7701	0.7212	0.3105	0.2709	0.2051	0.1318	0.4786	0.2617	0.6607	0.4353	1.3677	0.9706	1.4859	0.4353	2.0893	0.4521	0.7178	0.9706	0.4699	0.4521
1059	Long-chain fatty acid transport protein 4	Q6P1M0	SLC27A4	7	36.4	0.6486	0.2385	0.6607	0.4182	0.7656	0.4659	0.5445	0.1089	0.5702	0.1959	0.6607	0.1668	0.6918	0.3259	0.6792	0.5549	0.8166	0.483	1.0186	0.6673	1.2023	0.77	0.9638	0.6673	1.1912	0.9282	0.8166	0.77	0.8241	0.9282
1060	Long-chain-fatty-acid--CoA ligase 1	P33121	ACSL1	3	20.9	0.9817	0.8811	1.1169	0.7759	1.0568	0.9774	0.8872	0.8122	1.0093	0.8426	0.955	0.9496	0.9036	0.757	1.028	0.9021	0.9727	0.8885	1.1272	0.6768	1.0666	0.8594	0.871	0.6768	0.9376	0.796	0.9204	0.8594	1.0471	0.796
1061	Long-chain-fatty-acid--CoA ligase 3	O95573	ACSL3	7	26.9	0.5546	0.1314	0.863	0.6034	0.6982	0.3931	0.5346	0.0514	0.8241	0.2627	0.6607	0.1657	0.5495	0.0877	0.871	0.5022	0.6792	0.2758	1.5704	0.3138	1.2589	0.4511	0.6252	0.3138	0.787	0.7823	0.7798	0.4511	1.2474	0.7823
1062	Long-chain-fatty-acid--CoA ligase 4	O60488	ACSL4	5	20.5	0.7798	0.6481	1.1376	0.7784	1.0186	0.9514	0.8166	0.7049	1.1912	0.7151	1.0666	0.8783	0.8017	0.6896	1.1803	0.7311	1.0568	0.8971	1.4588	0.5065	1.2942	0.6141	0.673	0.5065	0.8872	0.8224	0.7586	0.6141	1.1066	0.8224
1063	Long-chain-fatty-acid--CoA ligase 5	Q9ULC5	ACSL5	5	22.1	0.955	0.9381	0.9817	0.9836	0.955	0.9197	0.879	0.6332	0.9036	0.6721	0.879	0.6179	0.9036	0.737	0.929	0.7793	0.9036	0.7202	1.0186	0.9545	0.9908	0.9815	0.9638	0.9545	0.9638	0.936	0.9908	0.9815	1.0186	0.936
1064	Low affinity immunoglobulin gamma Fc region receptor II-a	P12318	FCGR2A	5	19.9	1.3183	0.6037	0.912	0.8664	1.2706	0.638	1.1803	0.7292	0.8241	0.7162	1.1482	0.772	0.8395	0.74	0.5808	0.4029	0.8091	0.6991	0.6855	0.5228	0.9638	0.95	1.4322	0.5228	1.3804	0.5507	1.0186	0.95	0.7112	0.5507
1065	Low affinity immunoglobulin gamma Fc region receptor III-A	P08637	FCGR3A	2	14.6	0.8954	0.8403	0.8954	0.8355	1.3183	0.6028	0.631	0.4578	0.631	0.4556	0.929	0.8953	1.2474	0.6648	1.2359	0.6688	1.8197	0.3634	0.9908	0.9948	1.4454	0.5077	0.9908	0.9948	1.4588	0.505	0.6792	0.5077	0.673	0.505
1066	Low density lipoprotein receptor adapter protein 1	Q5SW96	LDLRAP1	6	40.6	0.4169	0.302	0.5861	0.8699	0.5297	0.6368	0.3981	0.1225	0.5702	0.6644	0.5152	0.1997	0.4246	0.1546	0.597	0.83	0.5297	0.2534	1.4723	0.2551	1.2823	0.6967	0.6668	0.2551	0.8551	0.3462	0.7656	0.6967	1.1482	0.3462
1067	Lupus La protein	P05455	SSB	6	38	1.1272	0.7722	1.1588	0.4322	0.9036	0.6456	1.1803	0.6312	1.2023	0.3403	0.9462	0.788	1.2706	0.5916	1.3062	0.3161	1.028	0.8337	1.0186	0.6038	0.8017	0.4653	0.9638	0.6038	0.7798	0.2429	1.2246	0.4653	1.2589	0.2429
1068	L-xylulose reductase	Q7Z4W1	DCXR	4	43.9	0.879	0.3474	1.0765	0.361	1.028	0.9513	0.8872	0.3476	1.0765	0.3607	1.0375	0.9507	0.8551	0.3678	1.0471	0.3411	1	0.9064	1.2134	0.1391	1.1588	0.3269	0.8091	0.1391	0.9462	0.384	0.8472	0.3269	1.0375	0.384
1069	Lymphocyte antigen 6 complex locus protein G6f	Q5SQ64	LY6G6F	9	35.4	0.4406	0.2653	0.4529	0.2432	0.631	0.3781	0.3133	0.2401	0.3133	0.2203	0.4446	0.2455	0.5754	0.5089	0.5649	0.5106	0.8954	0.5201	1	0.9391	1.4859	0.9844	0.9817	0.9391	1.4859	0.9342	0.6607	0.9844	0.6607	0.9342
1070	Lymphocyte antigen 75	O60449	LY75	2	13.2	0.9638	0.9521	1.1066	0.8184	0.8551	0.7674	0.673	0.506	0.7798	0.6501	0.597	0.4202	1.0864	0.8527	1.2589	0.654	0.9638	0.9545	1.1482	0.7752	0.879	0.8103	0.8551	0.7752	0.7586	0.6217	1.1169	0.8103	1.2942	0.6217
1071	Lymphocyte cytosolic protein 2	Q13094	LCP2	3	27.2	0.929	0.6422	0.9638	0.9928	0.9036	0.6129	0.9638	0.9674	1	0.6763	0.9376	0.9323	1.1066	0.4678	1.1482	0.2743	1.0765	0.4916	1.028	0.6482	0.9638	0.9648	0.955	0.6482	0.929	0.6188	1.0186	0.9648	1.0568	0.6188
1072	Lymphocyte-specific protein 1	P33241	LSP1	3	24.2	3.3729	0.2262	1.5276	0.5285	1.7219	0.3776	3.4356	0.2089	1.556	0.454	1.7539	0.3344	5.9704	0.1502	2.704	0.2534	3.02	0.2083	0.4207	0.3257	0.4875	0.4393	2.3335	0.3257	1.1169	0.6705	2.0137	0.4393	0.879	0.6705
1073	Lysophospholipid acyltransferase 5	Q6P1A2	LPCAT3	5	13.8	0.863	0.7661	0.8017	0.6362	0.9036	0.7688	1.0568	0.8846	0.9727	0.9525	1.1066	0.8816	0.871	0.8071	0.8091	0.6698	0.912	0.8099	0.9204	0.8392	1.0375	0.9969	1.0666	0.8392	1.1272	0.8363	0.9462	0.9969	0.871	0.8363
1074	Lysosomal acid phosphatase	P11117	ACP2	5	27.7	1.1482	0.8933	0.8872	0.719	1.3552	0.6242	0.7112	0.5844	0.5495	0.3935	0.8318	0.8357	1.028	0.8625	0.7943	0.7457	1.2134	0.6027	0.7656	0.6368	1.1695	0.7045	1.2823	0.6368	1.5136	0.4578	0.8395	0.7045	0.6486	0.4578
1075	Lysosomal alpha-mannosidase	O00754	MAN2B1	4	19.6	1.556	0.0778	1.2134	0.2929	1.6293	0.0762	1.3183	0.5556	1.0186	0.3361	1.3804	0.5358	1.4859	0.088	1.1588	0.3569	1.556	0.0861	0.7656	0.1895	1.0375	0.972	1.2823	0.1895	1.3428	0.1839	0.9462	0.972	0.7311	0.1839
1076	Lysosome-associated membrane glycoprotein 1	P11279	LAMP1	4	12.2	0.5445	0.2541	0.6792	0.3976	0.5649	0.3911	0.5649	0.294	0.7047	0.4598	0.5861	0.4523	0.8551	0.6655	1.0965	0.9599	0.9204	0.9485	1.2706	0.7007	1.0666	0.711	0.7727	0.7007	0.8241	0.9885	0.9204	0.711	1.1912	0.9885
1077	Lysosome-associated membrane glycoprotein 2	P13473	LAMP2	3	9.8	0.9462	0.9275	1.7865	0.252	1.406	0.6735	0.7656	0.6475	1.4322	0.3646	1.1272	0.9585	1.2823	0.6399	2.3121	0.1542	1.8365	0.3733	1.7701	0.2319	1.4322	0.6142	0.5546	0.2319	0.787	0.3843	0.6855	0.6142	1.2474	0.3843
1078	Lysozyme C	P61626	LYZ	5	48.7	4.8753	0.037	4.8306	0.0338	13.0617	0.0269	0.929	0.3549	0.9727	0.2868	2.5586	0.1692	2.7797	0.078	2.729	0.0688	7.7268	0.0504	0.9908	0.8294	3.0761	0.4559	0.9908	0.8294	3.281	0.5707	0.2355	0.4559	0.2051	0.5707
1079	Macrophage migration inhibitory factor	P14174	MIF	5	56.5	2.0701	0.6439	1.9953	0.9056	1.9409	0.6373	1.9953	0.6762	1.9588	0.9487	1.8365	0.6692	1.7539	0.7443	1.7378	0.967	1.6596	0.7365	0.9462	0.7168	0.9376	0.9908	1.0375	0.7168	0.9462	0.7093	1.0471	0.9908	1.0375	0.7093
1080	Macrophage-capping protein	P40121	CAPG	5	23.6	1.2706	0.312	1.3062	0.2732	1.2706	0.3208	1.0093	0.9141	1.0375	0.8071	1.0093	0.9365	1.1272	0.5647	1.1482	0.4894	1.1169	0.5814	1.0186	0.8903	0.9817	0.9774	0.9638	0.8903	0.9638	0.8683	1	0.9774	1.0186	0.8683
1081	Maestro heat-like repeat-containing protein family member 1	Q8NDA8	MROH1	2	15.7	1.3804	0.557	1.5996	0.4384	1.5136	0.477	1.1912	0.7151	1.3932	0.548	1.3183	0.6029	0.9817	0.9917	1.1482	0.7763	1.0864	0.8582	1.1482	0.769	1.0864	0.8503	0.8551	0.769	0.9376	0.9114	0.9036	0.8503	1.0471	0.9114
1082	Magnesium transporter protein 1	Q9H0U3	MAGT1	5	22.1	0.9638	0.9295	0.9204	0.9946	0.9908	0.7716	0.9638	0.9771	0.912	0.947	0.9817	0.8168	0.8872	0.5968	0.8395	0.66	0.912	0.4766	0.9462	0.9242	1.0186	0.8389	1.0375	0.9242	1.0666	0.7751	0.9638	0.8389	0.9204	0.7751
1083	Major facilitator superfamily domain-containing protein 10	Q14728	MFSD10	2	6.2	1.1272	0.7938	0.912	0.8701	1.3183	0.5944	0.9462	0.9322	0.7656	0.6332	1.1169	0.816	1.2359	0.6774	1	0.9921	1.4454	0.5132	0.8017	0.6835	1.1588	0.7554	1.2246	0.6835	1.4322	0.5173	0.8472	0.7554	0.6855	0.5173
1084	Major facilitator superfamily domain-containing protein 6	Q6ZSS7	MFSD6	2	12.4	1.1169	0.768	0.8551	0.7007	1	0.9834	0.9462	0.8986	0.7244	0.4844	0.8395	0.6968	0.8472	0.8222	0.6486	0.4485	0.7516	0.6366	0.7586	0.5371	0.879	0.7826	1.2942	0.5371	1.1482	0.6876	1.1169	0.7826	0.8551	0.6876
1085	Major vault protein	Q14764	MVP	13	40.3	2.0324	0.015	2.2491	0.0225	1.803	0.1075	1.1695	0.6325	1.2942	0.7836	1.0471	0.5818	1.406	0.235	1.556	0.3195	1.2706	0.8532	1.0965	0.8375	0.9036	0.3103	0.8954	0.8375	0.7943	0.413	1.0864	0.3103	1.2359	0.413
1086	Malate dehydrogenase, cytoplasmic	P40925	MDH1	8	40.1	1.2023	0.8181	1.2359	0.4718	1.3062	0.4816	1.3183	0.4405	1.3552	0.2223	1.406	0.2277	1.4588	0.2318	1.4859	0.1029	1.5704	0.1056	1.028	0.618	1.0965	0.6295	0.955	0.618	1.0568	0.9873	0.8954	0.6295	0.929	0.9873
1087	Malate dehydrogenase, mitochondrial	P40926	MDH2	16	55	3.1623	0.0021	5.7544	0.0007	2.3988	0.0041	3.1623	0.0024	5.7544	0.0008	2.3988	0.0048	3.2211	0.0028	5.8614	0.0009	2.466	0.0057	1.8707	0.3532	0.7516	0.5924	0.5152	0.3532	0.3698	0.1639	1.3062	0.5924	2.5823	0.1639
1088	Malectin	Q14165	MLEC	11	53.1	0.9638	0.706	1.0765	0.4938	1.406	0.3696	0.6026	0.14	0.673	0.2716	0.871	0.8083	1.1066	0.8395	1.2474	0.4792	1.5276	0.183	1.1066	0.6032	1.3932	0.2602	0.8872	0.6032	1.2474	0.3675	0.7047	0.2602	0.787	0.3675
1089	Malignant T-cell-amplified sequence 1	Q9ULC4	MCTS1	3	35.4	1.2823	0.5299	2.466	0.2296	0.9462	0.7023	1.4723	0.529	2.8054	0.2292	1.0864	0.7013	1.3804	0.7753	2.6546	0.3284	1.028	0.9903	1.888	0.4401	0.7379	0.7844	0.5012	0.4401	0.3698	0.3324	1.3305	0.7844	2.5586	0.3324
1090	Manganese-transporting ATPase 13A1	Q9HD20	ATP13A1	10	24.6	1.0568	0.8044	0.8472	0.3747	1.0186	0.9827	0.8872	0.4185	0.6982	0.165	0.8472	0.5802	0.9727	0.6272	0.7727	0.2697	0.929	0.8261	0.7798	0.5119	0.9376	0.7878	1.2589	0.5119	1.1912	0.3641	1.0471	0.7878	0.8241	0.3641
1091	Mannose-P-dolichol utilization defect 1 protein	O75352	MPDU1	2	16.6	0.8091	0.7308	1.4859	0.5768	0.7311	0.5248	0.8872	0.9263	1.5849	0.4647	0.8017	0.66	1.0864	0.8297	1.9409	0.3728	0.9817	0.8738	1.7701	0.4336	0.8954	0.7177	0.5546	0.4336	0.5058	0.3371	1.0965	0.7177	1.9409	0.3371
1092	Mannosyl-oligosaccharide 1,2-alpha-mannosidase IA	P33908	MAN1A1	6	19.1	0.9376	0.6357	1.0666	0.7952	0.9908	0.9618	0.8954	0.3969	1.0186	0.8461	0.9462	0.6895	0.871	0.4437	0.9908	0.9312	0.9204	0.7666	1.1376	0.4853	1.0568	0.6054	0.863	0.4853	0.9204	0.8315	0.929	0.6054	1.0666	0.8315
1093	Mannosyl-oligosaccharide glucosidase	Q13724	MOGS	12	36.6	0.8954	0.6089	0.7379	0.3654	1.2134	0.694	0.6138	0.1164	0.5058	0.0616	0.8166	0.4583	0.6194	0.3488	0.5012	0.1941	0.8318	0.955	0.8166	0.6785	1.3183	0.3759	1.2023	0.6785	1.6293	0.2107	0.7447	0.3759	0.6026	0.2107
1094	MAP kinase-activated protein kinase 2	P49137	MAPKAPK2	2	28.5	1.1169	0.6855	1.1588	0.5616	1	0.9729	0.912	0.6603	0.955	0.8108	0.8166	0.4497	1.0864	0.6352	1.1272	0.5232	0.9727	0.9592	1.028	0.8236	0.8872	0.6649	0.955	0.8236	0.8472	0.5458	1.1066	0.6649	1.1588	0.5458
1095	MAP kinase-activated protein kinase 3	Q16644	MAPKAPK3	3	18.3	0.8872	0.8191	1.0568	0.9007	0.955	0.9449	0.7586	0.6231	0.912	0.8602	0.8241	0.7218	0.9204	0.8814	1.0965	0.8376	1	0.9893	1.1803	0.7312	1.0765	0.8711	0.8318	0.7312	0.9036	0.8477	0.912	0.8711	1.0864	0.8477
1096	MAP kinase-activating death domain protein	Q8WXG6	MADD	5	14.6	0.8954	0.6191	0.9908	0.9573	0.8091	0.3763	0.7656	0.1856	0.8395	0.3271	0.6855	0.1093	1	0.8927	1.0965	0.7528	0.8954	0.5807	1.0864	0.6556	0.8872	0.6717	0.9036	0.6556	0.8091	0.4015	1.1066	0.6717	1.2134	0.4015
1097	MARCKS-related protein	P49006	MARCKSL1	2	12.8	0.9376	0.9089	0.7798	0.6477	0.6668	0.4995	1.0864	0.8576	0.9036	0.8463	0.7727	0.6421	0.8241	0.7209	0.6855	0.5188	0.5916	0.4113	0.8241	0.7184	0.7112	0.5488	1.1912	0.7184	0.8551	0.7667	1.3804	0.5488	1.1482	0.7667
1098	Maspardin	Q9NZD8	SPG21	2	29.2	1.1482	0.7503	0.912	0.853	1.1912	0.7026	1.1803	0.7155	0.929	0.8931	1.2134	0.6702	0.8241	0.6917	0.6486	0.4489	0.8472	0.7386	0.7798	0.6336	1.028	0.9424	1.2589	0.6336	1.2942	0.5946	0.955	0.9424	0.7586	0.5946
1099	Mast cell-expressed membrane protein 1	Q8IX19	MCEMP1	2	23.5	1	0.9604	1.1482	0.792	1.0568	0.8612	1.0093	0.9817	1.1482	0.8113	1.0666	0.8816	0.8472	0.7497	0.9727	0.9126	0.8954	0.8408	1.1376	0.8282	1.0471	0.8994	0.863	0.8282	0.912	0.9256	0.9376	0.8994	1.0765	0.9256
1100	Matrin-3	P43243	MATR3	2	21.8	1.0666	0.6066	1.0666	0.4474	1.0186	0.8811	1.0666	0.4846	1.0666	0.3583	1.028	0.7185	1.0375	0.5846	1.0375	0.4311	0.9908	0.8531	0.9908	0.771	0.9462	0.7056	0.9908	0.771	0.9462	0.5226	1.0375	0.7056	1.0375	0.5226
1101	Mediator of RNA polymerase II transcription subunit 11	Q9P086	MED11	2	59.8	0.9727	0.8093	0.912	0.8701	1.5849	0.4279	1.4859	0.5641	1.3932	0.527	2.421	0.253	0.9204	0.8376	0.863	0.8997	1.4859	0.4163	0.929	0.9354	1.5996	0.3619	1.0568	0.9354	1.7219	0.3816	0.6138	0.3619	0.5702	0.3816
1102	Medium-chain specific acyl-CoA dehydrogenase, mitochondrial	P11310	ACADM	7	39.9	1.1912	0.7635	1.2023	0.6441	1.1272	0.9277	1.1588	0.991	1.1588	0.9049	1.0864	0.847	1.2134	0.633	1.2246	0.5403	1.1482	0.8305	1	0.9073	0.9376	0.8055	0.9817	0.9073	0.929	0.719	1.0471	0.8055	1.0568	0.719
1103	Melanoma inhibitory activity protein 3	Q5JRA6	MIA3	2	18	0.8954	0.7911	0.863	0.6822	0.9204	0.7021	0.912	0.761	0.879	0.6566	0.9376	0.6755	0.9462	0.8919	0.912	0.7709	0.9727	0.7934	0.955	0.8715	1.0186	0.8959	1.028	0.8715	1.0568	0.9747	0.9638	0.8959	0.929	0.9747
1104	Melanoma-associated antigen D2	Q9UNF1	MAGED2	3	23.9	1.0093	0.7721	0.9462	0.954	0.9908	0.9261	1.0471	0.8696	0.9727	0.8536	1.0186	0.9724	0.955	0.8109	0.8872	0.5673	0.929	0.6658	0.929	0.7295	0.9638	0.8427	1.0568	0.7295	1.028	0.8806	1.0186	0.8427	0.955	0.8806
1105	Membrane-associated progesterone receptor component 1	O00264	PGRMC1	3	44.1	0.7447	0.6112	0.8954	0.8487	0.5861	0.4163	0.9462	0.9522	1.1272	0.7674	0.7447	0.6199	1.0568	0.8934	1.2706	0.6436	0.8318	0.7384	1.1912	0.7267	0.7798	0.6538	0.8241	0.7267	0.6546	0.4807	1.2589	0.6538	1.4997	0.4807
1106	Membrane-associated progesterone receptor component 2	O15173	PGRMC2	2	20.2	0.9376	0.916	1.0471	0.9065	0.929	0.8976	0.787	0.6662	0.879	0.8158	0.7798	0.6522	0.8017	0.6802	0.8954	0.8329	0.787	0.6659	1.1066	0.8258	0.9817	0.9812	0.8872	0.8258	0.879	0.8085	1	0.9812	1.1169	0.8085
1107	Merlin	P35240	NF2	9	20.7	1.0765	0.8616	1	0.9833	1.1376	0.783	1.2023	0.7118	1.1066	0.8192	1.2589	0.6465	0.8954	0.8391	0.8318	0.7293	0.9462	0.9213	0.9204	0.8776	1.0471	0.9153	1.0666	0.8776	1.1272	0.7979	0.9376	0.9153	0.871	0.7979
1108	Mesencephalic astrocyte-derived neurotrophic factor	P55145	MANF	2	35.2	1.7539	0.362	1.4454	0.5418	1.1169	0.9157	1.9409	0.3091	1.5996	0.4649	1.2246	0.809	2.0137	0.2365	1.6596	0.3556	1.2823	0.6402	0.8091	0.725	0.631	0.4089	1.2134	0.725	0.7586	0.6078	1.556	0.4089	1.2942	0.6078
1109	Mesoderm-specific transcript homolog protein	Q5EB52	MEST	2	16.7	1.2359	0.6726	0.7178	0.5571	1.6144	0.4323	0.9462	0.9224	0.5445	0.37	1.2246	0.6792	0.7112	0.5528	0.413	0.2666	0.929	0.8913	0.5754	0.3949	1.2942	0.6225	1.7061	0.3949	2.2284	0.286	0.7586	0.6225	0.4406	0.286
1110	Metallo-beta-lactamase domain-containing protein 2	Q68D91	MBLAC2	4	37.6	0.8318	0.6253	0.7727	0.5189	0.8318	0.522	0.6668	0.3584	0.6194	0.2997	0.6607	0.3014	0.879	0.782	0.8241	0.6546	0.879	0.6584	0.929	0.8568	0.9908	0.8613	1.0568	0.8568	1.0568	0.9954	0.9908	0.8613	0.929	0.9954
1111	Metastasis suppressor protein 1	O43312	MTSS1	2	24.9	1.0093	0.6458	1.0765	0.678	1.1695	0.5933	0.9727	0.7268	1.028	0.7636	1.1169	0.6663	1.1066	0.5454	1.1803	0.571	1.2823	0.5041	1.0568	0.9567	1.1482	0.9236	0.929	0.9567	1.0765	0.8812	0.8551	0.9236	0.912	0.8812
1112	Metaxin-1	Q13505	MTX1	8	35	0.8872	0.5734	0.4446	0.4385	0.7311	0.9108	0.9376	0.3805	0.4875	0.2854	0.8091	0.6487	0.6194	0.2816	0.3076	0.2103	0.5012	0.4947	0.5058	0.8169	0.8395	0.6479	1.9409	0.8169	1.6444	0.5003	1.1695	0.6479	0.597	0.5003
1113	Metaxin-2	O75431	MTX2	4	39.5	0.8166	0.6751	0.787	0.5023	0.787	0.5085	0.8954	0.688	0.871	0.5109	0.871	0.5172	0.9727	0.9389	0.9376	0.6901	0.9376	0.6997	0.955	0.7399	0.955	0.7502	1.028	0.7399	0.9908	0.9879	1.028	0.7502	0.9908	0.9879
1114	Methionine adenosyltransferase 2 subunit beta	Q9NZL9	MAT2B	2	52.4	1.0471	0.9608	1.3932	0.4579	1.1588	0.895	0.5346	0.409	0.6546	0.8824	0.5649	0.332	0.7798	0.7866	1.0471	0.6511	0.863	0.656	1.3428	0.484	1.0965	0.8566	0.7311	0.484	0.8091	0.3938	0.8954	0.8566	1.2134	0.3938
1115	Methionine aminopeptidase 2	P50579	METAP2	4	19.5	0.9462	0.8383	0.8166	0.5757	0.7656	0.5126	1.1376	0.7201	0.9817	0.964	0.9204	0.8553	1.0186	0.9031	0.879	0.7723	0.8241	0.6807	0.8551	0.6912	0.7943	0.6104	1.1482	0.6912	0.9204	0.8899	1.2359	0.6104	1.0666	0.8899
1116	Methionine--tRNA ligase, cytoplasmic	P56192	MARS	3	15	0.9727	0.7337	1.2359	0.3713	0.929	0.9665	1.2023	0.4276	1.5417	0.224	1.1482	0.5856	0.8318	0.6244	1.0568	0.8743	0.7943	0.4561	1.2589	0.5303	0.9376	0.764	0.7798	0.5303	0.7379	0.3875	1.0471	0.764	1.3305	0.3875
1117	Methyl-CpG-binding protein 2	P51608	MECP2	4	26.8	0.7943	0.5192	0.6252	0.2672	0.5861	0.3147	0.9908	0.7696	0.7727	0.4114	0.7311	0.4271	0.9638	0.9185	0.7516	0.5718	0.7047	0.6559	0.7727	0.5726	0.7311	0.5648	1.2706	0.5726	0.9376	0.9898	1.3428	0.5648	1.0471	0.9898
1118	Methylcrotonoyl-CoA carboxylase beta chain, mitochondrial	Q9HCC0	MCCC2	2	22.7	1.3305	0.5926	1.0471	0.9089	1.2589	0.6456	1.2474	0.6632	0.9817	0.9901	1.1912	0.7241	1.1912	0.7221	0.9376	0.9154	1.1376	0.7887	0.7798	0.6558	0.9462	0.9227	1.2589	0.6558	1.1912	0.716	1.0375	0.9227	0.8241	0.716
1119	Methylcrotonoyl-CoA carboxylase subunit alpha, mitochondrial	Q96RQ3	MCCC1	2	20.1	1.028	0.897	1.0666	0.7757	1.2246	0.5083	1.028	0.9175	1.0568	0.7944	1.2246	0.5193	0.8954	0.6942	0.929	0.8047	1.0666	0.8204	1.028	0.8717	1.1803	0.5662	0.955	0.8717	1.1376	0.6529	0.8318	0.5662	0.863	0.6529
1120	Methylmalonate-semialdehyde dehydrogenase [acylating], mitochondrial	Q02252	ALDH6A1	2	23.6	2.3768	0.1185	6.0256	0.0417	2.8314	0.0592	1.7539	0.5175	4.6559	0.0814	2.0324	0.1829	1.5849	0.4057	4.1687	0.1325	1.888	0.1764	2.6062	0.3359	1.1912	0.484	0.3597	0.3359	0.3802	0.3971	0.8241	0.484	2.421	0.3971
1121	Methylmalonyl-CoA mutase, mitochondrial	P22033	MUT	2	16.5	1.1803	0.5448	0.8872	0.7015	1.0765	0.7851	1.0765	0.7174	0.8091	0.5337	0.9817	0.9733	1.1272	0.6023	0.8472	0.6313	1.0375	0.8722	0.7447	0.4003	0.9036	0.696	1.3183	0.4003	1.2023	0.5487	1.0864	0.696	0.8166	0.5487
1122	Methylosome protein 50	Q9BQA1	WDR77	2	23.1	1.0568	0.8922	0.6855	0.5154	1.1803	0.7293	1.1482	0.7722	0.7379	0.5904	1.2823	0.6304	0.863	0.7821	0.5546	0.3783	0.9638	0.9528	0.6368	0.4629	1.1066	0.825	1.5417	0.4629	1.7219	0.3936	0.8872	0.825	0.5702	0.3936
1123	Methyltransferase-like protein 7A	Q9H8H3	METTL7A	2	28.7	0.8395	0.8076	0.7586	0.8791	0.6546	0.8086	0.8241	0.7271	0.7447	0.9658	0.6486	0.8933	0.9204	0.7803	0.8395	0.9078	0.7178	0.8365	0.9036	0.6971	0.7727	0.6359	1.0864	0.6971	0.8472	0.9271	1.2706	0.6359	1.1588	0.9271
1124	MICAL-like protein 2	Q8IY33	MICALL2	2	12.4	0.9908	0.9493	0.9638	0.9988	0.9376	0.9804	1.0375	0.7775	1.0093	0.8246	0.9817	0.8418	0.929	0.6925	0.9036	0.6531	0.879	0.6398	0.9638	0.9481	0.9376	0.9298	1.0186	0.9481	0.9638	0.9815	1.0471	0.9298	1.0186	0.9815
1125	Microtubule-actin cross-linking factor 1, isoforms 1/2/3/5	Q9UPN3	MACF1	19	27.6	1.028	0.5687	0.929	0.8624	0.8954	0.6055	1.3062	0.0732	1.1912	0.1932	1.1376	0.4755	0.9727	0.7055	0.879	0.4399	0.8318	0.1396	0.879	0.6908	0.8472	0.2641	1.1169	0.6908	0.929	0.4843	1.1588	0.2641	1.0568	0.4843
1126	Microtubule-associated protein 1S	Q66K74	MAP1S	2	12.4	0.871	0.7092	0.5598	0.2998	1.1066	0.7297	1.1376	0.7199	0.7379	0.4995	1.4454	0.3918	0.7379	0.4331	0.4742	0.2252	0.9376	0.819	0.6427	0.3798	1.2589	0.5185	1.5276	0.3798	1.9409	0.2498	0.7798	0.5185	0.5058	0.2498
1127	Microtubule-associated protein RP/EB family member 1	Q15691	MAPRE1	6	36.6	0.5598	0.1619	0.8395	0.6336	1.0864	0.8692	0.7943	0.6196	1.1912	0.7287	1.5136	0.2552	0.6546	0.423	0.955	0.9699	1.2706	0.4364	1.4723	0.3508	1.8707	0.1509	0.6668	0.3508	1.2706	0.6517	0.5248	0.1509	0.7727	0.6517
1128	Microtubule-associated protein RP/EB family member 2	Q15555	MAPRE2	6	19.3	0.8166	0.6966	1.2942	0.5256	0.7379	0.5084	1.0666	0.7102	1.7061	0.2426	0.9727	0.9433	1.0666	0.7745	1.7061	0.2635	0.9727	0.9854	1.5704	0.3491	0.8954	0.7611	0.6252	0.3491	0.5649	0.259	1.0965	0.7611	1.7378	0.259
1129	Minor histocompatibility antigen H13	Q8TCT9	HM13	2	13.8	0.6138	0.4343	0.5058	0.4671	0.5346	0.4413	0.5649	0.29	0.4875	0.3105	0.5297	0.2944	0.7244	0.5224	0.6138	0.5619	0.6668	0.5309	0.8395	0.9438	0.9036	0.9875	1.1695	0.9438	1.0666	0.9562	1.0864	0.9875	0.9204	0.9562
1130	Minor histocompatibility protein HA-1	Q92619	HMHA1	16	32.4	0.8472	0.3508	1.1272	0.9849	0.7112	0.1856	1.2134	0.8885	1.556	0.4324	1.0186	0.5638	1.1803	0.7916	1.5136	0.5049	0.9817	0.4859	1.3062	0.3598	0.8241	0.6596	0.7516	0.3598	0.6486	0.191	1.1912	0.6596	1.5136	0.191
1131	Mitochondrial 2-oxoglutarate/malate carrier protein	Q02978	SLC25A11	15	54.5	0.3631	0.0193	0.4966	0.1348	0.7047	0.3139	0.15	0.0039	0.2109	0.0749	0.2831	0.0721	0.4446	0.0721	0.6368	0.6116	0.912	0.9364	1.3932	0.1987	1.977	0.0835	0.7047	0.1987	1.3804	0.5529	0.4966	0.0835	0.7112	0.5529
1132	Mitochondrial carnitine/acylcarnitine carrier protein	O43772	SLC25A20	7	36.5	0.492	0.3275	0.631	0.633	0.6668	0.7866	0.52	0.1909	0.673	0.3985	0.7112	0.4678	0.7311	0.372	0.9462	0.7524	1.0186	0.8669	1.2942	0.5336	1.3552	0.4559	0.7586	0.5336	1.0666	0.8883	0.7244	0.4559	0.9204	0.8883
1133	Mitochondrial carrier homolog 1	Q9NZJ7	MTCH1	3	27	0.9462	0.8279	0.9908	0.943	0.955	0.8726	0.871	0.6353	0.912	0.7267	0.879	0.6697	0.879	0.6659	0.929	0.7623	0.8872	0.7024	1.0375	0.8822	1	0.9529	0.9462	0.8822	0.955	0.9283	0.9817	0.9529	1.028	0.9283
1134	Mitochondrial carrier homolog 2	Q9Y6C9	MTCH2	3	18.2	0.787	0.7277	0.7047	0.7111	0.6546	0.6094	0.6792	0.6809	0.6026	0.6656	0.5649	0.572	0.6138	0.6651	0.5546	0.6501	0.5152	0.5593	0.8872	0.9797	0.8241	0.8451	1.1066	0.9797	0.9204	0.8643	1.1912	0.8451	1.0666	0.8643
1135	Mitochondrial chaperone BCS1	Q9Y276	BCS1L	3	23.2	0.4446	0.5308	0.4169	0.5139	0.4446	0.5451	0.6792	0.6704	0.6081	0.6471	0.6607	0.6901	0.3698	0.5483	0.3221	0.5306	0.3436	0.5633	0.8872	0.9685	0.9638	0.9744	1.1066	0.9685	1.0765	0.943	1.0186	0.9744	0.912	0.943
1136	Mitochondrial fission 1 protein	Q9Y3D6	FIS1	4	40.1	0.6252	0.7517	0.9036	0.9403	0.4325	0.5897	0.8872	0.714	1.4588	0.9823	0.6486	0.5585	0.7656	0.7643	1.2023	0.9266	0.5445	0.6002	1.556	0.6985	0.6918	0.8099	0.631	0.6985	0.4487	0.5458	1.4191	0.8099	2.1878	0.5458
1137	Mitochondrial fission factor	Q9GZY8	MFF	2	29.2	0.9376	0.9327	0.8241	0.6999	0.9908	0.9543	1	0.9329	0.879	0.8157	1.0568	0.8239	0.9036	0.8985	0.8017	0.6728	0.955	0.989	0.871	0.7557	1.0471	0.8879	1.1272	0.7557	1.1912	0.6646	0.9376	0.8879	0.8241	0.6646
1138	Mitochondrial import inner membrane translocase subunit TIM44	O43615	TIMM44	3	40.7	2.1086	0.0584	3.1046	0.0624	2.3335	0.069	1.9409	0.1566	2.9648	0.2198	2.208	0.2114	1.3804	0.2553	2.1478	0.3738	1.5849	0.307	1.5849	0.9549	1.1482	0.883	0.6194	0.9549	0.673	0.9407	0.8551	0.883	1.4588	0.9407
1139	Mitochondrial import inner membrane translocase subunit TIM50	Q3ZCQ8	TIMM50	4	33.7	0.6194	0.3529	0.5702	0.2414	0.52	0.2484	0.8551	0.658	0.8017	0.4382	0.7244	0.4523	0.7244	0.4614	0.673	0.3095	0.6138	0.319	0.9204	0.6993	0.8395	0.7209	1.0666	0.6993	0.8954	0.9754	1.1695	0.7209	1.0965	0.9754
1140	Mitochondrial import receptor subunit TOM20 homolog	Q15388	TOMM20	3	31.7	1.1588	0.9199	0.929	0.7284	0.7311	0.6989	0.8318	0.7548	0.673	0.5971	0.5445	0.5741	0.7727	0.6404	0.631	0.5124	0.5012	0.494	0.7943	0.7982	0.6368	0.766	1.2359	0.7982	0.787	0.9638	1.5417	0.766	1.2474	0.9638
1141	Mitochondrial import receptor subunit TOM22 homolog	Q9NS69	TOMM22	5	64.8	0.9727	0.8714	1.0864	0.4256	0.8551	0.9438	0.9036	0.9257	1.0093	0.457	0.7943	0.8893	0.8551	0.9544	0.955	0.5342	0.7516	0.7745	1.0965	0.5034	0.871	0.8172	0.8954	0.5034	0.787	0.3959	1.1272	0.8172	1.2474	0.3959
1142	Mitochondrial import receptor subunit TOM40 homolog	O96008	TOMM40	6	28	0.9727	0.8929	0.8954	0.8252	1.0375	0.97	0.9817	0.8778	0.9036	0.8109	1.0375	0.9545	0.8318	0.5246	0.7656	0.4883	0.8872	0.5694	0.912	0.9291	1.0568	0.9223	1.0765	0.9291	1.1376	0.8534	0.929	0.9223	0.863	0.8534
1143	Mitochondrial import receptor subunit TOM6 homolog	Q96B49	TOMM6	4	75.7	0.7798	0.6482	0.7447	0.6016	0.8241	0.7188	0.7447	0.5976	0.7112	0.5558	0.787	0.6614	0.7244	0.5713	0.6982	0.5322	0.7656	0.6313	0.9462	0.9327	1.0471	0.9091	1.0375	0.9327	1.0965	0.8441	0.9376	0.9091	0.8954	0.8441
1144	Mitochondrial import receptor subunit TOM70	O94826	TOMM70A	6	23.5	0.5297	0.1412	0.8872	0.788	0.631	0.2628	0.8954	0.5343	1.5704	0.2866	1.0965	0.8475	0.6138	0.1947	1.0375	0.6606	0.7244	0.4133	1.6904	0.1875	1.2246	0.6706	0.5808	0.1875	0.6982	0.3259	0.8017	0.6706	1.406	0.3259
1145	Mitochondrial inner membrane protein	Q16891	IMMT	22	47.2	0.7047	0.1012	0.7798	0.2405	0.673	0.011	0.6982	0.0583	0.7656	0.1491	0.6607	0.0058	0.6792	0.1244	0.7516	0.2866	0.6486	0.0141	1.0965	0.6152	0.9376	0.2875	0.8954	0.6152	0.8551	0.1249	1.0471	0.2875	1.1482	0.1249
1146	Mitochondrial ornithine transporter 1	Q9Y619	SLC25A15	9	49.5	0.8551	0.6524	0.8318	0.3955	0.7112	0.2371	0.9462	0.6648	0.9204	0.8692	0.787	0.4013	0.8395	0.6757	0.8166	0.4063	0.6918	0.2413	0.9638	0.5745	0.8166	0.3014	1.0186	0.5745	0.8395	0.4523	1.2023	0.3014	1.1695	0.4523
1147	Mitochondrial Rho GTPase 1	Q8IXI2	RHOT1	2	16.5	1.0093	0.9674	0.8395	0.654	1.0666	0.8166	1.0568	0.8691	0.879	0.7325	1.1169	0.7289	0.879	0.7145	0.7311	0.4594	0.929	0.8524	0.8241	0.6307	1.0568	0.847	1.1912	0.6307	1.2589	0.5333	0.929	0.847	0.7798	0.5333
1148	Mitochondrial ribonuclease P protein 1	Q7L0Y3	TRMT10C	2	33.5	1.5276	0.4652	0.9462	0.9271	0.8551	0.7736	1.2706	0.6365	0.787	0.6614	0.7112	0.5534	1.5704	0.4514	0.9638	0.9584	0.871	0.8018	0.6138	0.4343	0.5546	0.3768	1.5996	0.4343	0.8954	0.8402	1.7701	0.3768	1.0965	0.8402
1149	Mitochondrial-processing peptidase subunit alpha	Q10713	PMPCA	2	11.6	1.4723	0.4999	1.7701	0.3777	1.2246	0.6796	1.6749	0.4073	2.0324	0.3189	1.406	0.5356	1.3183	0.5969	1.5996	0.438	1.1066	0.8237	1.2023	0.7137	0.8318	0.7309	0.8166	0.7137	0.6855	0.5223	1.1803	0.7309	1.4322	0.5223
1150	Mitochondrial-processing peptidase subunit beta	O75439	PMPCB	3	37.6	1.0568	0.7013	1.0471	0.9405	1.0666	0.7943	1.1272	0.9583	1.1169	0.6858	1.1376	0.939	1.0765	0.8675	1.0568	0.7676	1.0765	0.9692	0.9817	0.6508	1	0.8977	1	0.6508	1.0093	0.7395	0.9817	0.8977	0.9727	0.7395
1151	Mitofusin-1	Q8IWA4	MFN1	3	22.9	0.8091	0.6959	0.6982	0.5207	0.8017	0.6805	0.7656	0.6916	0.6607	0.5178	0.7586	0.6763	0.7656	0.6148	0.6607	0.4666	0.7586	0.6016	0.8551	0.7472	0.9817	0.9802	1.1482	0.7472	1.1376	0.7642	1	0.9802	0.863	0.7642
1152	Mitofusin-2	O95140	MFN2	9	37.5	0.7516	0.1934	0.8017	0.4104	0.6368	0.0509	0.8472	0.4093	0.9036	0.7577	0.7178	0.119	0.7178	0.142	0.7656	0.3126	0.6081	0.0367	1.0568	0.5965	0.8395	0.407	0.929	0.5965	0.787	0.1916	1.1695	0.407	1.2474	0.1916
1153	Mitogen-activated protein kinase 1	P28482	MAPK1	4	28.9	1.0093	0.7822	1.0765	0.5099	0.9462	0.8237	0.9817	0.738	1.0471	0.9516	0.912	0.6983	1	0.9072	1.0765	0.7799	0.9376	0.8646	1.0568	0.6936	0.929	0.9568	0.929	0.6936	0.871	0.6552	1.0568	0.9568	1.1272	0.6552
1154	Mitogen-activated protein kinase 14	Q16539	MAPK14	5	26.9	0.9908	0.7579	1.028	0.6777	0.9638	0.8212	0.9908	0.9346	1.0186	0.8394	0.9638	0.9949	1.0471	0.7953	1.0765	0.7111	1.0186	0.861	1.0186	0.9023	0.9638	0.9295	0.9638	0.9023	0.9376	0.8346	1.0186	0.9295	1.0471	0.8346
1155	Mitogen-activated protein kinase kinase kinase 5	Q99683	MAP3K5	3	14.4	1.0568	0.7627	0.8318	0.7402	1.1376	0.5988	1.1066	0.7113	0.863	0.7928	1.1803	0.5562	0.7047	0.7168	0.5649	0.3712	0.7516	0.899	0.7798	0.5434	1.0568	0.8098	1.2589	0.5434	1.3428	0.4227	0.929	0.8098	0.7311	0.4227
1156	Mitogen-activated protein kinase kinase kinase kinase 5	Q9Y4K4	MAP4K5	2	12.9	1.0375	0.7994	1.0186	0.9049	1.028	0.7307	0.8472	0.5791	0.8395	0.5152	0.8472	0.6314	1.0093	0.8696	0.9908	0.9794	1	0.7959	0.9727	0.8894	0.9817	0.9213	1.0093	0.8894	1	0.8147	1	0.9213	0.9817	0.8147
1157	Mixed lineage kinase domain-like protein	Q8NB16	MLKL	2	16.1	1.4191	0.5543	1.2823	0.6488	1.2246	0.7211	1.2134	0.7413	1.0965	0.8722	1.0471	0.9641	1.3932	0.5364	1.2589	0.6266	1.2023	0.6959	0.8954	0.8579	0.8551	0.7722	1.0965	0.8579	0.9462	0.9071	1.1482	0.7722	1.0375	0.9071
1158	MMS19 nucleotide excision repair protein homolog	Q96T76	MMS19	2	12.9	1.1482	0.8278	0.7798	0.5978	1.1482	0.8159	0.9376	0.8516	0.6427	0.4304	0.9462	0.8638	1.1169	0.8465	0.7656	0.585	1.1272	0.8345	0.6792	0.4971	1	0.9872	1.4454	0.4971	1.4588	0.4908	0.9817	0.9872	0.673	0.4908
1159	MOB kinase activator 1A	Q9H8S9	MOB1A	2	10.7	0.9036	0.7193	1	0.9474	0.7798	0.574	0.9908	0.9017	1.0965	0.8541	0.8551	0.7179	1	0.91	1.0965	0.8461	0.8551	0.7248	1.0864	0.7638	0.8551	0.8034	0.9036	0.7638	0.7798	0.6078	1.1482	0.8034	1.2589	0.6078
1160	Moesin	P26038	MSN	57	64.1	1.3932	0.1477	0.9204	0.2985	0.7047	0.7219	1.5417	0.2129	1.0375	0.4079	0.8241	0.473	2.466	0.0057	1.6444	0.0143	1.2706	0.2847	0.6546	0.6596	0.5012	0.0693	1.4997	0.6596	0.787	0.1668	1.9588	0.0693	1.2474	0.1668
1161	Monocarboxylate transporter 4	O15427	SLC16A3	3	13.6	0.597	0.3027	0.8166	0.6356	0.7112	0.4364	0.6368	0.3389	0.871	0.7579	0.7516	0.5071	0.5702	0.2963	0.7798	0.614	0.6792	0.4242	1.3552	0.4179	1.1803	0.6028	0.7244	0.4179	0.863	0.6663	0.8318	0.6028	1.1376	0.6663
1162	Monocyte differentiation antigen CD14	P08571	CD14	6	30.1	2.1478	0.3147	1.6904	0.5455	2.704	0.155	1.406	0.6977	1.1066	0.8869	1.7701	0.3089	1.3804	0.6883	1.0864	0.8977	1.7378	0.3048	0.7798	0.6043	1.2589	0.4615	1.2589	0.6043	1.6144	0.2694	0.7798	0.4615	0.6081	0.2694
1163	Monoglyceride lipase	Q99685	MGLL	7	47.5	0.7516	0.6901	1.2589	0.81	0.597	0.529	0.8872	0.9265	1.4859	0.6023	0.7112	0.7051	0.9376	0.9256	1.556	0.5149	0.7516	0.8343	1.6596	0.5564	0.7943	0.7668	0.5916	0.5564	0.4742	0.437	1.2359	0.7668	2.0701	0.437
1164	Msx2-interacting protein	Q96T58	SPEN	3	16.5	0.8091	0.633	0.8395	0.6995	1.0864	0.8213	0.8017	0.6225	0.8395	0.6876	1.0765	0.8354	0.9204	0.8624	0.9638	0.9493	1.2359	0.6032	1.0375	0.9116	1.3305	0.5202	0.9462	0.9116	1.2706	0.5709	0.7379	0.5202	0.7727	0.5709
1165	Multidrug resistance protein 1	P08183	ABCB1	3	12.5	0.4613	0.4529	0.3311	0.3324	0.4093	0.3902	0.3733	0.4257	0.2729	0.3164	0.3281	0.369	0.7656	0.806	0.5546	0.5361	0.6792	0.6672	0.7112	0.6663	0.8872	0.837	1.3804	0.6663	1.2359	0.8049	1.1066	0.837	0.7943	0.8049
1166	Multidrug resistance-associated protein 1	P33527	ABCC1	11	24.2	0.5495	0.1293	0.6026	0.275	0.492	0.0493	0.5445	0.1843	0.5916	0.374	0.4875	0.0728	0.413	0.0219	0.4529	0.0583	0.3698	0.0078	1.0965	0.6362	0.8954	0.5872	0.8954	0.6362	0.8091	0.3174	1.0965	0.5872	1.2134	0.3174
1167	Multidrug resistance-associated protein 4	O15439	ABCC4	10	24.3	0.52	0.1791	0.5546	0.2667	0.5598	0.3043	0.5248	0.0962	0.5598	0.1451	0.5754	0.1668	0.4246	0.0672	0.4487	0.1012	0.4613	0.1164	1.0765	0.7768	1.0864	0.7046	0.912	0.7768	1	0.9227	0.9036	0.7046	0.9817	0.9227
1168	Multifunctional protein ADE2	P22234	PAICS	3	30.1	1.0186	0.9553	0.9817	0.8469	0.9204	0.946	0.8954	0.678	0.863	0.776	0.8166	0.6859	0.9908	0.9071	0.955	0.8005	0.9036	0.8979	0.955	0.8904	0.9036	0.9907	1.028	0.8904	0.9376	0.8996	1.0864	0.9907	1.0471	0.8996
1169	Multimerin-1	Q13201	MMRN1	101	53.3	0.5916	0.0035	1.803	0.0832	1.2134	0.668	0.9817	0.1668	2.884	0.0014	2.1086	0.0349	0.4699	0.0015	1.406	0.2116	0.9727	0.9255	2.8314	0	2.0701	0.0012	0.3467	0	0.6982	0.2158	0.4742	0.0012	1.406	0.2158
1170	Multiple coagulation factor deficiency protein 2	Q8NI22	MCFD2	2	28.1	0.8017	0.6852	1.3062	0.6102	0.7244	0.571	0.6855	0.517	1.1066	0.8182	0.6194	0.4404	0.7112	0.5531	1.1588	0.7601	0.6427	0.4682	1.6144	0.4317	0.8954	0.8385	0.6081	0.4317	0.5495	0.3742	1.0965	0.8385	1.7865	0.3742
1171	Myc target protein 1	Q8N699	MYCT1	4	27.2	0.8318	0.7119	0.9727	0.9941	0.9727	0.9116	0.7943	0.6847	0.929	0.9599	0.9376	0.8782	0.8166	0.7099	0.955	0.9917	0.9638	0.9092	1.1588	0.7166	1.1588	0.7877	0.8472	0.7166	0.9908	0.9173	0.8472	0.7877	0.9908	0.9173
1172	Mycophenolic acid acyl-glucuronide esterase, mitochondrial	Q9NUJ1	ABHD10	5	39.9	1.4454	0.179	0.912	0.1895	3.8726	0.0383	1.5136	0.2337	0.929	0.3009	4.4463	0.0279	3.9084	0.0184	2.2909	0.1176	11.695	0.0026	0.5649	0.8123	3.6644	0.0908	1.7378	0.8123	5.5976	0.4545	0.2679	0.0908	0.1722	0.4545
1173	Myeloblastin	P24158	PRTN3	3	28.9	1.5276	0.2815	2.2909	0.1586	3.1046	0.0595	1.2134	0.6192	1.803	0.3166	2.4434	0.0936	0.8472	0.8786	1.3062	0.457	1.803	0.1196	1.4859	0.5356	1.977	0.1337	0.6607	0.5356	1.3932	0.2292	0.4966	0.1337	0.7047	0.2292
1174	Myeloid cell nuclear differentiation antigen	P41218	MNDA	8	34.4	1.7219	0.6445	2.3121	0.1582	1.6293	0.463	0.4571	0.1106	0.6546	0.3856	0.3873	0.1519	1.4997	0.7569	1.9953	0.2256	1.4191	0.5427	1.3552	0.3443	0.9204	0.7755	0.7244	0.3443	0.6792	0.5071	1.0666	0.7755	1.4454	0.5071
1175	Myeloid-associated differentiation marker	Q96S97	MYADM	5	20.2	0.7379	0.7179	1.0093	0.9477	0.7727	0.6901	0.6668	0.6339	0.912	0.8405	0.6982	0.61	0.5702	0.5263	0.787	0.6905	0.6026	0.5079	1.3552	0.762	1.0375	0.9652	0.7244	0.762	0.7586	0.7324	0.9462	0.9652	1.2942	0.7324
1176	Myeloperoxidase	P05164	MPO	36	51.1	1.803	0.0044	1.5276	0.0189	3.1623	0.024	0.4325	0.0567	0.3733	0.1157	0.8954	0.3237	0.597	0.0745	0.5152	0.1085	1.1066	0.4789	0.8318	0.7039	1.7701	0.5819	1.1803	0.7039	2.0893	0.5845	0.5546	0.5819	0.4699	0.5845
1177	Myosin light chain kinase, smooth muscle	Q15746	MYLK	14	21.1	0.9908	0.9494	1.0093	0.3657	0.9638	0.755	0.955	0.4507	0.9638	0.824	0.929	0.3133	0.9727	0.3992	0.9908	0.8678	0.9462	0.2743	1	0.3178	0.9638	0.7843	0.9817	0.3178	0.9462	0.2412	1.0186	0.7843	1.0375	0.2412
1178	Myosin light polypeptide 6	P60660	MYL6	29	70.2	0.1977	0.058	0.492	0.7027	0.2208	0.0544	0.4487	0.2614	1.1482	0.4826	0.5105	0.2412	0.5248	0.1327	1.3677	0.8276	0.6026	0.1223	2.5351	0.0989	1.1272	0.9518	0.3873	0.0989	0.4406	0.0912	0.871	0.9518	2.2284	0.0912
1179	Myosin regulatory light chain 12A	P19105	MYL12A	49	80.7	0.6427	0.5087	0.4875	0.2767	5.4954	0.5805	0.7516	0.6704	0.5702	0.3716	6.3096	0.7566	0.6918	0.6117	0.5248	0.3361	5.8614	0.6934	0.7516	0.6038	8.0168	0.9044	1.3062	0.6038	10.1859	0.5297	0.1225	0.9044	0.0964	0.5297
1180	Myosin regulatory light polypeptide 9	P24844	MYL9	35	79.7	0.6546	0.3437	0.5152	0.3064	2.704	0.5647	0.7798	0.5011	0.6081	0.4478	3.2211	0.6932	0.673	0.2552	0.5248	0.2278	2.7542	0.5252	0.7727	0.9205	4.0926	0.8761	1.2706	0.9205	5.0119	0.8449	0.2399	0.8761	0.1959	0.8449
1181	Myosin-10	P35580	MYH10	83	43.4	0.8954	0.696	0.8551	0.4001	0.879	0.6293	1.2134	0.4141	1.1588	0.7161	1.1912	0.465	0.7586	0.4775	0.7178	0.2611	0.7447	0.4238	0.9376	0.6348	0.9727	0.9244	1.0471	0.6348	1.028	0.7018	1.0093	0.9244	0.955	0.7018
1182	Myosin-11	P35749	MYH11	84	41.7	1.0186	0.9485	0.9376	0.9165	1.028	0.9458	0.9036	0.8593	0.8318	0.7374	0.912	0.8619	0.863	0.79	0.7943	0.6773	0.871	0.7925	0.912	0.8664	0.9908	0.9973	1.0765	0.8664	1.0765	0.8638	0.9908	0.9973	0.912	0.8638
1183	Myosin-9	P35579	MYH9	626	77.2	0.9036	0	0.9204	0	0.871	0	0.9376	0	0.955	0.1702	0.912	0	0.929	0	0.9462	0.9965	0.9036	0	1.0093	0	0.9638	0	0.9727	0	0.9462	0	1.0186	0	1.0375	0
1184	Myotrophin	P58546	MTPN	4	50.9	0.879	0.7876	1.3183	0.5974	1.0965	0.8248	0.8551	0.7392	1.2823	0.6352	1.0666	0.8775	0.9727	0.9335	1.4588	0.5082	1.2134	0.6926	1.4859	0.4757	1.2359	0.6426	0.6607	0.4757	0.8241	0.7306	0.7943	0.6426	1.1912	0.7306
1185	Myotubularin-related protein 12	Q9C0I1	MTMR12	2	14.1	1.0375	0.8941	1.1169	0.6204	1.1066	0.5737	0.9908	0.9285	1.0666	0.774	1.0666	0.7188	0.9376	0.7113	1.0186	0.9978	1.0093	0.9369	1.0666	0.7094	1.0568	0.6573	0.9204	0.7094	0.9817	0.9391	0.929	0.6573	1	0.9391
1186	Myotubularin-related protein 5	O95248	SBF1	2	11.1	0.9727	0.9364	0.929	0.7501	1.2359	0.2749	0.9376	0.7811	0.8954	0.6138	1.1912	0.3342	0.863	0.478	0.8241	0.3723	1.0965	0.5495	0.9462	0.8092	1.2589	0.255	1.0375	0.8092	1.3183	0.2049	0.7798	0.255	0.7447	0.2049
1187	Na(+)/H(+) exchange regulatory cofactor NHE-RF1	O14745	SLC9A3R1	4	30.5	0.8395	0.745	0.7656	0.6299	0.5649	0.3884	1.0375	0.9327	0.9462	0.9192	0.6982	0.5331	1.2589	0.6546	1.1482	0.7748	0.8472	0.7554	0.9036	0.8539	0.6668	0.4977	1.0864	0.8539	0.7311	0.5808	1.4723	0.4977	1.3428	0.5808
1188	N-acetyl-D-glucosamine kinase	Q9UJ70	NAGK	2	47.1	1.2359	0.6271	1.2023	0.758	1.1272	0.8232	1.0765	0.7768	1.0375	0.9354	0.9727	0.9919	1.1272	0.7481	1.0965	0.9028	1.0186	0.9749	0.9638	0.8358	0.8954	0.7697	1.0186	0.8358	0.929	0.9274	1.0965	0.7697	1.0568	0.9274
1189	N-acetylmuramoyl-L-alanine amidase	Q96PD5	PGLYRP2	2	16.8	1	0.8603	0.7379	0.6481	1.1066	0.755	1.2359	0.6071	0.912	0.9176	1.3677	0.5364	1.0666	0.89	0.787	0.6262	1.1803	0.782	0.7311	0.5552	1.0965	0.8854	1.3428	0.5552	1.4859	0.4931	0.8954	0.8854	0.6607	0.4931
1190	N-acetyltransferase 10	Q9H0A0	NAT10	4	17.9	1.0568	0.7535	0.9376	0.9667	1.0666	0.5801	1.1588	0.3787	1.028	0.5776	1.1588	0.2844	1.0765	0.8422	0.955	0.9029	1.0864	0.6238	0.879	0.796	1	0.8048	1.1169	0.796	1.1272	0.5467	0.9817	0.8048	0.871	0.5467
1191	N-acylethanolamine-hydrolyzing acid amidase	Q02083	NAAA	2	21.7	0.7447	0.5694	1.0093	0.9882	0.9036	0.7868	0.7178	0.5282	0.9727	0.9404	0.871	0.7252	0.929	0.8361	1.2589	0.676	1.1272	0.8796	1.3428	0.5623	1.2023	0.7283	0.7311	0.5623	0.8872	0.7763	0.8166	0.7283	1.1066	0.7763
1192	NAD(P) transhydrogenase, mitochondrial	Q13423	NNT	32	40.8	0.4742	0	0.7447	0.1127	0.5105	0.0019	0.4786	0.0001	0.7516	0.1455	0.52	0.0012	0.6081	0.0021	0.9727	0.923	0.6546	0.0409	1.5849	0.0017	1.0765	0.1802	0.6194	0.0017	0.673	0.0336	0.912	0.1802	1.4588	0.0336
1193	NAD-dependent malic enzyme, mitochondrial	P23368	ME2	20	64	2.0512	0.007	2.6546	0.0066	2.8314	0.0043	2.5119	0.0006	3.2509	0.0011	3.5318	0.0004	2.1677	0.0016	2.7542	0.0016	3.02	0.001	1.3305	0.9766	1.4191	0.7824	0.7379	0.9766	0.9727	0.8049	0.6918	0.7824	1.0093	0.8049
1194	NADH dehydrogenase [ubiquinone] 1 alpha subcomplex subunit 10, mitochondrial	O95299	NDUFA10	8	37.2	1.4588	0.6229	1.0375	0.8931	0.7586	0.6547	1.8707	0.3798	1.3183	0.5593	0.9908	0.9844	2.0512	0.2592	1.4997	0.3738	1.1169	0.6886	0.673	0.713	0.5297	0.3874	1.4588	0.713	0.7379	0.5706	1.8535	0.3874	1.3305	0.5706
1195	NADH dehydrogenase [ubiquinone] 1 alpha subcomplex subunit 12	Q9UI09	NDUFA12	2	33.8	0.8472	0.7192	0.7943	0.6756	0.8551	0.7696	0.8551	0.6202	0.8017	0.5839	0.863	0.6627	0.6982	0.482	0.6546	0.457	0.7047	0.5114	0.929	0.945	1	0.9406	1.0568	0.945	1.0666	0.8865	0.9817	0.9406	0.9204	0.8865
1196	NADH dehydrogenase [ubiquinone] 1 alpha subcomplex subunit 13	Q9P0J0	NDUFA13	3	38.9	0.6918	0.4365	0.7447	0.5561	0.7047	0.3405	0.6427	0.389	0.6918	0.495	0.6546	0.3048	0.6546	0.3933	0.7047	0.5005	0.6668	0.3081	1.0666	0.8164	1.0093	0.8084	0.9204	0.8164	0.9376	0.6432	0.9727	0.8084	1.0471	0.6432
1197	NADH dehydrogenase [ubiquinone] 1 alpha subcomplex subunit 2	O43678	NDUFA2	4	69.7	0.912	0.8352	0.9036	0.7165	0.863	0.545	0.9376	0.8784	0.9204	0.7565	0.8872	0.5773	0.929	0.8744	0.9204	0.7528	0.879	0.5742	0.9817	0.8725	0.9376	0.6748	1	0.8725	0.9462	0.7895	1.0471	0.6748	1.0375	0.7895
1198	NADH dehydrogenase [ubiquinone] 1 alpha subcomplex subunit 4	O00483	NDUFA4	3	45.7	0.7047	0.6671	0.8017	0.743	0.597	0.5405	0.6855	0.6157	0.7656	0.6847	0.5808	0.5022	0.8318	0.8387	0.955	0.9305	0.7047	0.6737	1.1272	0.9056	0.8395	0.8123	0.871	0.9056	0.7379	0.7292	1.1695	0.8123	1.3305	0.7292
1199	NADH dehydrogenase [ubiquinone] 1 alpha subcomplex subunit 5	Q16718	NDUFA5	5	61.2	0.7516	0.2789	0.7727	0.2777	0.597	0.1088	0.8318	0.5071	0.8472	0.5052	0.6546	0.2	0.787	0.4364	0.8091	0.4346	0.6252	0.1704	1.0186	0.9973	0.787	0.4657	0.9638	0.9973	0.7656	0.4676	1.2474	0.4657	1.2823	0.4676
1200	NADH dehydrogenase [ubiquinone] 1 alpha subcomplex subunit 6	P56556	NDUFA6	2	27.3	0.929	0.897	1.0568	0.889	0.871	0.8022	0.912	0.8699	1.0471	0.9163	0.8551	0.7772	1.0093	0.9677	1.1588	0.7632	0.9462	0.9321	1.1272	0.7917	0.929	0.9003	0.871	0.7917	0.8166	0.7062	1.0568	0.9003	1.2023	0.7062
1201	NADH dehydrogenase [ubiquinone] 1 alpha subcomplex subunit 9, mitochondrial	Q16795	NDUFA9	9	39.3	0.8241	0.5334	0.8318	0.6447	0.8017	0.3665	0.863	0.6346	0.871	0.7566	0.8318	0.4446	0.8241	0.4827	0.8318	0.5873	0.7943	0.3287	1	0.8655	0.955	0.7591	0.9817	0.8655	0.9462	0.6368	1.028	0.7591	1.0375	0.6368
1202	NADH dehydrogenase [ubiquinone] 1 beta subcomplex subunit 10	O96000	NDUFB10	3	39	0.6252	0.2866	0.6855	0.3643	0.5346	0.2472	0.7943	0.4498	0.879	0.5788	0.6792	0.3827	0.6194	0.2806	0.6855	0.3563	0.5346	0.2422	1.0965	0.809	0.8472	0.8753	0.8954	0.809	0.7656	0.695	1.1588	0.8753	1.2823	0.695
1203	NADH dehydrogenase [ubiquinone] 1 beta subcomplex subunit 4	O95168	NDUFB4	3	29.5	0.8241	0.6262	0.8551	0.6711	0.8395	0.6142	0.871	0.6713	0.9036	0.7201	0.879	0.6582	0.7727	0.5909	0.7943	0.6325	0.7798	0.5798	1.0186	0.9382	1	0.9825	0.9638	0.9382	0.9727	0.9209	0.9817	0.9825	1.0093	0.9209
1204	NADH dehydrogenase [ubiquinone] 1 beta subcomplex subunit 6	O95139	NDUFB6	2	26.6	0.7943	0.6289	0.8166	0.6258	0.7516	0.5398	0.871	0.7031	0.9036	0.6996	0.8241	0.6002	0.8241	0.6445	0.8551	0.6413	0.7798	0.5524	1.028	0.9956	0.9376	0.8605	0.955	0.9956	0.9036	0.8647	1.0471	0.8605	1.0864	0.8647
1205	NADH dehydrogenase [ubiquinone] 1 beta subcomplex subunit 7	P17568	NDUFB7	2	46.7	0.9036	0.7851	0.7516	0.6279	0.787	0.6241	0.929	0.7814	0.7727	0.625	0.8091	0.6213	0.7447	0.5392	0.6194	0.4437	0.6486	0.4415	0.8241	0.8082	0.863	0.8033	1.1912	0.8082	1.0375	0.9946	1.1376	0.8033	0.9462	0.9946
1206	NADH dehydrogenase [ubiquinone] 1 beta subcomplex subunit 9	Q9Y6M9	NDUFB9	2	39.1	0.7656	0.8817	0.5395	0.5715	0.6668	0.7649	0.7112	0.8724	0.4966	0.5656	0.6194	0.7565	0.6252	0.5545	0.4406	0.3841	0.5495	0.4872	0.6918	0.6516	0.871	0.8749	1.4191	0.6516	1.2474	0.7522	1.1272	0.8749	0.787	0.7522
1207	NADH dehydrogenase [ubiquinone] flavoprotein 1, mitochondrial	P49821	NDUFV1	6	29.5	0.8872	0.6117	0.8551	0.3515	0.929	0.8048	0.8318	0.4389	0.8091	0.242	0.879	0.5994	0.8318	0.3614	0.8017	0.1964	0.871	0.5016	0.955	0.6475	1.0471	0.7905	1.028	0.6475	1.0864	0.4781	0.9376	0.7905	0.9036	0.4781
1208	NADH dehydrogenase [ubiquinone] flavoprotein 2, mitochondrial	P19404	NDUFV2	4	29.3	0.7047	0.5819	0.6546	0.4391	0.5754	0.2951	0.8472	0.9123	0.7943	0.7081	0.6982	0.472	0.7798	0.7375	0.7244	0.5606	0.6368	0.3726	0.929	0.7878	0.8166	0.5292	1.0568	0.7878	0.871	0.6983	1.2023	0.5292	1.1272	0.6983
1209	NADH dehydrogenase [ubiquinone] iron-sulfur protein 2, mitochondrial	O75306	NDUFS2	12	32.4	0.673	0.2723	0.6081	0.0765	0.6607	0.1152	0.6486	0.3998	0.5754	0.1163	0.6427	0.1748	0.5297	0.2566	0.4831	0.0719	0.5058	0.1082	0.9036	0.3891	0.9727	0.5504	1.0864	0.3891	1.0765	0.7774	1.0093	0.5504	0.912	0.7774
1210	NADH dehydrogenase [ubiquinone] iron-sulfur protein 3, mitochondrial	O75489	NDUFS3	10	55.3	0.6607	0.1674	0.6026	0.1889	0.5649	0.0802	0.7727	0.4246	0.7047	0.4705	0.6607	0.2186	0.6792	0.2439	0.6138	0.2738	0.5754	0.119	0.9036	0.9347	0.8472	0.6299	1.0864	0.9347	0.929	0.5746	1.1588	0.6299	1.0568	0.5746
1211	NADH dehydrogenase [ubiquinone] iron-sulfur protein 4, mitochondrial	O43181	NDUFS4	3	44	1.0765	0.9115	1.0471	0.9319	0.9204	0.8235	1.028	0.9237	1	0.9442	0.871	0.8121	0.9908	0.967	0.9638	0.9877	0.8472	0.7729	0.9638	0.9793	0.8395	0.7444	1.0186	0.9793	0.871	0.7621	1.1695	0.7444	1.1272	0.7621
1212	NADH dehydrogenase [ubiquinone] iron-sulfur protein 5	O43920	NDUFS5	2	41.5	0.673	0.4429	0.8241	0.7655	0.6855	0.5068	0.7516	0.5444	0.929	0.9633	0.7656	0.6328	0.7047	0.4411	0.871	0.7616	0.7244	0.5045	1.2246	0.5659	1.0186	0.8629	0.8017	0.5659	0.8241	0.6593	0.9638	0.8629	1.1912	0.6593
1213	NADH dehydrogenase [ubiquinone] iron-sulfur protein 6, mitochondrial	O75380	NDUFS6	2	24.2	0.9376	0.8679	0.8472	0.7445	0.9036	0.8473	1.0471	0.9314	0.9462	0.9328	1.0093	0.953	0.9036	0.8581	0.8241	0.7357	0.871	0.8376	0.8954	0.8658	0.955	0.9783	1.0965	0.8658	1.0471	0.8867	1.028	0.9783	0.9376	0.8867
1214	NADH dehydrogenase [ubiquinone] iron-sulfur protein 7, mitochondrial	O75251	NDUFS7	2	19.3	0.955	0.805	0.9376	0.7816	0.9204	0.7343	0.929	0.7082	0.912	0.6876	0.8954	0.6464	0.955	0.8319	0.9376	0.8079	0.9204	0.7591	0.9727	0.974	0.955	0.9194	1.0093	0.974	0.9727	0.9452	1.028	0.9194	1.0093	0.9452
1215	NADH-cytochrome b5 reductase 1	Q9UHQ9	CYB5R1	8	44.6	0.6194	0.2321	0.7516	0.4991	0.5012	0.2785	0.7586	0.3245	0.9204	0.6711	0.6252	0.2158	0.5916	0.2128	0.7112	0.4605	0.4742	0.273	1.2023	0.5424	0.8241	0.7671	0.8166	0.5424	0.6792	0.3691	1.1912	0.7671	1.4454	0.3691
1216	NADH-cytochrome b5 reductase 3	P00387	CYB5R3	42	60.5	0.5916	0.0241	0.9462	0.4892	0.5395	0.0255	0.6546	0.0189	1.0471	0.4136	0.6081	0.0201	0.5152	0.1316	0.8091	0.7921	0.4699	0.1387	1.5704	0.0841	0.912	0.9746	0.6252	0.0841	0.5702	0.0889	1.0765	0.9746	1.7219	0.0889
1217	NADH-ubiquinone oxidoreductase 75 kDa subunit, mitochondrial	P28331	NDUFS1	13	48.1	0.6427	0.2227	0.6194	0.1295	0.6668	0.0598	0.7178	0.2629	0.6792	0.1556	0.7379	0.073	0.6792	0.4354	0.6486	0.2744	0.7047	0.1376	0.9462	0.7456	1	0.4531	1.0375	0.7456	1.0666	0.6888	0.9817	0.4531	0.9204	0.6888
1218	NADH-ubiquinone oxidoreductase chain 2	P03891	MT-ND2	2	6.6	0.955	0.935	0.8017	0.679	0.7047	0.544	0.6982	0.5384	0.5861	0.4092	0.52	0.3462	0.7798	0.6458	0.6486	0.4781	0.5754	0.397	0.8318	0.7312	0.7311	0.583	1.1803	0.7312	0.871	0.8035	1.3428	0.583	1.1272	0.8035
1219	NADH-ubiquinone oxidoreductase chain 4	P03905	MT-ND4	2	12.2	0.9817	0.9921	1.0471	0.9113	0.9727	0.9528	0.863	0.7361	0.9204	0.8219	0.8472	0.7039	0.8872	0.7783	0.9462	0.8679	0.879	0.7441	1.0568	0.9036	0.9727	0.9606	0.929	0.9036	0.912	0.8654	1.0093	0.9606	1.0765	0.8654
1220	NADH-ubiquinone oxidoreductase chain 5	P03915	MT-ND5	2	10.5	0.8954	0.8368	0.863	0.7617	0.863	0.7856	0.7798	0.6466	0.7447	0.5899	0.7447	0.6077	1	0.9633	0.9638	0.9536	0.9638	0.9808	0.9462	0.9172	0.955	0.9441	1.0375	0.9172	0.9908	0.9728	1.028	0.9441	0.9908	0.9728
1221	NADPH--cytochrome P450 reductase	P16435	POR	2	28.5	0.6368	0.2577	0.7244	0.3144	1.2589	0.5449	0.6792	0.3407	0.7727	0.4158	1.3552	0.4145	0.4742	0.0986	0.5297	0.1173	0.9204	0.7877	1.1169	0.8627	1.9409	0.1297	0.879	0.8627	1.7219	0.1557	0.5058	0.1297	0.5702	0.1557
1222	N-alpha-acetyltransferase 15, NatA auxiliary subunit	Q9BXJ9	NAA15	3	27	1	0.9146	0.912	0.9015	1	0.8043	1.0093	0.8876	0.929	0.7206	1.0186	0.9974	0.9817	0.9479	0.8954	0.7728	0.9817	0.9363	0.9036	0.8198	0.9908	0.8851	1.0864	0.8198	1.0864	0.7186	0.9908	0.8851	0.9036	0.7186
1223	Nascent polypeptide-associated complex subunit alpha	Q13765	NACA	6	36.3	1.0864	0.8259	1.0864	0.8275	0.863	0.7829	1.2246	0.686	1.2359	0.6874	0.9727	0.9379	1.1588	0.7768	1.1695	0.7784	0.9204	0.8322	1	0.9982	0.787	0.6396	0.9817	0.9982	0.7798	0.6409	1.2474	0.6396	1.2589	0.6409
1224	Nck-associated protein 1	Q9Y2A7	NCKAP1	9	22	0.912	0.9358	0.8472	0.6239	0.8318	0.5617	0.912	0.3745	0.8395	0.2275	0.8241	0.1442	0.7516	0.1232	0.6982	0.0695	0.6792	0.0576	0.9204	0.6934	0.9036	0.5718	1.0666	0.6934	0.9727	0.8316	1.0864	0.5718	1.0093	0.8316
1225	Nck-associated protein 1-like	P55160	NCKAP1L	16	29.2	0.9727	0.8564	0.9817	0.9957	0.9462	0.9929	0.955	0.8817	0.9727	0.7462	0.9376	0.7489	0.9462	0.3601	0.955	0.2825	0.9204	0.2839	1	0.8606	0.9638	0.8633	0.9817	0.8606	0.955	0.9972	1.0186	0.8633	1.028	0.9972
1226	NCK-interacting protein with SH3 domain	Q9NZQ3	NCKIPSD	10	27.2	0.8472	0.7873	0.9727	0.952	0.7727	0.4701	0.9727	0.9093	1.1169	0.7467	0.8954	0.7242	0.4699	0.2238	0.5105	0.3108	0.4285	0.1146	1.1376	0.8336	0.912	0.6425	0.863	0.8336	0.8017	0.5055	1.0765	0.6425	1.2246	0.5055
1227	NEDD4-like E3 ubiquitin-protein ligase WWP2	O00308	WWP2	2	19.4	0.8091	0.3385	0.7311	0.2053	0.8551	0.4357	0.871	0.528	0.787	0.3065	0.9204	0.6806	0.7943	0.3095	0.7178	0.1899	0.8395	0.3969	0.8954	0.6072	1.0471	0.8054	1.0965	0.6072	1.1588	0.4697	0.9376	0.8054	0.8472	0.4697
1228	NEDD8	Q15843	NEDD8	3	45.7	1.0093	0.98	1.2474	0.684	1.0093	0.9942	1.0093	0.994	1.2474	0.7045	1.0093	0.9682	1.2706	0.6862	1.5704	0.4853	1.2706	0.7066	1.2246	0.6997	0.9908	0.9742	0.8017	0.6997	0.8017	0.6796	0.9908	0.9742	1.2246	0.6796
1229	NEDD8-activating enzyme E1 catalytic subunit	Q8TBC4	UBA3	2	28.1	0.871	0.8168	0.7727	0.4789	0.9204	0.908	1.0568	0.6867	0.9376	0.8521	1.1169	0.617	0.955	0.9486	0.8395	0.5502	1.0093	0.9558	0.879	0.5812	1.0471	0.9049	1.1169	0.5812	1.1803	0.5254	0.9376	0.9049	0.8318	0.5254
1230	Nesprin-1	Q8NF91	SYNE1	2	14.1	0.8872	0.8229	0.7516	0.6096	0.8241	0.725	1.0375	0.922	0.879	0.8174	0.9727	0.9668	0.955	0.9375	0.8091	0.6964	0.8872	0.8298	0.8395	0.7478	0.929	0.8894	1.1695	0.7478	1.0864	0.8484	1.0568	0.8894	0.9036	0.8484
1231	Nesprin-2	Q8WXH0	SYNE2	4	17.1	1.888	0.2525	0.929	0.7954	2.1677	0.0423	1.3183	0.4188	0.673	0.0739	1.4859	0.0711	1.5849	0.2743	0.8017	0.2026	1.7865	0.0453	0.5152	0.0344	1.1482	0.5644	1.9055	0.0344	2.1878	0.0058	0.8551	0.5644	0.4487	0.0058
1232	Nesprin-3	Q6ZMZ3	SYNE3	3	28.7	1.2823	0.2181	1.1912	0.3411	1.1912	0.349	1.1482	0.4093	1.0666	0.6665	1.0666	0.682	1.1588	0.3852	1.0765	0.6276	1.0765	0.6424	0.9204	0.6462	0.9204	0.6313	1.0666	0.6462	0.9908	0.9817	1.0666	0.6313	0.9908	0.9817
1233	Neurobeachin-like protein 2	Q6ZNJ1	NBEAL2	22	28	0.8091	0.779	0.912	0.8573	0.7447	0.4921	0.492	0.01	0.5248	0.0343	0.4529	0.0045	0.5495	0.0169	0.6026	0.0425	0.5152	0.0076	1.1066	0.6331	0.9036	0.6811	0.8872	0.6331	0.8241	0.3798	1.0864	0.6811	1.1912	0.3798
1234	Neuroblast differentiation-associated protein AHNAK	Q09666	AHNAK	23	32.4	3.281	0	3.2211	0	3.3113	0	2.9376	0	2.9107	0	2.9376	0	4.1305	0	4.0926	0	4.1305	0	0.9462	0.7522	0.9727	0.7056	1.0375	0.7522	0.9638	0.988	1.0093	0.7056	1.0186	0.988
1235	Neuroblastoma-amplified sequence	A2RRP1	NBAS	5	17.8	1.0666	0.9393	1.1272	0.8388	1.1482	0.7379	1.0568	0.9958	1.1169	0.893	1.1376	0.787	1.0093	0.9633	1.0568	0.9331	1.0864	0.8242	1.0471	0.897	1.0666	0.7908	0.9376	0.897	1.0186	0.8879	0.9204	0.7908	0.9638	0.8879
1236	Neuropathy target esterase	Q8IY17	PNPLA6	3	26.7	0.9376	0.919	0.7656	0.754	0.8166	0.8942	2.2491	0.6051	1.9231	0.8867	2.0324	0.5886	1.0666	0.9587	0.879	0.6561	0.9376	0.984	0.8241	0.6874	0.8551	0.9746	1.1912	0.6874	1.0375	0.668	1.1482	0.9746	0.9462	0.668
1237	Neuroplastin	Q9Y639	NPTN	2	20.9	0.9908	0.9898	0.9817	0.9372	0.955	0.9222	0.9908	0.993	0.9817	0.9404	0.955	0.9253	0.9376	0.8964	0.929	0.8457	0.9036	0.8315	0.9817	0.9473	0.955	0.9323	1	0.9473	0.9638	0.9848	1.028	0.9323	1.0186	0.9848
1238	Neutral alpha-glucosidase AB	Q14697	GANAB	23	51.1	1.2134	0.64	1.9588	0.3333	0.7178	0.3295	1.6904	0.1902	2.729	0.1192	0.9908	0.9161	1.9231	0.0416	3.1046	0.0238	1.1376	0.4475	1.6144	0.5848	0.5861	0.1604	0.6081	0.5848	0.3597	0.062	1.6749	0.1604	2.729	0.062
1239	Neutral cholesterol ester hydrolase 1	Q6PIU2	NCEH1	4	17.4	0.929	0.8197	0.7727	0.4271	1.0093	0.9532	0.912	0.7724	0.7586	0.4003	0.9908	0.9964	0.955	0.8961	0.7943	0.473	1.0375	0.8753	0.8241	0.5417	1.0765	0.7757	1.1912	0.5417	1.2942	0.4022	0.912	0.7757	0.7586	0.4022
1240	Neutrophil elastase	P08246	ELANE	6	35.6	1.6749	0.4076	1.2134	0.6947	1.5704	0.4463	1.3804	0.5513	1	0.982	1.2942	0.6142	1.2359	0.6768	0.8954	0.8345	1.1588	0.7585	0.7178	0.5619	0.929	0.9005	1.3677	0.5619	1.2823	0.6266	1.0568	0.9005	0.7656	0.6266
1241	Nexilin	Q0ZGT2	NEXN	4	31	0.9462	0.8557	1.0965	0.5138	0.955	0.8812	1.0471	0.8172	1.2134	0.336	1.0568	0.7925	1	0.8648	1.1588	0.5076	1.0093	0.8904	1.1482	0.4253	1	0.9739	0.8551	0.4253	0.863	0.4399	0.9817	0.9739	1.1376	0.4399
1242	NHP2-like protein 1	P55769	NHP2L1	2	21.9	0.8872	0.8303	0.8395	0.7499	1	0.9842	1.2942	0.6216	1.2246	0.6874	1.4454	0.5084	1.1066	0.8299	1.0471	0.9163	1.2359	0.6694	0.9376	0.9106	1.1169	0.8157	1.0471	0.9106	1.1803	0.7365	0.879	0.8157	0.8318	0.7365
1243	Nicalin	Q969V3	NCLN	4	24.3	0.9817	0.764	1.0765	0.7846	1.0375	0.8368	0.9908	0.9129	1.0864	0.6458	1.0471	0.9511	0.7586	0.107	0.8318	0.1701	0.8017	0.0905	1.0864	0.61	1.0471	0.9616	0.9036	0.61	0.955	0.5274	0.9376	0.9616	1.028	0.5274
1244	Nicastrin	Q92542	NCSTN	2	11.4	0.955	0.9762	0.912	0.7958	0.9817	0.9973	0.912	0.8683	0.871	0.7025	0.9376	0.8939	1.0093	0.9195	0.955	0.8943	1.0375	0.8936	0.9462	0.8175	1.0186	0.9735	1.0375	0.8175	1.0666	0.7934	0.9638	0.9735	0.9204	0.7934
1245	Nicotinamide phosphoribosyltransferase	P43490	NAMPT	2	23.8	1.0666	0.7789	1.3183	0.3351	1.028	0.8856	0.9462	0.8653	1.1695	0.5335	0.912	0.7597	0.9727	0.9464	1.2023	0.4795	0.9376	0.837	1.2246	0.4472	0.955	0.8891	0.8017	0.4472	0.7727	0.3875	1.028	0.8891	1.2706	0.3875
1246	Nicotinate phosphoribosyltransferase	Q6XQN6	NAPRT1	3	35.1	0.8954	0.5734	0.7943	0.4817	0.9462	0.7541	1.0568	0.8317	0.9376	0.6861	1.1169	0.927	0.8241	0.558	0.7311	0.4699	0.871	0.7326	0.879	0.8341	1.0471	0.7656	1.1169	0.8341	1.1803	0.6319	0.9376	0.7656	0.8318	0.6319
1247	Nidogen-1	P14543	NID1	22	39.3	0.6668	0.0347	0.7943	0.1859	0.9727	0.7008	0.7379	0.1052	0.871	0.4494	1.0666	0.8263	0.5152	0.007	0.6081	0.0436	0.7244	0.2399	1.1695	0.3537	1.4191	0.0711	0.8395	0.3537	1.2134	0.3338	0.6918	0.0711	0.8091	0.3338
1248	Nidogen-2	Q14112	NID2	2	13.5	0.6486	0.4929	0.7379	0.4686	0.8166	0.8053	0.6918	0.5042	0.787	0.479	0.871	0.8261	0.7586	0.6306	0.863	0.5957	0.955	0.9674	1.1272	0.9484	1.2474	0.6083	0.871	0.9484	1.0965	0.5751	0.787	0.6083	0.8954	0.5751
1249	NLR family member X1	Q86UT6	NLRX1	7	31.2	0.8241	0.2924	0.912	0.5398	0.8551	0.6058	0.863	0.2957	0.9462	0.5452	0.8954	0.6117	0.8472	0.3494	0.929	0.6325	0.879	0.7051	1.0965	0.6167	1.028	0.5498	0.8954	0.6167	0.9376	0.9174	0.955	0.5498	1.0471	0.9174
1250	Nodal modulator 2	Q5JPE7	NOMO2	11	25.5	1.0568	0.7934	0.8954	0.9356	1.0471	0.8812	0.7447	0.3011	0.6368	0.1825	0.7447	0.2568	0.7311	0.4102	0.6138	0.3059	0.7112	0.3808	0.8395	0.7323	0.9727	0.9108	1.1695	0.7323	1.1588	0.8174	1.0093	0.9108	0.8472	0.8174
1251	Non-histone chromosomal protein HMG-14	P05114	HMGN1	2	40	1.4723	0.4528	0.9908	0.7612	1.1169	0.9801	1.3804	0.4457	0.929	0.7761	1.0471	0.9631	1.1695	0.5318	0.787	0.6334	0.8872	0.8596	0.6668	0.364	0.7516	0.4615	1.4723	0.364	1.1169	0.7442	1.3062	0.4615	0.879	0.7442
1252	Non-histone chromosomal protein HMG-17	P05204	HMGN2	2	22.2	1.5704	0.4456	1.2134	0.6986	0.8954	0.8439	1.8365	0.3583	1.4191	0.5299	1.0471	0.9067	2.3335	0.272	1.803	0.3702	1.3305	0.5866	0.7586	0.6219	0.5649	0.3869	1.2942	0.6219	0.7379	0.5853	1.7378	0.3869	1.3305	0.5853
1253	Non-POU domain-containing octamer-binding protein	Q15233	NONO	9	52.9	0.9204	0.3871	3.02	0.1216	1.9588	0.4803	0.787	0.3105	2.4434	0.1932	1.7378	0.4099	0.9204	0.3063	3.0479	0.1866	1.977	0.6703	3.2509	0.0363	2.1086	0.1781	0.302	0.0363	0.7178	0.5129	0.4656	0.1781	1.3677	0.5129
1254	Non-specific lipid-transfer protein	P22307	SCP2	3	25.8	1.0666	0.8046	2.3988	0.1159	0.9727	0.8887	1.0864	0.6486	2.3988	0.0935	0.9908	0.9396	1.2706	0.4005	2.8054	0.0625	1.1695	0.6176	2.2491	0.1501	0.9036	0.7012	0.4365	0.1501	0.413	0.1007	1.0864	0.7012	2.3768	0.1007
1255	NSFL1 cofactor p47	Q9UNZ2	NSFL1C	3	36.5	1.2823	0.3456	1.2706	0.278	1.2942	0.3292	1.1695	0.4724	1.1588	0.3758	1.1803	0.4491	1.0965	0.4731	1.0864	0.3763	1.1066	0.4497	0.9817	0.8247	1	0.9609	1	0.8247	1.0093	0.8624	0.9817	0.9609	0.9727	0.8624
1256	N-terminal kinase-like protein	Q96KG9	SCYL1	2	17.3	0.9638	0.9564	1.0765	0.8656	1.028	0.9372	1.0186	0.9521	1.1376	0.781	1.0864	0.8482	0.871	0.7907	0.9727	0.963	0.929	0.8906	1.1066	0.8245	1.0568	0.8943	0.8872	0.8245	0.9462	0.927	0.929	0.8943	1.0375	0.927
1257	Nuclear autoantigen Sp-100	P23497	SP100	3	26.1	2.466	0.2433	1.556	0.5294	1.8707	0.3364	2.208	0.3058	1.3804	0.6778	1.6444	0.4299	1.9953	0.3527	1.2474	0.7802	1.4723	0.499	0.5702	0.4706	0.7244	0.7389	1.7219	0.4706	1.2023	0.6666	1.3552	0.7389	0.8166	0.6666
1258	Nuclear autoantigenic sperm protein	P49321	NASP	2	17.3	1.5849	0.3959	1.4322	0.52	1.0864	0.6796	1.6749	0.3542	1.4997	0.4552	1.1482	0.5849	1.406	0.45	1.2706	0.605	0.9638	0.7993	0.8872	0.7276	0.6792	0.5535	1.1066	0.7276	0.7586	0.7641	1.4454	0.5535	1.2942	0.7641
1259	Nuclear factor NF-kappa-B p105 subunit	P19838	NFKB1	4	17.9	0.9908	0.8328	0.912	0.9489	0.9908	0.9064	0.9462	0.9827	0.871	0.815	0.955	0.9363	0.9727	0.8795	0.8954	0.87	0.9817	0.9536	0.912	0.7909	0.9908	0.9024	1.0765	0.7909	1.0765	0.8596	0.9908	0.9024	0.912	0.8596
1260	Nuclear migration protein nudC	Q9Y266	NUDC	3	20.9	1.0093	0.9653	1.2474	0.6162	1.1376	0.7643	0.8551	0.7464	1.0666	0.8665	0.9638	0.9445	0.955	0.9229	1.1803	0.6988	1.0666	0.8671	1.2246	0.6404	1.1066	0.7951	0.8017	0.6404	0.8954	0.8143	0.8872	0.7951	1.0965	0.8143
1261	Nuclear mitotic apparatus protein 1	Q14980	NUMA1	9	38.1	2.6062	0.0092	3.8019	0.0018	1.977	0.0305	2.5823	0.0201	3.7325	0.0036	1.9409	0.0672	2.729	0.0086	4.0179	0.0017	2.0701	0.0286	1.4859	0.3063	0.7047	0.4795	0.6607	0.3063	0.5058	0.1422	1.3932	0.4795	1.9409	0.1422
1262	Nuclear pore complex protein Nup107	P57740	NUP107	3	26.9	1.9409	0.1817	2.2699	0.2516	2.0137	0.247	1.3183	0.5412	1.6144	0.5716	1.5136	0.666	1.8197	0.2237	2.0137	0.3116	1.9231	0.3058	1.2246	0.7731	1.0864	0.7854	0.8017	0.7731	0.8954	0.987	0.9036	0.7854	1.0965	0.987
1263	Nuclear pore complex protein Nup155	O75694	NUP155	5	14.7	0.9638	0.8584	1	0.9881	1.4322	0.1876	0.7586	0.2137	0.7798	0.2547	1.1169	0.7452	0.6982	0.1831	0.7178	0.2163	1.0375	0.8812	1.028	0.8469	1.4588	0.1619	0.955	0.8469	1.4322	0.19	0.673	0.1619	0.6855	0.19
1264	Nuclear pore membrane glycoprotein 210	Q8TEM1	NUP210	15	25.4	0.8395	0.2692	0.7311	0.1809	0.8091	0.1479	0.8241	0.2786	0.7178	0.1878	0.7943	0.1537	1.1376	0.74	0.9817	0.9395	1.0965	0.962	0.863	0.7977	0.9638	0.7046	1.1376	0.7977	1.1169	0.9017	1.0186	0.7046	0.879	0.9017
1265	Nuclear receptor-binding protein	Q9UHY1	NRBP1	3	12.9	0.9204	0.7548	1.0568	0.758	1.0765	0.7298	0.8091	0.4249	0.929	0.8033	0.9462	0.8329	0.8091	0.4192	0.929	0.7935	0.9462	0.823	1.1376	0.5511	1.1588	0.5292	0.863	0.5511	1.0093	0.9688	0.8472	0.5292	0.9727	0.9688
1266	Nuclear transport factor 2	P61970	NUTF2	2	21.3	1.1376	0.7824	0.7798	0.6506	0.8472	0.7583	1.2246	0.6871	0.8395	0.7404	0.912	0.8625	1.1376	0.7876	0.7798	0.6464	0.8472	0.7533	0.6792	0.5106	0.7379	0.5884	1.4454	0.5106	1.0765	0.8667	1.3305	0.5884	0.912	0.8667
1267	Nuclease EXOG, mitochondrial	Q9Y2C4	EXOG	2	14.4	0.8954	0.8415	0.7798	0.6541	0.787	0.6625	1.0765	0.8676	0.9376	0.9121	0.9462	0.9234	1.0093	0.9775	0.879	0.806	0.879	0.8165	0.863	0.7857	0.871	0.796	1.1376	0.7857	1	0.9885	1.1272	0.796	0.9817	0.9885
1268	Nuclease-sensitive element-binding protein 1	P67809	YBX1	4	37.4	2.2699	0.3247	6.792	0.1858	2.729	0.2684	2.5823	0.2908	7.8705	0.1736	3.1046	0.2443	2.5351	0.2856	7.1779	0.1717	3.02	0.2405	3.6644	0.3666	1.1803	0.7352	0.2679	0.3666	0.3467	0.4701	0.8318	0.7352	2.8314	0.4701
1269	Nucleobindin-1	Q02818	NUCB1	3	23.9	1.0568	0.8945	1.1066	0.7436	1.7701	0.5172	1.2823	0.8829	1.3305	0.7898	2.1281	0.5317	0.9204	0.6779	0.9638	0.9171	1.556	0.6411	1.0375	0.723	1.6904	0.3959	0.9462	0.723	1.6596	0.7436	0.5808	0.3959	0.5916	0.7436
1270	Nucleobindin-2	P80303	NUCB2	2	43.8	1.0965	0.7376	1.0375	0.8653	1.028	0.8921	1.2134	0.5635	1.1482	0.658	1.1376	0.6789	1.0186	0.9226	0.9638	0.9364	0.9638	0.909	0.9376	0.8606	0.929	0.8345	1.0471	0.8606	0.9817	0.9723	1.0568	0.8345	1	0.9723
1271	Nucleolar complex protein 2 homolog	Q9Y3T9	NOC2L	3	18.2	1.1588	0.7645	1	0.9919	1.2359	0.6698	1.0965	0.7983	0.955	0.9699	1.1803	0.6993	0.9817	0.9915	0.8551	0.7641	1.0568	0.893	0.863	0.7715	1.0666	0.8847	1.1376	0.7715	1.2246	0.6759	0.9204	0.8847	0.8017	0.6759
1272	Nucleolar protein 56	O00567	NOP56	8	39.2	1.5136	0.4093	1.6144	0.5602	1.1066	0.6776	1.5276	0.4243	1.6596	0.5792	1.0965	0.6989	1.3804	0.5213	1.5136	0.7235	1.0093	0.83	1.0965	0.789	0.7178	0.6609	0.8954	0.789	0.6486	0.8812	1.3677	0.6609	1.5136	0.8812
1273	Nucleolar protein 58	Q9Y2X3	NOP58	4	27.8	1.3183	0.3451	1.7378	0.39	1.4997	0.7838	1.3305	0.362	1.7539	0.409	1.5136	0.8153	1.5996	0.1822	2.1281	0.205	1.8197	0.4294	1.3305	0.9154	1.1272	0.4733	0.7379	0.9154	0.8395	0.533	0.871	0.4733	1.1695	0.533
1274	Nucleolar protein 9	Q86U38	NOP9	3	19.3	1.2942	0.6895	0.7516	0.5629	0.9376	0.9385	1.0666	0.9715	0.631	0.4162	0.787	0.6642	1.0765	0.9943	0.6368	0.4079	0.7943	0.6474	0.5916	0.4059	0.7244	0.6433	1.6596	0.4059	1.2474	0.6016	1.3552	0.6433	0.787	0.6016
1275	Nucleolar RNA helicase 2	Q9NR30	DDX21	2	23.2	1.0765	0.633	0.929	0.7681	1.1376	0.5006	1.1695	0.3941	1.0186	0.7733	1.2474	0.3303	1.0666	0.6166	0.929	0.789	1.1376	0.489	0.863	0.4901	1.0471	0.7868	1.1376	0.4901	1.2134	0.3993	0.9376	0.7868	0.8091	0.3993
1276	Nucleolar transcription factor 1	P17480	UBTF	6	22	0.6546	0.2077	0.6982	0.3537	0.6026	0.1719	0.7178	0.3589	0.7727	0.5913	0.6607	0.2977	0.673	0.2692	0.7244	0.4537	0.6194	0.2227	1.0666	0.6741	0.912	0.8802	0.9204	0.6741	0.8472	0.5728	1.0765	0.8802	1.1588	0.5728
1277	Nucleolin	P19338	NCL	26	41.8	0.6918	0.1535	0.6486	0.0563	0.5297	0.0014	0.5754	0.0785	0.5445	0.0268	0.4446	0.0006	1.0568	0.8239	1.0093	0.7433	0.8166	0.049	0.9462	0.5836	0.7656	0.0315	1.0375	0.5836	0.8017	0.0912	1.2823	0.0315	1.2246	0.0912
1278	Nucleolysin TIAR	Q01085	TIAL1	3	17.6	0.6194	0.4413	0.5808	0.4012	0.7244	0.5682	0.8017	0.6824	0.7516	0.606	0.9376	0.9071	0.7244	0.5697	0.6792	0.51	0.8472	0.7556	0.929	0.8945	1.1588	0.7589	1.0568	0.8945	1.2359	0.6725	0.8472	0.7589	0.7943	0.6725
1279	Nucleophosmin	P06748	NPM1	18	42.9	0.912	0.7134	1.0568	0.4684	0.631	0.1726	1.0765	0.4013	1.2359	0.2409	0.7447	0.3502	1.1169	0.306	1.2706	0.1787	0.7656	0.4551	1.1482	0.7134	0.6855	0.0971	0.8551	0.7134	0.597	0.0538	1.4322	0.0971	1.6444	0.0538
1280	Nucleoprotein TPR	P12270	TPR	9	20.2	1.0186	0.3613	0.9204	0.5839	0.955	0.8416	1.0965	0.1432	1	0.8898	1.0375	0.625	1.0965	0.6215	1	0.3533	1.028	0.5708	0.9036	0.1728	0.9376	0.2787	1.0864	0.1728	1.028	0.7234	1.0471	0.2787	0.955	0.7234
1281	Nucleoside diphosphate kinase B	P22392	NME2	5	48.7	0.7586	0.7631	1.4191	0.2766	0.7379	0.5721	0.8017	0.7807	1.4859	0.2687	0.7943	0.5871	1.0186	0.6844	1.8535	0.1137	1	0.8914	1.7701	0.189	0.9817	0.7849	0.5546	0.189	0.5346	0.1343	1	0.7849	1.8365	0.1343
1282	Nucleosome assembly protein 1-like 1	P55209	NAP1L1	25	59.1	0.2965	0.0648	0.3311	0.1986	0.2911	0.1113	0.3945	0.0149	0.4406	0.0937	0.3873	0.0314	0.2805	0.0745	0.3192	0.4227	0.2805	0.1604	1.0765	0.2539	0.9727	0.6161	0.912	0.2539	0.8872	0.4958	1.0093	0.6161	1.1066	0.4958
1283	Nucleosome assembly protein 1-like 4	Q99733	NAP1L4	11	41.3	0.3467	0.3153	0.4406	0.3465	0.2606	0.2187	0.6546	0.9132	0.879	0.9608	0.4699	0.4749	0.6194	0.512	0.8318	0.5846	0.4529	0.3073	1.3428	0.875	0.7178	0.518	0.7311	0.875	0.5598	0.4573	1.3677	0.518	1.7539	0.4573
1284	Obg-like ATPase 1	Q9NTK5	OLA1	4	25.3	1.2359	0.5599	1.4191	0.4956	1.1912	0.6055	1.0186	0.9099	1.1695	0.7978	0.9817	0.9819	0.9727	0.9353	1.1169	0.9464	0.9376	0.8646	1.1376	0.8827	0.955	0.9277	0.863	0.8827	0.8318	0.8142	1.028	0.9277	1.1803	0.8142
1285	Osteoclast-stimulating factor 1	Q92882	OSTF1	3	27.6	1.1588	0.9887	1.3428	0.6233	1.5417	0.5782	0.8318	0.6157	0.955	0.9791	1.1272	0.9624	1.4322	0.6089	1.6444	0.3658	1.9055	0.3398	1.1376	0.6323	1.3183	0.5866	0.863	0.6323	1.1588	0.9415	0.7447	0.5866	0.8472	0.9415
1286	Oxygen-dependent coproporphyrinogen-III oxidase, mitochondrial	P36551	CPOX	3	32.8	1.3183	0.484	0.9638	0.9735	1.3932	0.4774	1.2823	0.5099	0.929	0.9743	1.3428	0.5026	1.1803	0.7009	0.8551	0.7038	1.2474	0.6897	0.7178	0.4969	1.0471	0.9858	1.3677	0.4969	1.4322	0.4899	0.9376	0.9858	0.6855	0.4899
1287	Oxysterol-binding protein-related protein 8	Q9BZF1	OSBPL8	4	20	1.2134	0.2037	1.1376	0.3219	1.0471	0.81	1.1482	0.2117	1.0765	0.3339	0.9908	0.8318	1.1695	0.2271	1.0965	0.3572	1.0093	0.8728	0.929	0.7317	0.863	0.2811	1.0568	0.7317	0.912	0.4365	1.1376	0.2811	1.0765	0.4365
1288	P2X purinoceptor 1	P51575	P2RX1	8	34.1	0.912	0.751	0.5808	0.1676	0.6252	0.5157	0.7244	0.6791	0.4875	0.0639	0.5152	0.2606	0.9036	0.7679	0.5754	0.1629	0.6427	0.4087	0.6138	0.113	0.6918	0.2835	1.5996	0.113	1.1272	0.4892	1.4191	0.2835	0.871	0.4892
1289	Pannexin-1	Q96RD7	PANX1	5	32.4	0.8091	0.3209	0.879	0.3945	0.8872	0.4572	0.879	0.4979	0.9462	0.6157	0.955	0.7111	0.8166	0.5518	0.8872	0.6806	0.8954	0.7827	1.0765	0.8379	1.0765	0.7314	0.912	0.8379	1	0.8863	0.912	0.7314	0.9817	0.8863
1290	Paraspeckle component 1	Q8WXF1	PSPC1	4	34	1.2474	0.2151	1.0093	0.935	1.0568	0.9658	1.1588	0.2939	0.9376	0.8216	0.9817	0.6928	1.1588	0.2383	0.9462	0.9658	0.9908	0.8288	0.8017	0.227	0.8395	0.1869	1.2246	0.227	1.0375	0.862	1.1695	0.1869	0.9462	0.862
1291	PC4 and SFRS1-interacting protein	O75475	PSIP1	2	24.5	1.1695	0.4981	0.9908	0.9949	1.1272	0.5887	1.0666	0.706	0.912	0.7047	1.028	0.8466	0.929	0.726	0.7943	0.3829	0.8954	0.6065	0.8395	0.5006	0.955	0.8429	1.1695	0.5006	1.1169	0.592	1.028	0.8429	0.879	0.592
1292	PDZ and LIM domain protein 1	O00151	PDLIM1	13	47.7	1.6444	0.1751	1.4454	0.0681	1.6596	0.0419	1.4588	0.5335	1.2823	0.2436	1.4588	0.1567	1.9409	0.0497	1.7219	0.0186	1.977	0.0115	0.8551	0.563	1.0093	0.3928	1.1482	0.563	1.1482	0.7731	0.9727	0.3928	0.8551	0.7731
1293	PDZ and LIM domain protein 7	Q9NR12	PDLIM7	5	13.4	1	0.9793	1.1066	0.6787	1.0186	0.9939	0.9727	0.7688	1.0765	0.9194	0.9908	0.7443	0.9817	0.905	1.0864	0.7823	1	0.8786	1.0965	0.6965	1.0093	0.9732	0.8954	0.6965	0.912	0.6736	0.9727	0.9732	1.0765	0.6736
1294	Peptidyl-prolyl cis-trans isomerase A	P62937	PPIA	35	71.5	1.4859	0.0943	4.0926	0.002	3.5975	0.1875	1.4588	0.0712	3.8019	0.0015	3.767	0.0728	1.6144	0.0635	4.3652	0.0014	4.0179	0.1437	2.884	0.0377	2.5586	0.992	0.3404	0.0377	0.955	0.1141	0.3837	0.992	1.028	0.1141
1295	Peptidyl-prolyl cis-trans isomerase B	P23284	PPIB	7	38	1.5417	0.2248	1.6596	0.1269	1.7219	0.296	1.5417	0.2927	1.6749	0.1661	1.7378	0.3821	1.9409	0.063	2.1086	0.0368	2.1878	0.0827	1.0666	0.675	1.1169	0.8362	0.9204	0.675	1.0375	0.5369	0.879	0.8362	0.9462	0.5369
1296	Peptidyl-prolyl cis-trans isomerase F, mitochondrial	P30405	PPIF	3	42.5	1.2246	0.7231	1.1695	0.5647	1.1272	0.7367	1.2706	0.6879	1.2023	0.5392	1.1695	0.7008	1.0093	0.9811	0.955	0.8026	0.929	0.9647	0.9376	0.7856	0.912	0.9836	1.0471	0.7856	0.955	0.7711	1.0765	0.9836	1.028	0.7711
1297	Peptidyl-prolyl cis-trans isomerase FKBP1A	P62942	FKBP1A	2	25	1.0093	0.9863	1.1169	0.892	1.0186	0.939	0.9376	0.9401	1.0375	0.9376	0.9462	0.8934	1.0864	0.8471	1.2023	0.7374	1.0965	0.8927	1.0965	0.8788	1	0.9525	0.8954	0.8788	0.9036	0.8337	0.9817	0.9525	1.0864	0.8337
1298	Peptidyl-prolyl cis-trans isomerase FKBP2	P26885	FKBP2	3	50.7	1.2134	0.6944	1.2023	0.6105	1.1912	0.6881	1.0093	0.8689	1	0.7633	0.9908	0.8612	1.0666	0.7974	1.0471	0.6995	1.0471	0.7901	0.9727	0.886	0.9727	0.992	1.0093	0.886	0.9908	0.8938	1.0093	0.992	0.9908	0.8938
1299	Peptidyl-prolyl cis-trans isomerase FKBP4	Q02790	FKBP4	3	53.8	1.028	0.8145	0.9638	0.9424	1.028	0.8416	0.9204	0.7056	0.863	0.3741	0.9204	0.4978	0.9817	0.9639	0.9204	0.7678	0.9817	0.9531	0.929	0.7776	0.9908	0.8882	1.0568	0.7776	1.0471	0.7096	0.9908	0.8882	0.9376	0.7096
1300	Peptidyl-prolyl cis-trans isomerase FKBP5	Q13451	FKBP5	3	40.3	1.2474	0.3622	1.1169	0.6877	1.0568	0.6991	1.1912	0.4069	1.0765	0.7692	1.0093	0.7813	1.2589	0.4051	1.1376	0.766	1.0666	0.7782	0.8954	0.5531	0.8395	0.5438	1.0965	0.5531	0.929	0.9869	1.1695	0.5438	1.0568	0.9869
1301	Peptidyl-prolyl cis-trans isomerase FKBP8	Q14318	FKBP8	2	11.9	0.8395	0.6924	0.8551	0.7587	0.8551	0.8217	0.9817	0.9083	1	0.9882	1	0.9416	0.9376	0.7878	0.955	0.8623	0.955	0.9307	1.0093	0.9199	1.0093	0.8518	0.9727	0.9199	0.9908	0.9299	0.9727	0.8518	0.9908	0.9299
1302	Peptidyl-tRNA hydrolase 2, mitochondrial	Q9Y3E5	PTRH2	5	46.9	0.2606	0.5441	0.227	0.2729	0.3133	0.5416	0.1138	0.3314	0.1086	0.245	0.1528	0.2275	0.1941	0.2684	0.177	0.1377	0.2535	0.3537	0.879	0.558	1.1482	0.7589	1.1169	0.558	1.3062	0.99	0.8551	0.7589	0.7516	0.99
1303	Perforin-1	P14222	PRF1	11	34.1	0.3565	0.0156	0.5012	0.0509	1.5704	0.8893	0.1459	0.0026	0.2051	0.0062	0.5808	0.1277	1.5136	0.122	2.1677	0.0337	6.4863	0.0025	1.4191	0.3449	4.2073	0.0134	0.6918	0.3449	3.0479	0.0427	0.2312	0.0134	0.3192	0.0427
1304	Perilipin-3	O60664	PLIN3	2	19.8	0.929	0.884	1.0568	0.8403	0.9727	0.9108	0.9204	0.8978	1.0471	0.827	0.9638	0.9247	0.863	0.6989	0.9817	0.9548	0.9036	0.7211	1.1272	0.7358	1.0375	0.9726	0.871	0.7358	0.912	0.7592	0.9462	0.9726	1.0765	0.7592
1305	Peroxiredoxin-1	Q06830	PRDX1	3	31.7	1.1695	0.334	1.1066	0.4978	1.1169	0.4579	1.1272	0.4172	1.0666	0.6244	1.0864	0.575	1.0864	0.576	1.0375	0.8457	1.0471	0.7847	0.9376	0.7022	0.9462	0.7596	1.0471	0.7022	1	0.9358	1.0375	0.7596	0.9817	0.9358
1306	Peroxiredoxin-2	P32119	PRDX2	7	62.1	2.5351	0.2177	2.9648	0.1082	1.5136	0.6218	9.2045	0.0079	11.4815	0.0058	6.0813	0.0129	2.421	0.1678	2.7542	0.0859	1.3932	0.4802	1.2134	0.5714	0.5916	0.388	0.7798	0.5714	0.4571	0.184	1.6596	0.388	1.9953	0.184
1307	Peroxiredoxin-4	Q13162	PRDX4	8	49.8	1.2474	0.5557	1.5849	0.8867	0.8551	0.6376	1.8535	0.0939	2.3335	0.2471	1.2823	0.3585	1.4859	0.34	1.8535	0.8623	1	0.9487	1.2823	0.4912	0.6792	0.3138	0.7656	0.4912	0.5395	0.7682	1.4454	0.3138	1.8197	0.7682
1308	Peroxiredoxin-5, mitochondrial	P30044	PRDX5	6	77.6	1.7701	0.1602	1.5276	0.4031	1.3677	0.2563	2.0701	0.1214	1.7539	0.3547	1.556	0.1932	2.2699	0.106	1.9231	0.2658	1.7219	0.168	0.8166	0.475	0.7447	0.7107	1.2023	0.475	0.863	0.733	1.3183	0.7107	1.1376	0.733
1309	Peroxiredoxin-6	P30041	PRDX6	11	74.1	0.631	0.5188	1.5417	0.676	0.5012	0.1333	0.6918	0.866	1.7061	0.2336	0.5495	0.4413	1.1376	0.5132	2.8576	0.1081	0.912	0.7723	2.466	0.2985	0.787	0.3532	0.3981	0.2985	0.3105	0.067	1.2474	0.3532	3.1623	0.067
1310	Peroxisomal acyl-coenzyme A oxidase 1	Q15067	ACOX1	15	37	0.6368	0.1028	0.5152	0.02	0.6668	0.1021	0.492	0.0339	0.3981	0.0067	0.5105	0.0336	0.5649	0.0754	0.4613	0.0146	0.5916	0.0749	0.7943	0.3411	1.0765	0.9967	1.2359	0.3411	1.3183	0.343	0.912	0.9967	0.7447	0.343
1311	Peroxisomal acyl-coenzyme A oxidase 3	O15254	ACOX3	2	16.9	1.3183	0.604	0.9727	0.9061	1.1695	0.7564	1.028	0.9314	0.7586	0.5873	0.912	0.8705	1.1588	0.782	0.8551	0.7002	1.028	0.9733	0.7311	0.5457	0.879	0.806	1.3428	0.5457	1.1912	0.6793	1.1169	0.806	0.8241	0.6793
1312	Peroxisomal multifunctional enzyme type 2	P51659	HSD17B4	25	53.8	1.0765	0.9007	1.3062	0.1228	1.1695	0.6803	0.7379	0.2806	0.8954	0.7065	0.787	0.4226	1.1376	0.4417	1.3804	0.0354	1.2246	0.295	1.2134	0.1527	1.0765	0.7733	0.8091	0.1527	0.871	0.2449	0.912	0.7733	1.1272	0.2449
1313	Persulfide dioxygenase ETHE1, mitochondrial	O95571	ETHE1	3	29.5	3.1046	0.3461	2.3988	0.4624	1.803	0.4382	2.704	0.4226	2.1086	0.5904	1.556	0.5553	2.5351	0.4471	1.977	0.6316	1.4588	0.5931	0.7379	0.6904	0.5649	0.7369	1.3305	0.6904	0.7178	0.9428	1.7378	0.7369	1.3677	0.9428
1314	Phenylalanine--tRNA ligase alpha subunit	Q9Y285	FARSA	4	17.5	1.028	0.6284	0.929	0.7335	1.0471	0.6516	1.028	0.7355	0.929	0.6266	1.0471	0.7615	1.0471	0.6259	0.9376	0.7362	1.0568	0.6491	0.8872	0.4395	1	0.9713	1.1066	0.4395	1.1169	0.4561	0.9817	0.9713	0.879	0.4561
1315	Phenylalanine--tRNA ligase beta subunit	Q9NSD9	FARSB	2	9.5	0.7943	0.5171	1.0471	0.8216	1.1169	0.6773	0.6368	0.2716	0.8472	0.5116	0.9036	0.6125	0.9462	0.8839	1.2474	0.4842	1.3428	0.4131	1.3183	0.4332	1.406	0.3738	0.7447	0.4332	1.0568	0.8336	0.6982	0.3738	0.929	0.8336
1316	Phosphate carrier protein, mitochondrial	Q00325	SLC25A3	23	41.2	0.3945	0.0374	0.8241	0.6894	0.7047	0.7411	0.3251	0.0142	0.6855	0.3117	0.5702	0.2242	0.5346	0.0537	1.1376	0.866	0.9638	0.7948	2.1677	0.0684	1.803	0.1313	0.4529	0.0684	0.863	0.8983	0.5445	0.1313	1.1376	0.8983
1317	Phosphatidate cytidylyltransferase 2	O95674	CDS2	4	28.3	0.912	0.7931	0.9036	0.7845	0.929	0.8439	0.879	0.7134	0.879	0.7057	0.9036	0.7597	0.879	0.6984	0.871	0.6908	0.8954	0.7436	0.9817	0.9904	1.0093	0.945	1	0.9904	1.0186	0.9354	0.9727	0.945	0.9638	0.9354
1318	Phosphatidylglycerophosphatase and protein-tyrosine phosphatase 1	Q8WUK0	PTPMT1	2	23.9	0.8551	0.8114	0.7943	0.6048	0.9638	0.8894	1.0093	0.8701	0.929	0.8725	1.1376	0.7932	0.863	0.7213	0.7943	0.5413	0.9727	0.7923	0.912	0.7523	1.1169	0.9178	1.0765	0.7523	1.2134	0.6849	0.879	0.9178	0.8091	0.6849
1319	Phosphatidylinositide phosphatase SAC1	Q9NTJ5	SACM1L	27	56.4	0.5495	0.0026	0.6081	0.0195	0.3698	0	0.8395	0.5346	0.955	0.8285	0.5702	0.0038	0.7047	0.3137	0.787	0.5142	0.4742	0.0034	1.1272	0.7519	0.6668	0.0155	0.871	0.7519	0.5916	0.0234	1.4723	0.0155	1.6596	0.0234
1320	Phosphatidylinositol 3,4,5-trisphosphate 5-phosphatase 1	Q92835	INPP5D	5	22.5	1.3305	0.4362	1.7378	0.1833	1.2589	0.5955	1.3804	0.3882	1.8197	0.1607	1.2942	0.5359	1.7061	0.1802	2.2284	0.0714	1.6144	0.2603	1.3428	0.5278	0.9204	0.7936	0.7311	0.5278	0.6855	0.3818	1.0666	0.7936	1.4322	0.3818
1321	Phosphatidylinositol 4,5-bisphosphate 3-kinase catalytic subunit beta isoform	P42338	PIK3CB	3	17.9	0.9204	0.6683	0.9638	0.8895	0.9817	0.9947	0.8241	0.4321	0.871	0.5347	0.8872	0.7124	0.8241	0.3592	0.863	0.5659	0.879	0.6654	1.0471	0.771	1.0666	0.6623	0.9376	0.771	1.0093	0.8799	0.9204	0.6623	0.9727	0.8799
1322	Phosphatidylinositol 4-kinase alpha	P42356	PI4KA	4	17.9	0.9036	0.8122	0.7943	0.4559	0.879	0.5617	0.9204	0.7754	0.8166	0.4087	0.9036	0.5052	0.8166	0.492	0.7178	0.2628	0.7943	0.3259	0.871	0.594	0.9727	0.7217	1.1272	0.594	1.1066	0.8519	1.0093	0.7217	0.8872	0.8519
1323	Phosphatidylinositol 4-kinase type 2-alpha	Q9BTU6	PI4K2A	3	17.3	0.7656	0.5883	0.7379	0.4911	1	0.7895	0.5916	0.4147	0.5702	0.3474	0.7656	0.5633	0.879	0.8634	0.863	0.7328	1.1588	0.9019	0.9638	0.862	1.3062	0.7699	1.0186	0.862	1.3428	0.6482	0.7516	0.7699	0.7311	0.6482
1324	Phosphatidylinositol 4-phosphate 5-kinase type-1 gamma	O60331	PIP5K1C	3	19.9	0.6368	0.4604	0.6918	0.5253	0.597	0.4192	0.7047	0.5458	0.7656	0.6303	0.6607	0.4921	0.8318	0.7343	0.9036	0.8537	0.7798	0.6546	1.0765	0.8686	0.929	0.8993	0.912	0.8686	0.8551	0.775	1.0568	0.8993	1.1482	0.775
1325	Phosphatidylinositol 5-phosphate 4-kinase type-2 alpha	P48426	PIP4K2A	6	41.6	0.8472	0.7612	1.0666	0.7038	0.7178	0.4239	1.0471	0.7154	1.3183	0.7492	0.8954	0.3946	1.3183	0.6753	1.6596	0.3118	1.1272	0.9061	1.2589	0.5071	0.8395	0.5963	0.7798	0.5071	0.6668	0.2722	1.1695	0.5963	1.4723	0.2722
1326	Phosphatidylinositol 5-phosphate 4-kinase type-2 beta	P78356	PIP4K2B	2	15.9	1.8365	0.3592	1.5276	0.471	1.3932	0.5453	1.5849	0.4443	1.3062	0.6081	1.1912	0.7157	1.4723	0.4956	1.2134	0.6902	1.1169	0.8141	0.8166	0.7126	0.7516	0.6056	1.2023	0.7126	0.9036	0.857	1.3062	0.6056	1.0864	0.857
1327	Phosphatidylinositol glycan anchor biosynthesis class U protein	Q9H490	PIGU	2	8.3	0.7311	0.708	0.3837	0.4358	0.5058	0.5676	0.7244	0.7846	0.3837	0.4746	0.492	0.6262	0.7244	0.7552	0.3837	0.4595	0.5152	0.6035	0.5152	0.598	0.6792	0.8066	1.9055	0.598	1.2942	0.748	1.4454	0.8066	0.7586	0.748
1328	Phosphatidylinositol transfer protein beta isoform	P48739	PITPNB	2	45.8	0.4529	0.2817	0.4656	0.2823	0.4207	0.2526	0.6668	0.448	0.6855	0.449	0.6252	0.3976	0.4699	0.2468	0.4831	0.2473	0.4365	0.2221	1.0186	0.9982	0.9204	0.9077	0.9638	0.9982	0.8954	0.9059	1.0666	0.9077	1.0965	0.9059
1329	Phosphatidylinositol-binding clathrin assembly protein	Q13492	PICALM	2	21.5	0.929	0.9994	1.0965	0.9923	2.5823	0.2798	0.631	0.579	0.7311	0.5842	1.9231	0.4059	0.871	0.8159	1.028	0.8236	2.4434	0.3183	1.1695	0.9917	2.8054	0.2796	0.8395	0.9917	2.3768	0.2812	0.3467	0.2796	0.4055	0.2812
1330	Phosphatidylserine synthase 1	P48651	PTDSS1	2	9.1	1.2134	0.9875	1.0471	0.8343	3.7325	0.7619	0.6668	0.6107	0.5702	0.7494	2.1086	0.8209	0.8395	0.7932	0.7178	0.9677	2.6062	0.9521	0.8551	0.8227	3.0761	0.7512	1.1482	0.8227	3.5645	0.9201	0.3192	0.7512	0.2754	0.9201
1331	Phosphatidylserine synthase 2	Q9BVG9	PTDSS2	2	14.6	0.9376	0.9236	0.7047	0.4891	0.9908	0.891	0.8872	0.8955	0.673	0.4756	0.9462	0.8633	1.1066	0.7503	0.8395	0.7046	1.1695	0.7793	0.7516	0.5285	1.0471	0.9667	1.3062	0.5285	1.3932	0.5471	0.9376	0.9667	0.7047	0.5471
1332	Phosphoenolpyruvate carboxykinase [GTP], mitochondrial	Q16822	PCK2	3	27	1.6596	0.3369	1.0965	0.6664	1.2134	0.3852	1.8535	0.3044	1.3062	0.583	1.3932	0.3331	1.4191	0.6724	0.9727	0.8771	1.0568	0.7363	0.6792	0.5541	0.7244	0.9188	1.4454	0.5541	1.0864	0.6281	1.3552	0.9188	0.9036	0.6281
1333	Phosphofurin acidic cluster sorting protein 1	Q6VY07	PACS1	4	18.3	0.8241	0.3139	0.8954	0.5033	0.8954	0.5829	0.8017	0.3208	0.879	0.5139	0.871	0.5948	0.9036	0.587	0.9908	0.8844	0.9817	0.9903	1.0864	0.6842	1.0765	0.5947	0.9036	0.6842	0.9817	0.894	0.912	0.5947	1	0.894
1334	Phosphoglucomutase-1	P36871	PGM1	10	43.1	1.0765	0.8624	0.8954	0.6823	1.3804	0.8094	1.2823	0.7048	1.0471	0.8869	1.6293	0.4381	1.5136	0.5052	1.2474	0.6621	1.9055	0.2972	0.8017	0.8117	1.3062	0.6802	1.2246	0.8117	1.5704	0.5434	0.7516	0.6802	0.6252	0.5434
1335	Phosphoglucomutase-2	Q96G03	PGM2	4	21.6	0.863	0.3984	1.0864	0.6684	0.8166	0.3454	0.8954	0.5092	1.1272	0.5298	0.8472	0.4429	0.9727	0.7615	1.2246	0.3431	0.9204	0.6724	1.2474	0.2415	0.9376	0.9015	0.787	0.2415	0.7447	0.21	1.0471	0.9015	1.3183	0.21
1336	Phosphoglycerate kinase 1	P00558	PGK1	16	57.6	0.9376	0.6074	1.4588	0.0647	0.863	0.9203	0.7447	0.6721	1.1695	0.2996	0.6855	0.4074	1.1803	0.251	1.8365	0.0194	1.0864	0.449	1.5276	0.1558	0.912	0.678	0.6427	0.1558	0.5861	0.0771	1.0765	0.678	1.6749	0.0771
1337	Phosphoglycerate mutase 1	P18669	PGAM1	6	45.3	1.2359	0.5357	1.3062	0.5657	0.955	0.8272	1.2023	0.653	1.2706	0.6884	0.929	0.6869	1.4859	0.331	1.5704	0.3488	1.1588	0.8035	1.0471	0.958	0.7727	0.4267	0.9376	0.958	0.7311	0.4506	1.2706	0.4267	1.3428	0.4506
1338	Phosphoinositide 3-kinase adapter protein 1	Q6ZUJ8	PIK3AP1	2	13.5	1.4191	0.5293	1.0186	0.9522	1.4997	0.479	1.0093	0.9677	0.7311	0.5759	1.0765	0.8701	0.9727	0.9724	0.7047	0.5405	1.0375	0.9285	0.7112	0.5564	1.0568	0.9014	1.3804	0.5564	1.4588	0.5022	0.929	0.9014	0.673	0.5022
1339	Phosphoinositide 3-kinase regulatory subunit 4	Q99570	PIK3R4	4	11.1	1.2359	0.9856	0.7516	0.4452	0.8872	0.7528	1.6596	0.401	1.0186	0.9332	1.1912	0.5683	1.0375	0.9722	0.631	0.4216	0.7379	0.715	0.6138	0.437	0.7178	0.7397	1.5996	0.437	1.1588	0.6194	1.3677	0.7397	0.8472	0.6194
1340	Phospholipid scramblase 3	Q9NRY6	PLSCR3	2	27.1	0.912	0.7052	0.7047	0.428	1.0186	0.9984	0.879	0.7962	0.673	0.473	0.9817	0.8928	0.8472	0.6127	0.6486	0.3836	0.9462	0.8774	0.7586	0.5874	1.1066	0.704	1.2942	0.5874	1.4454	0.4274	0.8872	0.704	0.6792	0.4274
1341	Phospholipid-transporting ATPase IA	Q9Y2Q0	ATP8A1	16	34.8	0.8017	0.3255	0.7379	0.3281	0.7516	0.227	0.7112	0.2857	0.6546	0.288	0.6668	0.197	0.787	0.2723	0.7178	0.2745	0.7379	0.187	0.8954	0.9957	0.9204	0.8103	1.0965	0.9957	1.028	0.8061	1.0666	0.8103	0.955	0.8061
1342	Phosphoribosyl pyrophosphate synthase-associated protein 1	Q14558	PRPSAP1	3	20.2	0.7943	0.7493	0.7586	0.4966	1.0765	0.8666	0.7798	0.6092	0.7379	0.4175	1.0568	0.9515	0.9204	0.8475	0.879	0.5555	1.2589	0.7666	0.9376	0.6583	1.3428	0.6429	1.0471	0.6583	1.4191	0.4363	0.7311	0.6429	0.6918	0.4363
1343	Phosphoribosyl pyrophosphate synthase-associated protein 2	O60256	PRPSAP2	7	31.2	0.9638	0.847	0.9638	0.6542	0.9036	0.6247	1.0765	0.5864	1.0765	0.7685	1.0093	0.8016	1.0471	0.9483	1.0375	0.8436	0.9727	0.8098	0.9817	0.7939	0.929	0.7609	1	0.7939	0.929	0.9649	1.0568	0.7609	1.0568	0.9649
1344	Plasma membrane calcium-transporting ATPase 4	P23634	ATP2B4	5	17.6	0.9638	0.7477	0.9908	0.8549	0.955	0.979	0.9638	0.5199	0.9817	0.8797	0.955	0.7199	0.9462	0.5745	0.9638	0.9486	0.929	0.7849	1.0093	0.6172	0.9817	0.7674	0.9727	0.6172	0.955	0.8344	1	0.7674	1.028	0.8344
1345	Plasminogen	P00747	PLG	4	16.4	0.6792	0.3581	1.028	0.804	0.7178	0.5301	0.9376	0.8206	1.4191	0.5859	0.9908	0.8784	0.7379	0.4478	1.1169	0.9749	0.7727	0.6633	1.4859	0.4626	1.0471	0.7084	0.6607	0.4626	0.6855	0.6845	0.9376	0.7084	1.4322	0.6845
1346	Plasminogen activator inhibitor 1	P05121	SERPINE1	4	37.3	1.1169	0.7259	0.9376	0.8679	1.1272	0.7108	0.9462	0.8783	0.787	0.5466	0.955	0.8962	1.0666	0.8434	0.8872	0.7475	1.0765	0.8262	0.8318	0.6243	1	0.9816	1.1803	0.6243	1.1912	0.6117	0.9817	0.9816	0.8241	0.6117
1347	Plasminogen receptor (KT)	Q9HBL7	PLGRKT	7	53.7	0.492	0.0441	0.7244	0.2358	0.4246	0.0195	0.7379	0.2059	1.0765	0.9051	0.631	0.0824	0.5058	0.0384	0.7379	0.2034	0.4325	0.0172	1.4454	0.2416	0.8472	0.507	0.6792	0.2416	0.5808	0.0966	1.1588	0.507	1.6904	0.0966
1348	Plastin-2	P13796	LCP1	41	55	2.5586	0.0016	2.9648	0.0002	1.8535	0.0421	2.704	0.0004	3.1046	0.0001	1.9231	0.0101	3.5318	0	4.0926	0	2.5586	0.0004	1.1912	0.3326	0.6982	0.129	0.8241	0.3326	0.5916	0.0198	1.406	0.129	1.6596	0.0198
1349	Platelet basic protein	P02775	PPBP	26	50	1.1803	0.824	1.0093	0.8616	1.2589	0.6682	0.8017	0.7483	0.6918	0.7126	0.863	0.3509	1.7865	0.1144	1.5417	0.1221	1.9231	0.2766	0.8472	0.9614	1.0568	0.5213	1.1588	0.9614	1.2359	0.5513	0.929	0.5213	0.7943	0.5513
1350	Platelet endothelial cell adhesion molecule	P16284	PECAM1	26	44.4	0.6668	0.556	0.5395	0.0154	0.5445	0.1593	0.787	0.8009	0.6252	0.0363	0.6368	0.1531	0.8472	0.6527	0.673	0.0248	0.6918	0.1087	0.7798	0.0599	0.8091	0.2607	1.2589	0.0599	1.0375	0.6342	1.2134	0.2607	0.9462	0.6342
1351	Platelet factor 4	P02776	PF4	7	63.4	0.0731	0.0575	0.0982	0.0125	0.0711	0.008	0.5012	0.1322	0.7943	0.1353	0.4875	0.0601	0.5248	0.257	0.8472	0.3022	0.5152	0.1059	1.556	0.9887	0.9727	0.4373	0.631	0.9887	0.6081	0.4263	1.0093	0.4373	1.6144	0.4263
1352	Platelet glycoprotein 4	P16671	CD36	32	37.7	0.955	0.7914	0.5861	0.4031	0.5546	0.2531	0.7798	0.6926	0.492	0.3237	0.4613	0.0251	1.4454	0.2012	0.9204	0.6803	0.8551	0.5552	0.6252	0.5937	0.5861	0.2026	1.5704	0.5937	0.929	0.4474	1.6749	0.2026	1.0568	0.4474
1353	Platelet glycoprotein Ib alpha chain	P07359	GP1BA	37	31.6	0.302	0.0014	1.4859	0.6604	0.3631	0.0067	0.5297	0.0877	2.2909	0.5136	0.631	0.0232	0.5808	0.3155	2.7797	0.1142	0.6918	0.3307	4.529	0.0656	1.1912	0.9037	0.2168	0.0656	0.2655	0.0656	0.8241	0.9037	3.6983	0.0656
1354	Platelet glycoprotein Ib beta chain	P13224	GP1BB	15	29.6	0.4093	0.4621	0.4406	0.498	0.3908	0.2698	0.5297	0.555	0.5702	0.6027	0.5058	0.3043	0.492	0.5635	0.5346	0.6122	0.4742	0.3074	1.0666	0.9237	0.9462	0.4727	0.9204	0.9237	0.879	0.4397	1.0375	0.4727	1.1169	0.4397
1355	Platelet glycoprotein IX	P14770	GP9	7	22.6	0.6081	0.2809	0.7447	0.4639	0.6668	0.6062	0.4875	0.194	0.5916	0.3186	0.52	0.5177	0.6668	0.3211	0.8395	0.5284	0.7379	0.6659	1.2359	0.6674	1.0965	0.5297	0.7943	0.6674	0.871	0.8301	0.8954	0.5297	1.1272	0.8301
1356	Platelet glycoprotein V	P40197	GP5	52	45.4	0.7727	0.5074	0.7379	0.5029	1.2246	0.6346	0.4055	0.0417	0.3908	0.0599	0.6486	0.4879	0.7178	0.3342	0.6855	0.2969	1.1272	0.7187	0.955	0.9333	1.5704	0.2841	1.028	0.9333	1.6904	0.2014	0.6252	0.2841	0.5808	0.2014
1357	Platelet glycoprotein VI	Q9HCN6	GP6	7	38.4	0.9817	0.9854	1.6293	0.4264	1.4454	0.4795	0.2858	0.1979	0.4487	0.589	0.4169	0.3845	0.177	0.121	0.2938	0.5062	0.2606	0.6263	1.6444	0.4588	1.4588	0.4161	0.597	0.4588	0.863	0.9821	0.673	0.4161	1.1376	0.9821
1358	Platelet receptor Gi24	Q9H7M9	C10orf54	2	22.8	0.5248	0.454	0.9036	0.5335	0.3802	0.2892	0.5702	0.7285	0.9638	0.8756	0.413	0.4068	0.5395	0.5131	1	0.6098	0.3981	0.3153	1.7539	0.8402	0.7112	0.5364	0.5598	0.8402	0.4093	0.4562	1.3804	0.5364	2.3988	0.4562
1359	Platelet-activating factor acetylhydrolase IB subunit alpha	P43034	PAFAH1B1	4	21.2	1.1272	0.4817	1.0864	0.6025	0.912	0.657	1.2134	0.321	1.1695	0.399	0.9817	0.9537	1.2246	0.3046	1.1803	0.3778	0.9908	0.9965	0.955	0.8296	0.8091	0.3033	1.028	0.8296	0.8318	0.3761	1.2134	0.3033	1.1803	0.3761
1360	Platelet-derived growth factor C	Q9NRA1	PDGFC	2	14.5	0.1486	0.3442	0.0802	0.1899	0.1514	0.3596	0.3664	0.3765	0.1528	0.2001	0.3436	0.3947	0.4246	0.3422	0.177	0.1892	0.413	0.3575	0.3981	0.3579	0.9638	0.944	2.466	0.3579	2.421	0.3426	1.0186	0.944	0.4055	0.3426
1361	Pleckstrin	P08567	PLEK	49	55.7	0.9462	0.9354	2.3768	0.0126	0.787	0.5546	0.8166	0.6928	1.9588	0.1228	0.6855	0.141	1.2359	0.0604	2.9923	0.0007	1.028	0.5917	2.4434	0.0143	0.8241	0.4948	0.4018	0.0143	0.3436	0.0662	1.1912	0.4948	2.8576	0.0662
1362	Pleckstrin homology domain-containing family O member 2	Q8TD55	PLEKHO2	2	16.5	1.1376	0.7687	0.9376	0.9347	1.2589	0.6363	0.9908	0.9982	0.8166	0.712	1.1066	0.8382	1.0965	0.8136	0.9036	0.8855	1.2246	0.6731	0.8166	0.7135	1.0965	0.8365	1.2023	0.7135	1.3305	0.5921	0.8954	0.8365	0.7379	0.5921
1363	Plectin	Q15149	PLEC	65	46.8	0.4966	0	0.6546	0.0083	0.5754	0.0002	0.4487	0	0.6081	0.0001	0.5248	0	0.492	0	0.6668	0.0099	0.5916	0.0003	1.3428	0.0465	1.1695	0.5228	0.7311	0.0465	0.879	0.2079	0.8395	0.5228	1.1169	0.2079
1364	Plexin-A4	Q9HCM2	PLXNA4	4	19.8	0.7798	0.4637	0.6081	0.2744	1	0.7512	0.8395	0.4714	0.6486	0.1855	1.0568	0.7408	0.4055	0.0391	0.3251	0.0187	0.5152	0.1345	0.7586	0.4673	1.2589	0.3146	1.2942	0.4673	1.5996	0.1228	0.7798	0.3146	0.6138	0.1228
1365	Plexin-B2	O15031	PLXNB2	11	21.9	2.1478	0.207	1.0186	0.9113	1	0.7503	2.1281	0.2921	1.028	0.9358	0.9908	0.7768	1.8197	0.2509	0.863	0.64	0.8551	0.8207	0.4875	0.1183	0.4786	0.1445	2.0137	0.1183	0.9462	0.6651	2.0512	0.1445	1.0375	0.6651
1366	Plexin-B3	Q9ULL4	PLXNB3	3	6.3	1	0.9605	1.2589	0.2378	1.1272	0.4365	0.8091	0.2485	1.0186	0.8093	0.9204	0.6188	0.879	0.479	1.1066	0.5332	1	0.9767	1.2474	0.2317	1.1169	0.4629	0.787	0.2317	0.8872	0.4862	0.879	0.4629	1.1066	0.4862
1367	Poly [ADP-ribose] polymerase 1	P09874	PARP1	15	35.1	1.406	0.477	2.1086	0.367	1.6293	0.8407	0.929	0.9733	1.4322	0.7594	1.1066	0.601	1.4859	0.1909	2.2491	0.1103	1.7219	0.3906	1.5276	0.7343	1.1803	0.624	0.6427	0.7343	0.787	0.4127	0.8318	0.624	1.2474	0.4127
1368	Poly [ADP-ribose] polymerase 9	Q8IXQ6	PARP9	2	21	1.1066	0.5906	0.9462	0.902	1.1803	0.5266	0.9462	0.8791	0.8091	0.4346	1.0093	0.9622	1.1376	0.6306	0.9727	0.8554	1.2134	0.6773	0.8472	0.516	1.0568	0.9342	1.1588	0.516	1.2359	0.5777	0.929	0.9342	0.7943	0.5777
1369	Poly(rC)-binding protein 1	Q15365	PCBP1	23	61.5	1.5996	0.1746	2.9923	0.2162	1.5849	0.2481	1.2706	0.2613	2.3988	0.402	1.2359	0.3699	1.2589	0.4458	2.355	0.6751	1.2474	0.6134	1.9231	0.8791	0.9727	0.7808	0.5105	0.8791	0.5346	0.913	1.0093	0.7808	1.8365	0.913
1370	Poly(rC)-binding protein 2	Q15366	PCBP2	14	41.6	1.2246	0.989	1.9231	0.4884	0.955	0.8445	1.3305	0.8284	2.0893	0.3847	1.0375	0.9722	1.3183	0.564	2.0512	0.2629	1.028	0.6798	1.556	0.4814	0.7656	0.8552	0.631	0.4814	0.4875	0.3985	1.2823	0.8552	2.0137	0.3985
1371	Poly(rC)-binding protein 3	P57721	PCBP3	10	20.5	1.1272	0.4976	0.7047	0.3054	1	0.9358	1.0666	0.6403	0.673	0.2615	0.955	0.8306	1.0093	0.9281	0.6368	0.2172	0.8954	0.5732	0.6252	0.2094	0.879	0.5312	1.5704	0.2094	1.406	0.2922	1.1169	0.5312	0.6982	0.2922
1372	Polyadenylate-binding protein 1	P11940	PABPC1	13	43.6	1.3305	0.4457	2.7542	0.2429	1.6444	0.6314	0.929	0.7181	1.9588	0.7099	1.1482	0.5572	1.3428	0.5549	2.6546	0.326	1.6293	0.6571	2.0701	0.4697	1.2474	0.9093	0.4742	0.4697	0.5808	0.5045	0.787	0.9093	1.6904	0.5045
1373	Polyadenylate-binding protein 2	Q86U42	PABPN1	2	32.7	1.0093	0.6666	1	0.8614	0.929	0.9188	1.0186	0.7063	1.0093	0.9067	0.9376	0.8733	1.0864	0.5521	1.0666	0.7239	1	0.9343	0.9817	0.7911	0.912	0.6011	1	0.7911	0.9204	0.7838	1.0765	0.6011	1.0666	0.7838
1374	Polyadenylate-binding protein-interacting protein 2	Q9BPZ3	PAIP2	2	11	1.0568	0.896	1.3062	0.606	0.9462	0.9182	0.9462	0.9285	1.1695	0.739	0.8472	0.754	1.1695	0.7472	1.4454	0.5107	1.0375	0.9206	1.2246	0.6812	0.8872	0.8179	0.8017	0.6812	0.7112	0.5547	1.1066	0.8179	1.3804	0.5547
1375	Polypeptide N-acetylgalactosaminyltransferase 1	Q10472	GALNT1	2	25.8	0.9204	0.8307	0.9817	0.9656	0.9036	0.699	0.9462	0.9537	1.0093	0.8418	0.929	0.8074	0.8472	0.5933	0.9036	0.749	0.8318	0.5058	1.0568	0.7991	0.9727	0.8505	0.929	0.7991	0.912	0.6722	1.0093	0.8505	1.0765	0.6722
1376	Polypeptide N-acetylgalactosaminyltransferase 2	Q10471	GALNT2	2	16.8	0.8318	0.7279	0.9638	0.9512	0.8241	0.7209	0.8166	0.7051	0.9462	0.9235	0.8091	0.6984	0.7943	0.672	0.9204	0.8819	0.787	0.6656	1.1482	0.7695	0.9817	0.9915	0.8551	0.7695	0.8472	0.7622	1	0.9915	1.1588	0.7622
1377	Polypyrimidine tract-binding protein 1	P26599	PTBP1	17	53.9	1.3677	0.589	1.0965	0.9122	1.5136	0.2963	1.3677	0.6729	1.1169	0.8279	1.4859	0.2395	1.6293	0.1028	1.2942	0.4142	1.803	0.0318	0.787	0.5783	1.1066	0.4217	1.2474	0.5783	1.4191	0.3534	0.8872	0.4217	0.6918	0.3534
1378	Potassium voltage-gated channel subfamily A member 3	P22001	KCNA3	2	21.2	0.8472	0.7322	1.0568	0.8854	0.9817	0.9799	0.7727	0.606	0.9638	0.9475	0.8954	0.8167	0.787	0.6306	0.9817	0.9834	0.912	0.8503	1.2359	0.6423	1.1482	0.7491	0.7943	0.6423	0.9204	0.866	0.8551	0.7491	1.0666	0.866
1379	POTE ankyrin domain family member F	A5A3E0	POTEF	92	31.2	1.2589	0.1788	1.1169	0.2238	1.1482	0.1751	1.0093	0.9566	0.9036	0.6238	0.9204	0.908	1.1482	0.832	1.028	0.7209	1.0568	0.7871	0.8872	0.5948	0.9036	0.9509	1.1066	0.5948	1.0093	0.5642	1.0864	0.9509	0.9727	0.5642
1380	POTE ankyrin domain family member J	P0CG39	POTEJ	53	26.3	0.631	0.8315	0.9462	0.9861	0.8954	0.9236	0.4207	0.639	0.6194	0.7646	0.5916	0.7118	0.6607	0.8535	1	0.7133	0.955	0.7663	1.4997	0.8445	1.406	0.905	0.6546	0.8445	0.9376	0.9373	0.6982	0.905	1.0471	0.9373
1381	PRA1 family protein 2	O60831	PRAF2	3	24.7	0.787	0.5707	0.6607	0.4683	0.7311	0.4568	0.787	0.6193	0.6668	0.5042	0.7311	0.4913	0.6855	0.4868	0.5808	0.4063	0.6368	0.3972	0.8395	0.8112	0.9204	0.7876	1.1695	0.8112	1.0864	0.974	1.0666	0.7876	0.9036	0.974
1382	PRA1 family protein 3	O75915	ARL6IP5	22	27.1	0.5152	0.3572	0.5649	0.4291	0.4571	0.1776	0.8318	0.9492	0.912	0.9075	0.7379	0.4506	0.5395	0.467	0.5808	0.5628	0.4742	0.2224	1.0864	0.8576	0.879	0.4814	0.9036	0.8576	0.7943	0.3998	1.1169	0.4814	1.2359	0.3998
1383	Prefoldin subunit 3	P61758	VBP1	2	36.6	1.1169	0.9566	1.0471	0.8058	1.1066	0.7763	1.1066	0.8547	1.028	0.9909	1.0864	0.958	1.0568	0.9778	0.9908	0.8253	1.0471	0.7952	0.9204	0.8461	0.9817	0.8155	1.0666	0.8461	1.0471	0.9671	1	0.8155	0.9376	0.9671
1384	Prefoldin subunit 4	Q9NQP4	PFDN4	2	38.1	0.9727	0.9781	1.1169	0.7039	1.0471	0.7972	0.8872	0.8057	1.0186	0.9038	0.955	0.9874	0.9462	0.8363	1.0965	0.8717	1.028	0.9794	1.1376	0.7217	1.0666	0.8172	0.863	0.7217	0.929	0.8916	0.9204	0.8172	1.0568	0.8916
1385	Prefoldin subunit 5	Q99471	PFDN5	2	36.4	1.2823	0.7748	0.9462	0.831	1.2134	0.7488	1.0965	0.8701	0.8091	0.7392	1.0375	0.8416	1.5996	0.4371	1.1803	0.6659	1.5136	0.4253	0.7311	0.637	0.9376	0.9701	1.3428	0.637	1.2706	0.6163	1.0471	0.9701	0.7727	0.6163
1386	Pregnancy zone protein	P20742	PZP	3	11.5	1.0965	0.8355	0.8318	0.7266	0.863	0.7839	1.1803	0.7344	0.8872	0.8267	0.929	0.8902	0.9908	0.9989	0.7447	0.6025	0.7798	0.6487	0.7447	0.6018	0.7798	0.6479	1.3183	0.6018	1.028	0.9335	1.2589	0.6479	0.955	0.9335
1387	Prelamin-A/C	P02545	LMNA	3	27.6	2.8576	0.2604	1.4859	0.3898	2.9648	0.2693	2.2284	0.5575	1.1066	0.8376	2.3335	0.5785	2.1478	0.4624	1.1066	0.7051	2.2491	0.4799	0.5105	0.6876	1.0471	0.9714	1.9231	0.6876	2.0324	0.7124	0.9376	0.9714	0.4831	0.7124
1388	Pre-mRNA-processing factor 19	Q9UMS4	PRPF19	3	17.7	1.0093	0.9734	1.3305	0.5887	1.028	0.9334	1.3932	0.542	1.8535	0.3577	1.4322	0.5199	1.3677	0.5582	1.8197	0.3659	1.406	0.5352	1.3062	0.606	1.0186	0.9599	0.7516	0.606	0.7656	0.6335	0.9638	0.9599	1.2823	0.6335
1389	Pre-mRNA-processing factor 40 homolog A	O75400	PRPF40A	5	20.2	1.2359	0.4868	0.9817	0.9834	1.1376	0.6528	1.2134	0.5209	0.9638	0.9314	1.1066	0.6969	1.3062	0.3992	1.0375	0.8643	1.2023	0.536	0.7943	0.4764	0.912	0.7779	1.2359	0.4764	1.1376	0.6392	1.0765	0.7779	0.863	0.6392
1390	Pre-mRNA-processing factor 6	O94906	PRPF6	4	26.1	1.1169	0.6565	1.0965	0.5901	1.0965	0.6698	0.955	0.8401	0.9376	0.919	0.9376	0.8252	1.0471	0.8779	1.028	0.8002	1.028	0.8931	0.9727	0.9198	0.9727	0.9846	1.0093	0.9198	0.9908	0.9046	1.0093	0.9846	0.9908	0.9046
1391	Pre-mRNA-processing-splicing factor 8	Q6P2Q9	PRPF8	10	25	0.9908	0.6546	1.0666	0.41	0.9817	0.7892	1.0093	0.605	1.0864	0.4056	0.9908	0.8441	0.9727	0.6654	1.0471	0.9692	0.9638	0.2636	1.0666	0.6991	0.9817	0.4784	0.9204	0.6991	0.912	0.2823	1	0.4784	1.0765	0.2823
1392	Prenylcysteine oxidase 1	Q9UHG3	PCYOX1	5	26.5	1.1376	0.7537	1.0765	0.8317	1.4191	0.4783	0.9638	0.8048	0.9036	0.729	1.2023	0.7876	0.9727	0.9425	0.912	0.9706	1.2134	0.5888	0.929	0.9134	1.2359	0.6272	1.0568	0.9134	1.3183	0.5704	0.7943	0.6272	0.7447	0.5704
1393	Prenylcysteine oxidase-like	Q8NBM8	PCYOX1L	5	26.7	0.787	0.6892	1.1803	0.5626	0.7586	0.4715	1.0186	0.6947	1.5276	0.2123	0.9817	0.9566	0.3767	0.3505	0.5598	0.9965	0.3631	0.2286	1.4997	0.3486	0.955	0.7342	0.6546	0.3486	0.631	0.2273	1.028	0.7342	1.556	0.2273
1394	Probable ATP-dependent RNA helicase DDX17	Q92841	DDX17	11	31.6	1.9409	0.1337	1.6444	0.2191	1.2359	0.3702	2.0893	0.1574	1.7865	0.2618	1.3428	0.4305	2.3988	0.0696	2.0512	0.1055	1.556	0.1945	0.8318	0.7556	0.6486	0.4576	1.1803	0.7556	0.7586	0.6543	1.5136	0.4576	1.2942	0.6543
1395	Probable ATP-dependent RNA helicase DDX46	Q7L014	DDX46	2	29.2	0.7656	0.4164	1.0093	0.8172	0.8318	0.5368	0.8318	0.5483	1.1066	0.6298	0.912	0.7038	0.863	0.6483	1.1376	0.5323	0.9376	0.8233	1.3183	0.3291	1.0765	0.8075	0.7447	0.3291	0.8166	0.4218	0.912	0.8075	1.2023	0.4218
1396	Probable ATP-dependent RNA helicase DDX5	P17844	DDX5	8	41.5	1.7539	0.2301	1.2359	0.3092	1.3062	0.2852	2.0701	0.1065	1.4588	0.2254	1.5417	0.2218	1.9055	0.2647	1.3305	0.3993	1.406	0.3931	0.7047	0.5545	0.7379	0.5629	1.3932	0.5545	1.0471	0.9898	1.3305	0.5629	0.9376	0.9898
1397	Probable ATP-dependent RNA helicase DDX58	O95786	DDX58	3	17.1	1.028	0.947	1.0471	0.8361	1.1588	0.6271	0.871	0.4205	0.8872	0.5807	0.9817	0.8667	0.9376	0.6697	0.955	0.8388	1.0568	0.8681	1.0093	0.8444	1.1169	0.6287	0.9727	0.8444	1.0965	0.6932	0.879	0.6287	0.8954	0.6932
1398	Probable ATP-dependent RNA helicase DDX6	P26196	DDX6	4	39.1	0.863	0.3625	0.912	0.5742	0.7586	0.1238	0.9908	0.9891	1.0471	0.689	0.871	0.4178	0.9638	0.8677	1.028	0.8233	0.8472	0.3351	1.0471	0.6988	0.871	0.4109	0.9376	0.6988	0.8241	0.2533	1.1272	0.4109	1.1912	0.2533
1399	Probable ATP-dependent RNA helicase DDX60	Q8IY21	DDX60	2	9.6	0.7112	0.5548	0.9376	0.9158	1.1066	0.8236	0.7516	0.6044	0.9908	0.9949	1.1588	0.7525	0.5395	0.3622	0.7112	0.5494	0.8318	0.7371	1.3062	0.6078	1.5417	0.4624	0.7516	0.6078	1.1695	0.7482	0.6368	0.4624	0.8395	0.7482
1400	Probable ATP-dependent RNA helicase YTHDC2	Q9H6S0	YTHDC2	2	16	0.9462	0.883	1.028	0.9015	1.0093	0.9426	0.871	0.6695	0.9462	0.8677	0.929	0.8277	0.8318	0.5827	0.9036	0.7643	0.8872	0.7268	1.0765	0.7882	1.0568	0.8274	0.912	0.7882	0.9727	0.9586	0.929	0.8274	1.0093	0.9586
1401	Probable hydrolase PNKD	Q8N490	PNKD	2	50.1	1	0.9557	0.9727	0.752	0.8318	0.6787	1.028	0.984	0.9908	0.7767	0.8472	0.6573	1.0568	0.824	1.028	0.6446	0.871	0.7922	0.9638	0.7909	0.8166	0.6457	1.0186	0.7909	0.8472	0.512	1.2023	0.6457	1.1588	0.512
1402	Probable phospholipid-transporting ATPase IF	Q9Y2G3	ATP11B	7	21.8	0.4325	0.1881	0.5012	0.1651	0.3733	0.0709	0.5495	0.3161	0.597	0.2786	0.4699	0.1194	0.5346	0.214	0.6026	0.1878	0.4656	0.0805	1.1376	0.923	0.863	0.4798	0.863	0.923	0.7447	0.5375	1.1376	0.4798	1.3183	0.5375
1403	Probable phospholipid-transporting ATPase IIB	O43861	ATP9B	2	17.4	0.5445	0.2798	0.7112	0.4977	1.0568	0.9012	0.5445	0.2797	0.7178	0.4975	1.0568	0.9014	0.5152	0.2659	0.6368	0.4706	0.955	0.9438	1.2942	0.5842	1.9055	0.249	0.7586	0.5842	1.4588	0.4375	0.5152	0.249	0.673	0.4375
1404	Probable ubiquitin carboxyl-terminal hydrolase FAF-X	Q93008	USP9X	11	22	0.5058	0.0222	0.492	0.0102	0.4406	0.0197	0.5598	0.0115	0.5395	0.0157	0.4875	0.0092	0.4656	0.0023	0.4487	0.002	0.4055	0.0012	0.9638	0.9424	0.871	0.6798	1.0186	0.9424	0.8954	0.7722	1.1272	0.6798	1.0965	0.7722
1405	Procollagen galactosyltransferase 1	Q8NBJ5	COLGALT1	2	17.4	1.0765	0.8709	0.9036	0.8556	1.1912	0.7177	0.7379	0.587	0.6194	0.4437	0.8166	0.7105	0.8551	0.771	0.7178	0.5656	0.9462	0.9322	0.8318	0.738	1.0965	0.8325	1.1803	0.738	1.3062	0.6087	0.8954	0.8325	0.7516	0.6087
1406	Procollagen-lysine,2-oxoglutarate 5-dioxygenase 1	Q02809	PLOD1	2	18.6	1.1376	0.7843	0.8017	0.6786	0.9817	0.9929	0.787	0.6658	0.5495	0.3774	0.6792	0.5187	0.8395	0.7424	0.5916	0.4097	0.7244	0.5736	0.6982	0.5317	0.8551	0.778	1.406	0.5317	1.2246	0.6841	1.1482	0.778	0.8017	0.6841
1407	Procollagen-lysine,2-oxoglutarate 5-dioxygenase 3	O60568	PLOD3	2	13.1	1.0568	0.8854	0.6486	0.4478	0.929	0.888	1.4322	0.4928	0.879	0.7923	1.2589	0.6272	0.9727	0.9745	0.597	0.3946	0.863	0.7578	0.6081	0.4034	0.871	0.7801	1.6144	0.4034	1.4191	0.4995	1.1272	0.7801	0.6918	0.4995
1408	Profilin-1	P07737	PFN1	36	75	0.7586	0.4629	2.0324	0.1696	0.6427	0.3988	1.1912	0.8541	3.2211	0.0786	1.0186	0.7612	1.3428	0.3597	3.5318	0.0191	1.1376	0.4188	2.729	0.0617	0.8472	0.9036	0.3597	0.0617	0.3076	0.0528	1.1588	0.9036	3.1915	0.0528
1409	Programmed cell death 6-interacting protein	Q8WUM4	PDCD6IP	12	30.5	0.9638	0.8486	1.3552	0.1807	1.2359	0.3109	1.0093	0.6842	1.3932	0.429	1.2589	0.6605	0.929	0.8849	1.2942	0.2993	1.1912	0.4863	1.3552	0.2422	1.2359	0.404	0.7244	0.2422	0.8872	0.7178	0.7943	0.404	1.1066	0.7178
1410	Programmed cell death protein 10	Q9BUL8	PDCD10	3	33.5	0.8166	0.5863	0.9376	0.8458	0.8241	0.675	0.879	0.6603	1	0.9505	0.879	0.7628	0.9638	0.8262	1.0965	0.8543	0.9638	0.9491	1.1272	0.6983	0.9908	0.8744	0.871	0.6983	0.871	0.8069	0.9908	0.8744	1.1272	0.8069
1411	Programmed cell death protein 4	Q53EL6	PDCD4	3	38	1.1482	0.6256	1.0765	0.77	0.8954	0.7429	1.1588	0.6027	1.0864	0.7409	0.9036	0.772	1.2246	0.5228	1.1482	0.6368	0.955	0.8968	0.929	0.8209	0.7727	0.4713	1.0568	0.8209	0.8241	0.5684	1.2706	0.4713	1.1912	0.5684
1412	Programmed cell death protein 6	O75340	PDCD6	8	60.2	0.5861	0.2487	0.4093	0.1485	0.8091	0.1874	0.6668	0.5699	0.4831	0.3589	0.9727	0.4448	0.3873	0.4645	0.2805	0.3632	0.5649	0.3576	0.7047	0.7043	1.4191	0.8335	1.3932	0.7043	1.977	0.8781	0.6918	0.8335	0.4966	0.8781
1413	Prohibitin	P35232	PHB	26	79.8	0.4207	0.0017	0.3981	0.0044	0.3802	0.0398	0.3532	0.0004	0.3404	0.001	0.3221	0.0013	0.4406	0.0106	0.4169	0.0282	0.4018	0.0805	0.9462	0.5937	0.9036	0.4891	1.0375	0.5937	0.955	0.8855	1.0864	0.4891	1.028	0.8855
1414	Prohibitin-2	Q99623	PHB2	22	70.6	0.4285	0.0095	0.4325	0.0255	0.3945	0.004	0.5012	0.0283	0.5058	0.0746	0.4656	0.0119	0.5649	0.0539	0.5702	0.1369	0.5248	0.0228	0.9908	0.5909	0.9204	0.6361	0.9908	0.5909	0.912	0.3205	1.0666	0.6361	1.0765	0.3205
1415	Pro-interleukin-16	Q14005	IL16	4	21.6	0.9908	0.9794	0.9817	0.922	0.9376	0.7652	1.1066	0.4726	1.0965	0.5451	1.0471	0.6794	1.028	0.831	1.0093	0.928	0.9638	0.9107	0.9817	0.9016	0.9376	0.746	1	0.9016	0.9462	0.8399	1.0471	0.746	1.0375	0.8399
1416	Prolactin regulatory element-binding protein	Q9HCU5	PREB	5	28.3	0.8166	0.3615	0.8395	0.3637	0.863	0.4377	0.8472	0.4862	0.871	0.489	0.8872	0.5845	0.7656	0.2592	0.787	0.2607	0.8017	0.3139	1.0186	0.9958	1.0375	0.8677	0.9638	0.9958	1.0093	0.8718	0.9462	0.8677	0.9727	0.8718
1417	Proliferation-associated protein 2G4	Q9UQ80	PA2G4	8	40.9	0.879	0.9632	1.2246	0.6258	0.7379	0.5229	0.8551	0.8201	1.1803	0.8234	0.7112	0.3831	0.8241	0.9281	1.1482	0.7202	0.6855	0.4487	1.3677	0.6568	0.8241	0.4968	0.7178	0.6568	0.5916	0.2959	1.1912	0.4968	1.6596	0.2959
1418	Proline-serine-threonine phosphatase-interacting protein 1	O43586	PSTPIP1	2	31.5	0.9817	0.6727	0.6607	0.0971	1.0765	0.4573	1.1803	0.2066	0.787	0.2473	1.2942	0.1515	1.0186	0.6594	0.6855	0.0984	1.1169	0.448	0.6668	0.0743	1.0864	0.7129	1.4723	0.0743	1.6144	0.0603	0.9036	0.7129	0.6081	0.0603
1419	Proline-serine-threonine phosphatase-interacting protein 2	Q9H939	PSTPIP2	8	46.1	0.8472	0.3398	1.2706	0.6299	0.6081	0.2075	1.2474	0.7038	1.8197	0.0634	0.8954	0.961	1.3552	0.3717	1.977	0.038	1.0093	0.7934	1.4859	0.2117	0.7379	0.517	0.6607	0.2117	0.5012	0.0567	1.3305	0.517	1.9588	0.0567
1420	Prolow-density lipoprotein receptor-related protein 1	Q07954	LRP1	2	17.8	1.1588	0.6664	1.0666	0.8358	1.8707	0.227	1.0471	0.8668	0.9638	0.9353	1.6904	0.2592	0.7586	0.479	0.6982	0.3986	1.2246	0.4881	0.912	0.8062	1.5996	0.2822	1.0765	0.8062	1.7378	0.2494	0.6138	0.2822	0.5649	0.2494
1421	Prolyl endopeptidase	P48147	PREP	3	19.7	1.0666	0.9001	0.871	0.7734	0.863	0.7675	0.9727	0.9334	0.8017	0.6399	0.7943	0.635	0.9462	0.9405	0.7727	0.645	0.7727	0.6401	0.8091	0.6898	0.8091	0.6844	1.2134	0.6898	0.9908	0.9932	1.2134	0.6844	0.9908	0.9932
1422	Propionyl-CoA carboxylase alpha chain, mitochondrial	P05165	PCCA	2	25.1	1.1588	0.5447	0.955	0.8494	1.0186	0.9983	1.2246	0.348	1	0.9293	1.0765	0.8248	1.0965	0.7368	0.9036	0.3917	0.9727	0.5761	0.8166	0.2644	0.871	0.3924	1.2023	0.2644	1.0568	0.7354	1.1272	0.3924	0.929	0.7354
1423	Propionyl-CoA carboxylase beta chain, mitochondrial	P05166	PCCB	7	39.3	1.0186	0.9871	1.028	0.9152	0.9817	0.791	1	0.9904	1.0093	0.8929	0.9638	0.7696	1	0.8029	1.0093	0.8984	0.9638	0.9747	1	0.9024	0.955	0.7787	0.9817	0.9024	0.9462	0.8735	1.028	0.7787	1.0375	0.8735
1424	Proprotein convertase subtilisin/kexin type 6	P29122	PCSK6	5	21.6	0.7244	0.2869	0.9376	0.834	0.8395	0.5699	0.8166	0.5187	1.0568	0.7128	0.9462	0.9917	0.6918	0.3116	0.8954	0.9005	0.8017	0.6221	1.2823	0.3528	1.1376	0.5243	0.7656	0.3528	0.879	0.7056	0.863	0.5243	1.1169	0.7056
1425	Prostaglandin G/H synthase 1	P23219	PTGS1	29	45.1	0.3597	0.046	0.6855	0.5008	0.3192	0.0066	0.6252	0.7443	1.2359	0.3147	0.5649	0.106	0.5297	0.2914	1.028	0.7286	0.4699	0.0348	1.9409	0.1569	0.8954	0.17	0.5058	0.1569	0.4529	0.0192	1.0965	0.17	2.1677	0.0192
1426	Prostamide/prostaglandin F synthase	Q8TBF2	FAM213B	2	16.2	0.8954	0.7306	0.8954	0.8169	0.8551	0.7019	1.0186	0.9581	1.0186	0.9437	0.9727	0.9231	1.0666	0.9182	1.0666	0.824	1.0186	0.9531	0.9908	0.9024	0.9462	0.9648	0.9908	0.9024	0.9462	0.8683	1.0375	0.9648	1.0375	0.8683
1427	Proteasome activator complex subunit 1	Q06323	PSME1	9	48.2	1.1169	0.6116	1.4723	0.2132	1.1376	0.4999	1.2023	0.5404	1.5704	0.1838	1.2134	0.4381	1.1803	0.5764	1.5417	0.1984	1.2023	0.4692	1.3062	0.4168	1.0093	0.8601	0.7516	0.4168	0.7656	0.5156	0.9727	0.8601	1.2823	0.5156
1428	Proteasome activator complex subunit 2	Q9UL46	PSME2	10	39.8	0.3981	0.2251	1.0965	0.7789	0.6792	0.2064	0.4529	0.387	1.2134	0.6743	0.787	0.3673	1.0864	0.9046	3.1333	0.3153	1.977	0.731	3.1623	0.2467	1.7865	0.7861	0.3105	0.2467	0.5808	0.3541	0.5495	0.7861	1.6904	0.3541
1429	Proteasome subunit alpha type-1	P25786	PSMA1	3	33.5	1.0093	0.8872	1.1803	0.2244	1.1272	0.4963	1.0186	0.8828	1.1803	0.3909	1.1272	0.3418	1.0666	0.6603	1.2474	0.2935	1.1912	0.218	1.1588	0.3178	1.0965	0.5172	0.8472	0.3178	0.9462	0.7922	0.8954	0.5172	1.0375	0.7922
1430	Proteasome subunit alpha type-2	P25787	PSMA2	5	40.6	1.0375	0.8049	1.0765	0.9039	1.1066	0.6476	0.9817	0.974	1.0093	0.9219	1.0375	0.7899	1.2474	0.6181	1.2942	0.6948	1.3305	0.5046	1.028	0.8964	1.0568	0.8135	0.955	0.8964	1.0186	0.7225	0.929	0.8135	0.9638	0.7225
1431	Proteasome subunit alpha type-3	P25788	PSMA3	2	31.4	1.0375	0.7951	1.1169	0.6174	1.1169	0.5751	0.9204	0.8772	0.9908	0.9009	0.9908	0.8385	1.0093	0.9929	1.0864	0.7781	1.0864	0.7225	1.0666	0.7844	1.0666	0.7284	0.9204	0.7844	0.9908	0.935	0.9204	0.7284	0.9908	0.935
1432	Proteasome subunit alpha type-4	P25789	PSMA4	4	34.9	1.3062	0.5367	1.0471	0.8972	2.355	0.1832	1.2134	0.5964	0.9817	0.8181	2.0512	0.1998	1.2134	0.7393	0.9817	0.6646	2.1281	0.2417	0.8091	0.4693	1.7865	0.3338	1.2134	0.4693	2.0701	0.1647	0.5445	0.3338	0.4699	0.1647
1433	Proteasome subunit alpha type-5	P28066	PSMA5	2	12	0.8241	0.8661	1.4322	0.5991	0.787	0.6584	0.7943	0.8989	1.3804	0.5775	0.7586	0.6841	1.2359	0.5153	2.1677	0.3091	1.2023	0.6693	1.6293	0.5189	0.955	0.7681	0.6026	0.5189	0.5702	0.4119	1.028	0.7681	1.7219	0.4119
1434	Proteasome subunit alpha type-6	P60900	PSMA6	4	44.7	1.6596	0.1965	1.7061	0.2896	1.3183	0.6411	1.1482	0.5869	1.1912	0.8067	0.8872	0.6728	1.0375	0.7015	1.0965	0.9377	0.8091	0.5612	1.0568	0.7589	0.7586	0.3551	0.929	0.7589	0.7311	0.5135	1.2942	0.3551	1.3428	0.5135
1435	Proteasome subunit alpha type-7	O14818	PSMA7	2	10.9	0.9817	0.9808	1.0568	0.812	1.028	0.8812	0.9638	0.9153	1.028	0.874	1.0093	0.9458	1.0375	0.8617	1.1169	0.6774	1.0864	0.7362	1.0568	0.7946	1.0375	0.8627	0.929	0.7946	0.9638	0.9269	0.9462	0.8627	1.0186	0.9269
1436	Proteasome subunit beta type-1	P20618	PSMB1	4	48.6	1.0375	0.9224	1.2706	0.5739	1.0666	0.9033	0.9638	0.9402	1.1912	0.668	1	0.9595	1.0186	0.9368	1.2474	0.583	1.0471	0.9177	1.2134	0.6248	1.0186	0.9806	0.8091	0.6248	0.8318	0.6384	0.9638	0.9806	1.1803	0.6384
1437	Proteasome subunit beta type-10	P40306	PSMB10	3	25.6	1.0093	0.8546	0.8954	0.9231	1.0186	0.9415	1.1169	0.8418	0.9908	0.7773	1.1272	0.6661	1.0965	0.7904	0.9727	0.7294	1.1066	0.6258	0.879	0.9296	1	0.8002	1.1169	0.9296	1.1272	0.866	0.9817	0.8002	0.871	0.866
1438	Proteasome subunit beta type-2	P49721	PSMB2	2	27.9	0.8017	0.6823	1.0965	0.8431	0.6546	0.4846	0.9908	0.9969	1.3552	0.5699	0.8166	0.705	1	0.9892	1.3677	0.5652	0.8166	0.7112	1.3552	0.5718	0.8166	0.7025	0.7244	0.5718	0.597	0.4172	1.2023	0.7025	1.6444	0.4172
1439	Proteasome subunit beta type-4	P28070	PSMB4	4	67.1	1.1482	0.5018	1.0965	0.5843	1.0666	0.8913	1.1695	0.4775	1.1066	0.5568	1.0765	0.8566	1.0186	0.9612	0.9727	0.9331	0.9462	0.6146	0.9462	0.8901	0.9204	0.5834	1.0375	0.8901	0.9638	0.6861	1.0666	0.5834	1.0186	0.6861
1440	Proteasome subunit beta type-7	Q99436	PSMB7	3	14.8	0.7727	0.1606	0.7798	0.1637	0.9376	0.3986	0.8472	0.3386	0.8551	0.3518	1.028	0.1742	0.8017	0.2274	0.8091	0.2336	0.9817	0.2351	1	0.9503	1.2023	0.1195	0.9817	0.9503	1.1912	0.1213	0.8166	0.1195	0.8241	0.1213
1441	Proteasome subunit beta type-8	P28062	PSMB8	3	54.7	0.912	0.5492	1.1066	0.5267	1.0375	0.8129	0.8166	0.3454	0.9908	0.8262	0.929	0.8321	0.912	0.554	1.1066	0.5221	1.0375	0.8065	1.2134	0.2784	1.1272	0.429	0.8091	0.2784	0.929	0.6724	0.871	0.429	1.0568	0.6724
1442	Proteasome-associated protein ECM29 homolog	Q5VYK3	ECM29	6	19.4	0.9036	0.5308	0.871	0.4376	1	0.5947	0.929	0.4736	0.8954	0.3676	1.028	0.6973	0.9204	0.2895	0.8872	0.2379	1.0186	0.9878	0.955	0.8639	1.0965	0.2845	1.028	0.8639	1.1376	0.2339	0.8954	0.2845	0.863	0.2339
1443	Protein 4.1	P11171	EPB41	6	28.4	0.7943	0.9188	0.6368	0.5644	0.6252	0.3846	1.0864	0.5909	0.8872	0.9509	0.863	0.8007	1.0186	0.7982	0.8241	0.8212	0.8017	0.5931	0.8017	0.6326	0.787	0.4375	1.2246	0.6326	0.9638	0.754	1.2474	0.4375	1.0186	0.754
1444	Protein AMBP	P02760	AMBP	4	18.8	1.1803	0.7342	0.9036	0.8567	1.2359	0.6742	0.929	0.8928	0.7112	0.5543	0.9727	0.967	1.0375	0.9206	0.8017	0.6813	1.0864	0.8479	0.7586	0.6231	1.0375	0.9251	1.2942	0.6231	1.3552	0.5741	0.9462	0.9251	0.7244	0.5741
1445	Protein arginine N-methyltransferase 1	Q99873	PRMT1	2	19.1	1.2474	0.6281	0.863	0.8479	1.2942	0.5947	1.0471	0.936	0.7244	0.569	1.0864	0.8872	0.9727	0.9816	0.673	0.5219	1	0.9687	0.6855	0.5318	1.028	0.9504	1.4322	0.5318	1.4859	0.5055	0.955	0.9504	0.6607	0.5055
1446	Protein argonaute-2	Q9UKV8	AGO2	2	16.1	0.8091	0.6026	0.7798	0.5976	0.8395	0.7651	1.028	0.9181	1	0.9106	1.0765	0.8717	0.879	0.5731	0.8472	0.5684	0.912	0.7258	0.955	0.9923	1.028	0.795	1.028	0.9923	1.0666	0.7881	0.955	0.795	0.9204	0.7881
1447	Protein bicaudal D homolog 2	Q8TD16	BICD2	3	23.4	1.1695	0.3052	1.028	0.6926	1.0666	0.7171	0.9376	0.853	0.8241	0.3793	0.8551	0.366	0.9376	0.97	0.8241	0.4774	0.8551	0.4603	0.871	0.4591	0.9036	0.4427	1.1272	0.4591	1.028	0.9719	1.0864	0.4427	0.955	0.9719
1448	Protein BRICK1	Q8WUW1	BRK1	2	64	0.8872	0.469	0.929	0.5871	0.8472	0.2819	1.1803	0.6267	1.2246	0.5011	1.1169	0.9971	0.871	0.544	0.9036	0.6789	0.8241	0.3239	1.028	0.8292	0.9376	0.6244	0.955	0.8292	0.9036	0.4992	1.0471	0.6244	1.0864	0.4992
1449	Protein canopy homolog 2	Q9Y2B0	CNPY2	5	23.1	1.4997	0.557	1.6596	0.5903	1.2823	0.9462	1.888	0.3643	2.0701	0.3809	1.6144	0.6411	2.1878	0.3058	2.3988	0.3179	1.8707	0.5004	1.0965	0.9458	0.8318	0.5265	0.8954	0.9458	0.7586	0.5572	1.1803	0.5265	1.2942	0.5572
1450	Protein canopy homolog 3	Q9BT09	CNPY3	2	14.8	1.0864	0.8201	1.1588	0.6965	1.0568	0.8474	1	0.9032	1.0666	0.7692	0.9727	0.932	1.1066	0.7989	1.1912	0.6785	1.0864	0.8257	1.0666	0.8584	0.9727	0.9707	0.9204	0.8584	0.9036	0.8309	1.0093	0.9707	1.0864	0.8309
1451	Protein CutA	O60888	CUTA	4	37.4	1.0375	0.8406	1.0864	0.8234	1.0568	0.7451	0.9817	0.9161	1.028	0.8981	0.9908	0.8144	1.1803	0.5174	1.2359	0.5078	1.1912	0.4656	1.0375	0.9816	1	0.8943	0.9462	0.9816	0.955	0.9124	0.9817	0.8943	1.028	0.9124
1452	Protein DEK	P35659	DEK	3	22.1	0.8241	0.5512	0.8551	0.9349	0.863	0.661	0.879	0.7018	0.912	0.8487	0.9204	0.8473	0.9817	0.8886	1.0186	0.5248	1.0186	0.737	1.028	0.5911	1.0375	0.8372	0.955	0.5911	1	0.7116	0.9462	0.8372	0.9817	0.7116
1453	Protein diaphanous homolog 1	O60610	DIAPH1	34	46.5	1.2359	0.121	0.9908	0.486	1.0375	0.5499	1.4859	0.0281	1.2134	0.1646	1.2474	0.1622	1.5849	0.0158	1.3552	0.104	1.3677	0.1024	0.8166	0.3783	0.8241	0.3827	1.2023	0.3783	1.0186	0.9934	1.1912	0.3827	0.9638	0.9934
1454	Protein disulfide-isomerase	P07237	P4HB	36	58.9	1.9055	0.0011	2.3988	0	2.0893	0.0045	1.803	0.0005	2.2909	0	1.977	0.0022	2.208	0	2.7797	0	2.421	0.0002	1.2706	0.0815	1.1066	0.5174	0.7727	0.0815	0.8395	0.0224	0.8872	0.5174	1.1695	0.0224
1455	Protein disulfide-isomerase A3	P30101	PDIA3	46	66.5	2.9107	0.0076	2.0324	0.0202	1.4454	0.1085	3.5645	0.0021	2.4889	0.0125	1.8365	0.0328	3.3113	0.0008	2.355	0.0031	1.7219	0.0129	0.787	0.7319	0.5152	0.1822	1.2474	0.7319	0.7112	0.4292	1.9055	0.1822	1.3804	0.4292
1456	Protein disulfide-isomerase A4	P13667	PDIA4	13	38.9	1.8197	0.0762	2.3121	0.0223	1.2474	0.2606	1.9409	0.0429	2.4889	0.0123	1.3305	0.1574	1.8707	0.0977	2.421	0.029	1.2823	0.3212	1.3062	0.4982	0.6792	0.4569	0.7516	0.4982	0.5297	0.1691	1.4454	0.4569	1.8535	0.1691
1457	Protein disulfide-isomerase A5	Q14554	PDIA5	4	26.8	1.2823	0.5199	0.7586	0.2987	0.9204	0.4251	1.2023	0.5183	0.7047	0.2997	0.8472	0.4265	1.8365	0.1989	1.0864	0.7581	1.3062	0.9969	0.5861	0.142	0.6982	0.198	1.6749	0.142	1.2023	0.761	1.406	0.198	0.8166	0.761
1458	Protein disulfide-isomerase A6	Q15084	PDIA6	28	53.6	1.3305	0.5164	1.4997	0.2356	1.1376	0.8903	1.4588	0.177	1.6444	0.0694	1.2474	0.5334	1.7219	0.134	1.9231	0.0516	1.4723	0.4282	1.1169	0.5661	0.8472	0.4349	0.879	0.5661	0.7586	0.1914	1.1588	0.4349	1.2942	0.1914
1459	Protein disulfide-isomerase TMX3	Q96JJ7	TMX3	7	48.2	0.3162	0.173	0.3664	0.148	0.3499	0.3294	0.413	0.2751	0.492	0.2295	0.4875	0.5633	0.4656	0.2516	0.5297	0.2108	0.5445	0.5104	1.1695	0.8454	1.2134	0.5068	0.8395	0.8454	1.028	0.4139	0.8091	0.5068	0.955	0.4139
1460	Protein DJ-1	Q99497	PARK7	5	62.4	1	0.8099	1.1066	0.5248	0.929	0.6859	0.9817	0.9595	1.0864	0.4232	0.912	0.8269	1.0471	0.8261	1.1588	0.3097	0.9727	0.9587	1.0965	0.3993	0.9204	0.8663	0.8954	0.3993	0.8318	0.3288	1.0666	0.8663	1.1803	0.3288
1461	Protein Dr1	Q01658	DR1	2	26.1	1.8365	0.3628	1.1912	0.7099	1.6749	0.4147	1.9409	0.3439	1.2589	0.6575	1.7701	0.391	2.0701	0.3188	1.3428	0.5875	1.8707	0.3595	0.6427	0.4784	0.9036	0.8447	1.5276	0.4784	1.3804	0.5622	1.0864	0.8447	0.7112	0.5622
1462	Protein EFR3 homolog A	Q14156	EFR3A	5	24.7	0.673	0.6575	0.4055	0.4349	0.4831	0.3305	0.8472	0.7177	0.492	0.4864	0.5861	0.3799	0.3767	0.153	0.1959	0.0564	0.2489	0.047	0.5649	0.5213	0.6668	0.4073	1.7378	0.5213	1.2023	0.8279	1.4723	0.4073	0.8166	0.8279
1463	Protein ERGIC-53	P49257	LMAN1	6	39.8	0.787	0.4867	0.8166	0.4647	0.7178	0.3017	0.7047	0.4915	0.7244	0.4693	0.6427	0.3049	0.6792	0.4168	0.6982	0.3974	0.6138	0.2561	1.0186	0.9685	0.8954	0.6965	0.9638	0.9685	0.871	0.725	1.0965	0.6965	1.1272	0.725
1464	Protein FAM114A2	Q9NRY5	FAM114A2	2	24.2	0.7112	0.5541	0.7112	0.5554	0.6607	0.4856	0.9908	0.9925	0.9908	0.9947	0.912	0.8652	0.912	0.8702	0.912	0.8723	0.8472	0.7523	0.9908	0.9978	0.912	0.8723	0.9908	0.9978	0.912	0.8702	1.0765	0.8723	1.0765	0.8702
1465	Protein FAM134C	Q86VR2	FAM134C	2	16.1	0.955	0.6246	0.863	0.6055	1.1169	0.6738	0.9462	0.4997	0.8551	0.4859	1.1066	0.8558	0.879	0.5023	0.7943	0.4884	1.028	0.8508	0.8954	0.9718	1.1482	0.4342	1.0965	0.9718	1.2823	0.4232	0.8551	0.4342	0.7656	0.4232
1466	Protein FAM177A1	Q8N128	FAM177A1	2	29.6	0.8954	0.5669	0.9204	0.608	0.9376	0.6907	0.8954	0.5502	0.9204	0.5903	0.929	0.6711	0.912	0.5308	0.9376	0.5696	0.9462	0.648	1.0186	0.9456	1.028	0.8466	0.9638	0.9456	1	0.8997	0.955	0.8466	0.9817	0.8997
1467	Protein FAM49B	Q9NUQ9	FAM49B	3	38	0.7727	0.6714	0.9908	0.8987	0.8954	0.8529	0.8472	0.7265	1.0864	0.9675	0.9908	0.9202	0.8954	0.8429	1.1482	0.6291	1.0375	0.6635	1.2706	0.754	1.1588	0.7959	0.7727	0.754	0.9036	0.9525	0.8472	0.7959	1.0864	0.9525
1468	Protein FAM63A	Q8N5J2	FAM63A	3	22.8	1.0093	0.967	1.0375	0.7833	1.0965	0.718	0.8872	0.6182	0.9204	0.7813	0.9638	0.8496	0.9727	0.9056	1	0.727	1.0568	0.6648	1.0186	0.8144	1.0765	0.7475	0.9638	0.8144	1.0375	0.9282	0.912	0.7475	0.9462	0.9282
1469	Protein FAM65B	Q9Y4F9	FAM65B	2	14.2	1.0568	0.849	0.597	0.5619	4.1687	0.46	0.4571	0.5479	0.2606	0.3052	1.5704	0.9791	0.6081	0.6523	0.3436	0.3432	2.355	0.8235	0.5598	0.4803	3.7325	0.5361	1.7539	0.4803	6.368	0.3008	0.2512	0.5361	0.1445	0.3008
1470	Protein FAM65C	Q96MK2	FAM65C	2	16.6	1.1588	0.7002	1.0568	0.9788	1.0765	0.8817	0.9376	0.9351	0.8551	0.6663	0.871	0.7449	0.9727	0.9422	0.8872	0.6717	0.9036	0.751	0.9036	0.7173	0.9204	0.8021	1.0864	0.7173	1.0093	0.9024	1.0666	0.8021	0.9727	0.9024
1471	Protein FAM91A1	Q658Y4	FAM91A1	2	14.9	1.5276	0.461	1.6144	0.3755	1.5276	0.4474	1.1912	0.6053	1.2474	0.4763	1.1912	0.5847	1.1272	0.7952	1.1803	0.6127	1.1272	0.767	1.0375	0.7781	0.9817	0.9682	0.9462	0.7781	0.9376	0.8067	1	0.9682	1.0471	0.8067
1472	Protein FAM98B	Q52LJ0	FAM98B	2	28.5	1.0965	0.7921	0.9727	0.9496	0.9462	0.9178	1.2589	0.5704	1.1169	0.7676	1.0864	0.7962	1.0765	0.823	0.955	0.9161	0.929	0.8846	0.879	0.748	0.8551	0.721	1.1169	0.748	0.9638	0.9678	1.1482	0.721	1.0186	0.9678
1473	Protein farnesyltransferase subunit beta	P49356	FNTB	2	14.9	0.9908	0.8929	0.9727	0.8972	0.8166	0.7781	1.1066	0.8821	1.0765	0.8864	0.9036	0.788	0.879	0.7665	0.8551	0.7626	0.7178	0.5274	0.9638	0.9955	0.8166	0.6881	1.0186	0.9955	0.8318	0.6916	1.2023	0.6881	1.1803	0.6916
1474	Protein farnesyltransferase/geranylgeranyltransferase type-1 subunit alpha	P49354	FNTA	2	34.6	1.0375	0.6602	1.1066	0.705	1.1695	0.9263	0.863	0.7793	0.9204	0.8321	0.9727	0.9281	0.8318	0.5775	0.8872	0.6152	0.9376	0.8102	1.0568	0.942	1.1169	0.7179	0.929	0.942	1.0471	0.767	0.879	0.7179	0.9376	0.767
1475	Protein flightless-1 homolog	Q13045	FLII	15	29.2	0.8872	0.2781	1.0864	0.3995	0.9638	0.2492	0.6546	0.0821	0.787	0.1267	0.7047	0.0723	0.7516	0.2942	0.912	0.4205	0.8017	0.264	1.1912	0.7949	1.0765	0.9406	0.8241	0.7949	0.879	0.7385	0.912	0.9406	1.1169	0.7385
1476	Protein furry homolog-like	O94915	FRYL	4	10.1	1.5849	0.056	1.0186	0.7862	0.9462	0.7999	1.4588	0.0748	0.929	0.8	0.871	0.4686	1.5136	0.067	0.955	0.9495	0.8954	0.572	0.631	0.0647	0.597	0.0493	1.556	0.0647	0.929	0.6103	1.6444	0.0493	1.0568	0.6103
1477	Protein G6b	O95866	G6B	3	46.9	0.8318	0.6499	0.8395	0.5491	0.7178	0.6731	0.9638	0.803	0.9727	0.6735	0.8395	0.8318	0.9908	0.8559	1	0.7183	0.8551	0.8859	1	0.8479	0.8551	0.9687	0.9817	0.8479	0.8472	0.8188	1.1482	0.9687	1.1588	0.8188
1478	Protein kinase C alpha type	P17252	PRKCA	11	37.8	0.5598	0.1443	0.7586	0.5305	0.597	0.1459	0.6194	0.1659	0.8395	0.6011	0.6607	0.1677	0.5649	0.1342	0.7586	0.4956	0.597	0.1357	1.3305	0.3234	1.0471	0.9929	0.7379	0.3234	0.7798	0.327	0.9376	0.9929	1.2589	0.327
1479	Protein kinase C and casein kinase substrate in neurons protein 2	Q9UNF0	PACSIN2	5	35.4	0.631	0.1159	0.5012	0.0334	0.4966	0.0327	0.8472	0.4163	0.673	0.1249	0.6668	0.122	0.631	0.1189	0.5012	0.0343	0.5012	0.0335	0.787	0.3979	0.7798	0.3898	1.2474	0.3979	0.9817	0.9872	1.2589	0.3898	1	0.9872
1480	Protein kinase C beta type	P05771	PRKCB	13	35.8	0.6855	0.1725	0.8954	0.6447	0.9638	0.2304	0.631	0.1672	0.8017	0.6287	0.8551	0.2233	0.5598	0.1756	0.6982	0.6537	0.7586	0.2344	1.2474	0.3213	1.3677	0.8306	0.787	0.3213	1.0765	0.4216	0.7178	0.8306	0.912	0.4216
1481	Protein kinase C delta type	Q05655	PRKCD	9	34.8	1.2823	0.5822	1.5849	0.8364	1.6749	0.5027	1.2823	0.8638	1.5849	0.559	1.6596	0.3072	0.9817	0.5328	1.2474	0.8963	1.3305	0.5499	1.2474	0.4555	1.3183	0.243	0.787	0.4555	1.0765	0.6367	0.7447	0.243	0.912	0.6367
1482	Protein kinase C theta type	Q04759	PRKCQ	3	20.7	0.8472	0.78	1.8197	0.4909	0.8166	0.9105	0.8954	0.8235	1.9409	0.4623	0.8551	0.9565	0.5916	0.4895	1.2942	0.782	0.5702	0.5836	2.0324	0.3673	0.955	0.8655	0.4831	0.3673	0.4613	0.4369	1.028	0.8655	2.1281	0.4369
1483	Protein LAP2	Q96RT1	ERBB2IP	13	25.1	0.597	0.2516	0.5649	0.3473	0.5702	0.4826	0.7379	0.3492	0.7047	0.4416	0.7244	0.3757	0.8017	0.5197	0.7656	0.6484	0.787	0.5574	0.9462	0.8383	0.9727	0.9493	1.0375	0.8383	1.0186	0.8879	1.0093	0.9493	0.9638	0.8879
1484	Protein lifeguard 3	Q969X1	TMBIM1	2	8.4	0.9204	0.8837	0.7943	0.6722	0.7112	0.5455	0.7943	0.6788	0.6855	0.522	0.6138	0.4336	0.7656	0.6407	0.6607	0.4955	0.5916	0.414	0.8551	0.7682	0.7656	0.6191	1.1482	0.7682	0.8872	0.8142	1.2823	0.6191	1.1066	0.8142
1485	Protein lunapark	Q9C0E8	LNP	3	26.2	0.9727	0.9239	0.929	0.7104	0.912	0.6694	1.0375	0.7929	0.9908	0.9854	0.9638	0.9378	1.1376	0.4704	1.0864	0.6302	1.0666	0.6694	0.9462	0.7793	0.929	0.7357	1.0375	0.7793	0.9727	0.9523	1.0568	0.7357	1.0093	0.9523
1486	Protein LYRIC	Q86UE4	MTDH	6	29	1.0093	0.6923	0.955	0.9588	0.879	0.4848	1.0186	0.6336	0.9638	0.932	0.8872	0.5041	0.9727	0.8907	0.9204	0.8197	0.8551	0.346	0.9376	0.6932	0.863	0.28	1.0471	0.6932	0.912	0.4563	1.1376	0.28	1.0765	0.4563
1487	Protein LZIC	Q8WZA0	LZIC	2	30	1.1169	0.8062	1.1695	0.7506	1.5849	0.445	1.1803	0.7293	1.2246	0.679	1.6596	0.4109	1.2706	0.6358	1.3305	0.5932	1.803	0.3706	1.028	0.9372	1.3932	0.5422	0.955	0.9372	1.3428	0.5797	0.7047	0.5422	0.7311	0.5797
1488	Protein MON2 homolog	Q7Z3U7	MON2	3	12.1	0.7586	0.545	0.863	0.6275	0.863	0.6223	0.6855	0.3504	0.7727	0.3897	0.7798	0.3873	0.787	0.5647	0.8872	0.6515	0.8954	0.646	1.1169	0.8711	1.1272	0.8784	0.879	0.8711	0.9908	0.9925	0.871	0.8784	0.9908	0.9925
1489	Protein Niban	Q9BZQ8	FAM129A	3	19.8	0.929	0.934	1.1482	0.6328	1.2023	0.6493	0.8091	0.6893	1	0.9899	1.0568	0.9869	0.863	0.7566	1.0666	0.9086	1.1169	0.9314	1.2246	0.6815	1.2823	0.6996	0.8017	0.6815	1.0375	0.9768	0.7656	0.6996	0.9462	0.9768
1490	Protein NipSnap homolog 3A	Q9UFN0	NIPSNAP3A	7	53.9	1.4191	0.2484	6.0256	0.0325	3.0761	0.0536	1.1066	0.75	4.7863	0.1903	2.3988	0.1322	1.5276	0.2149	6.3096	0.0365	3.2211	0.0467	4.1687	0.1448	2.1281	0.1867	0.2249	0.1448	0.4699	0.7309	0.4613	0.1867	2.0324	0.7309
1491	Protein numb homolog	P49757	NUMB	2	19.1	1.1695	0.5376	1.2359	0.3728	1.1695	0.5467	1.1272	0.5935	1.1912	0.4032	1.1272	0.604	1.1066	0.5286	1.1695	0.3679	1.1066	0.5375	1.0471	0.6469	0.9908	0.9839	0.9376	0.6469	0.9376	0.6354	0.9908	0.9839	1.0471	0.6354
1492	Protein phosphatase 1 regulatory subunit 7	Q15435	PPP1R7	8	35.6	0.9727	0.92	0.9727	0.8647	1.5849	0.3207	0.6081	0.1563	0.631	0.172	0.9727	0.5321	1.028	0.7882	1.0375	0.8422	1.6293	0.5078	0.9908	0.9476	1.6144	0.3648	0.9908	0.9476	1.5704	0.3986	0.6081	0.3648	0.6252	0.3986
1493	Protein phosphatase 1A	P35813	PPM1A	6	33.5	0.879	0.5079	1	0.7883	0.871	0.2477	0.929	0.6367	1.0568	0.5905	0.929	0.3193	0.929	0.7771	1.0568	0.4853	0.9204	0.3949	1.1272	0.4273	0.9908	0.5995	0.871	0.4273	0.863	0.1605	0.9908	0.5995	1.1376	0.1605
1494	Protein phosphatase 1B	O75688	PPM1B	2	24.2	0.8241	0.7246	0.9908	0.9997	0.8241	0.7244	0.8551	0.7733	1.028	0.9426	0.8551	0.773	0.7447	0.5959	0.8872	0.8297	0.7447	0.5957	1.1912	0.7243	0.9908	0.9997	0.8241	0.7243	0.8241	0.7241	0.9908	0.9997	1.1912	0.7241
1495	Protein phosphatase 1F	P49593	PPM1F	3	29.1	1.0093	0.9087	1.1376	0.525	1.0864	0.8419	1.0864	0.5832	1.2246	0.3175	1.1695	0.6293	0.8872	0.6011	1	0.7885	0.955	0.5579	1.1169	0.4789	1.0666	0.9308	0.879	0.4789	0.9462	0.4481	0.9204	0.9308	1.0375	0.4481
1496	Protein polybromo-1	Q86U86	PBRM1	2	15	1.4322	0.5112	1.3552	0.5675	1.3932	0.5351	1.1912	0.7098	1.1272	0.7956	1.1588	0.7466	1.1695	0.7346	1.1066	0.8232	1.1376	0.7727	0.929	0.9004	0.9638	0.9556	1.0568	0.9004	1.028	0.9442	1.0186	0.9556	0.955	0.9442
1497	Protein PRRC1	Q96M27	PRRC1	4	29.7	0.7798	0.9769	1.0568	0.4513	0.9462	0.4852	0.879	0.5328	1.2023	0.2118	1.0666	0.2288	1.2134	0.3935	1.6596	0.1535	1.4723	0.1658	1.3428	0.467	1.2023	0.5018	0.7311	0.467	0.8954	0.9509	0.8166	0.5018	1.0965	0.9509
1498	Protein prune homolog	Q86TP1	PRUNE	3	25.6	0.7943	0.1756	0.8954	0.5227	0.8318	0.2781	0.879	0.4277	0.9908	0.9052	0.9204	0.6702	0.879	0.4741	1	0.8345	0.9204	0.7347	1.1169	0.3731	1.0375	0.6868	0.879	0.3731	0.9204	0.591	0.9462	0.6868	1.0666	0.591
1499	Protein RCC2	Q9P258	RCC2	2	18.8	1.6596	0.6926	2.0701	0.2728	2.9376	0.188	1.2359	0.8856	1.7061	0.3517	2.2699	0.2362	1.1376	0.8457	1.5417	0.4982	2.1478	0.3261	1.406	0.4071	1.9588	0.2699	0.6982	0.4071	1.4588	0.6849	0.4875	0.2699	0.6607	0.6849
1500	Protein S100-A11	P31949	S100A11	6	41	3.02	0.2305	4.9204	0.2157	7.3114	0.1655	1.8197	0.4107	2.9648	0.3692	4.4875	0.2468	2.8314	0.2317	4.5709	0.2168	6.792	0.1661	1.6596	0.8759	2.5586	0.4641	0.5916	0.8759	1.5136	0.5258	0.3802	0.4641	0.6486	0.5258
1501	Protein S100-A4	P26447	S100A4	3	51.5	1.3428	0.6716	1.7865	0.839	0.8954	0.6919	1.3804	0.558	1.803	0.6928	0.9204	0.8379	1.9055	0.4533	2.5586	0.5514	1.2823	0.9581	1.3183	0.8094	0.6546	0.4718	0.7447	0.8094	0.52	0.5766	1.4997	0.4718	1.888	0.5766
1502	Protein S100-A8	P05109	S100A8	8	75.3	1.3552	0.5487	1.6144	0.4121	1.0568	0.8545	1.1588	0.706	1.3804	0.512	0.912	0.9195	1.406	0.531	1.6596	0.4009	1.0965	0.8249	1.1803	0.7228	0.7727	0.6444	0.8318	0.7228	0.6546	0.4726	1.2706	0.6444	1.4997	0.4726
1503	Protein S100-A9	P06702	S100A9	14	65.8	30.761	0.0049	34.6737	0.1152	5.1523	0.0148	19.7697	0.0676	23.5505	0.1962	2.8576	0.0149	27.5423	0.0395	30.761	0.1638	4.4055	0.0032	1.7865	0.37	0.0787	0.456	0.5598	0.37	0.0679	0.3544	10.666	0.456	14.1906	0.3544
1504	Protein SCO1 homolog, mitochondrial	O75880	SCO1	2	21.3	0.879	0.8208	0.871	0.8035	0.863	0.791	0.7943	0.6791	0.787	0.6648	0.7798	0.6546	0.787	0.6635	0.7798	0.6495	0.7727	0.6396	0.9817	0.981	0.9727	0.9673	1	0.981	0.9817	0.9862	1.0093	0.9673	1	0.9862
[truncated: 615 more rows]
