# Supplementary material for: Proteomics Study of Peripheral Blood Mononuclear Cells (PBMCs) in Autistic Children
Source: Front Cell Neurosci. 2019 Mar 19;13:105. doi: 10.3389/fncel.2019.00105 (PMC6433831; doi:10.3389/fncel.2019.00105)
Supplement: TABLE S3 — Differentially expressed proteins identified from the peripheral blood mononuclear cells (PBMCs) of autistic children and healthy controls. [file Table_3.XLSX]

## Sheet: Table S3
			Table S3. Differentially expressed proteins identified from the peripheral blood mononuclear cells (PBMCs) of autistic children and healthy controls.
No.	Name	Accession #	Gene name	Peptides	% Cov	ASD pool 1 vs Controlsa						ASD pool 2 vs Controls						ASD pool 3 vs Controls						Control pool 1 vs Other ctrouls				Control pool 2 vs Other ctrouls				Control pool 3 vs Other ctrouls				Fold change	PVal	Pval (FDR correction)
						115:118	PVal	115:119	PVal	115:121	PVal	116:118	PVal	116:119	PVal	116:121	Pval	117:118	Pval	117:119	PVal	117:121	Pval	118:119	Pval	118:121	Pval	119:118	Pval	119:121	Pval	121:118	Pval	121:119	Pval	Fold	Pval
1	60 kDa heat shock protein, mitochondrial	P10809	HSPD1	59	68.9	4.1305	0	12.8233	0	3.7325	0	4.1687	0	11.8032	0	3.7325	0	4.5709	0	13.6773	0	4.0926	0	4.2073	0.0005	0.8472	0.1368	0.2291	0.0005	0.2148	0	1.1588	0.1368	4.4875	0	4.67187	0.00988105	0.013903
2	78 kDa glucose-regulated protein	P11021	HSPA5	49	64.8	2.3121	0.0027	2.8314	0	2.2909	0.0033	2.1281	0.0052	2.6062	0	2.1086	0.0064	1.977	0.0067	2.421	0	1.9588	0.0082	1.2134	0.0179	0.9638	0.9252	0.8091	0.0179	0.787	0.0147	1.0186	0.9252	1.2474	0.0147	2.07628	1.36447e-07	2.24227e-06
3	Aconitate hydratase, mitochondrial	Q99798	ACO2	14	42.3	4.6559	0.001	4.9659	0.0004	4.3251	0.0016	4.7424	0.0009	5.0119	0.0004	4.3652	0.0013	4.3652	0.0018	4.6132	0.0007	4.0551	0.0028	1.1376	0.5241	0.9638	0.78	0.863	0.5241	0.8551	0.3614	1.0186	0.78	1.1482	0.3614	3.95314	3.30298e-12	9.24834e-10
4	Alpha-1-antitrypsin	P01009	SERPINA1	15	58.1	2.0324	0.0017	4.4463	0	3.4995	0.0001	1.4588	0.0353	3.281	0.0005	2.5351	0.0014	2.466	0.0002	5.445	0	4.1687	0	2.2491	0.0086	1.7378	0.0959	0.4169	0.0086	0.6982	0.1991	0.5598	0.0959	1.3804	0.1991	2.52625	0.00150517	0.00274825
5	Annexin A11	P50995	ANXA11	18	30.5	0.5445	0.0009	0.5808	0.0014	0.5546	0.0379	0.4529	0	0.4875	0.0001	0.4656	0.0002	0.5012	0.0005	0.5346	0.0008	0.5058	0.0108	1.0568	0.7709	1.028	0.5933	0.929	0.7709	0.955	0.8246	0.955	0.5933	1.028	0.8246	0.548666	1.05746e-08	2.69172e-07
6	Apolipoprotein A-I	P02647	APOA1	15	56.6	2.9376	0	5.7544	0	3.3113	0.0001	4.2073	0	7.9433	0	4.7424	0	3.4674	0	6.792	0	3.9446	0	2.0701	0.2156	1.1066	0.5774	0.4529	0.2156	0.5152	0.0846	0.8872	0.5774	1.8197	0.0846	3.78161	0.000116134	0.000365353
7	Aspartate aminotransferase, mitochondrial	P00505	GOT2	7	40	2.1086	0.0503	2.8576	0.0103	2.3335	0.0325	2.5823	0.0053	3.4995	0.0012	2.8314	0.0035	2.3768	0.0042	3.2211	0.001	2.6062	0.0028	1.3183	0.4113	1.1272	0.7961	0.7447	0.4113	0.8241	0.5129	0.871	0.7961	1.1912	0.5129	2.38337	3.39082e-07	3.79772e-06
8	ATP synthase subunit alpha, mitochondrial	P25705	ATP5A1	61	65.6	1.9588	0.0014	4.7424	0.0001	7.5858	0.001	1.803	0.0025	3.8726	0.003	7.1121	0.0008	2.1478	0.0001	4.6132	0.0001	8.4723	0	2.5351	0.1944	4.6132	0.1724	0.3873	0.1944	1.7539	0.9077	0.2128	0.1724	0.5598	0.9077	2.94241	0.0160778	0.0198695
9	ATP synthase subunit beta, mitochondrial	P06576	ATP5B	67	83.4	5.6494	0	6.6069	0	3.1915	0	7.2444	0	8.3946	0	4.7424	0.0001	6.5464	0	7.7983	0	4.0926	0	1.3677	0.7988	0.5808	0.0742	0.7178	0.7988	0.4446	0.1676	1.6904	0.0742	2.208	0.1676	4.66216	1.04568e-05	5.10667e-05
10	Calreticulin	P27797	CALR	26	58	2.5351	0.0024	3.4356	0.0004	2.8054	0.0116	2.729	0.0232	3.7325	0.0019	3.3113	0.0069	3.4356	0.0006	4.6559	0.0001	3.9446	0.0007	1.3428	0.4419	1.2023	0.9358	0.7311	0.4419	0.9036	0.3664	0.8166	0.9358	1.0864	0.3664	2.93223	1.06848e-06	8.08579e-06
11	Chromobox protein homolog 3	Q13185	CBX3	10	50.8	4.8753	0.0137	3.6983	0.0092	2.8576	0.0198	4.7863	0.0381	3.7325	0.011	2.9107	0.024	5.9704	0.0137	4.6132	0.0052	3.5318	0.0104	0.8318	0.7972	0.5649	0.8433	1.1803	0.7972	0.7516	0.4932	1.7378	0.8433	1.3062	0.4932	3.31039	5.39382e-06	3.02054e-05
12	Complement C3	P01024	C3	38	43.8	2.5823	0	4.0926	0	3.4041	0	2.208	0.0003	3.4995	0	3.02	0	2.466	0	3.9084	0	3.2509	0	1.5849	0.0296	1.2706	0.1663	0.6194	0.0296	0.8091	0.361	0.7727	0.1663	1.2134	0.361	2.6926	2.34558e-06	1.45947e-05
13	Cytochrome b-c1 complex subunit 2, mitochondrial	P22695	UQCRC2	26	64	0.3981	0.0118	0.4831	0.0063	0.3837	0.0182	0.4831	0.0163	0.5916	0.009	0.4699	0.0519	0.5058	0.0315	0.6252	0.0163	0.492	0.0492	1.2474	0.6955	0.9727	0.7824	0.787	0.6955	0.7656	0.5617	1.0093	0.7824	1.2823	0.5617	0.523042	0.00157028	0.00283664
14	Deoxynucleoside triphosphate triphosphohydrolase SAMHD1	Q9Y3Z3	SAMHD1	14	35.1	2.1878	0.0046	2.6303	0.0029	1.7865	0.0113	2.3121	0.0042	2.7797	0.0027	1.8707	0.0104	2.6546	0.0007	3.1915	0.0005	2.1478	0.0017	1.2134	0.8212	0.7798	0.6466	0.8091	0.8212	0.6607	0.5711	1.2589	0.6466	1.4859	0.5711	2.15995	1.53809e-05	6.94621e-05
15	Dihydrolipoyl dehydrogenase, mitochondrial	P09622	DLD	12	48.5	2.2491	0.0066	2.9107	0.0028	1.888	0.0207	2.5586	0.0055	3.3113	0.0024	2.1478	0.0172	2.3335	0.0056	2.9923	0.0024	1.9409	0.0174	1.3062	0.5291	0.8166	0.4253	0.7516	0.5291	0.6252	0.1682	1.2023	0.4253	1.5704	0.1682	2.17046	2.53095e-05	0.000101238
16	Electron transfer flavoprotein subunit alpha, mitochondrial	P13804	ETFA	7	49	2.3768	0.0547	2.729	0.0592	2.9107	0.0538	2.6546	0.0223	2.9923	0.0168	3.1623	0.022	2.5119	0.033	2.884	0.03	3.0479	0.0325	1.1376	0.6635	1.2134	0.9896	0.863	0.6635	1.0864	0.7209	0.8091	0.9896	0.9036	0.7209	2.48975	4.30715e-10	4.02001e-08
17	Endoplasmin	P14625	HSP90B1	31	54.9	2.1478	0.0001	3.6644	0	1.5417	0.0045	2.4434	0	4.1305	0	1.7378	0.0006	1.9588	0.0004	3.3113	0	1.3932	0.0153	1.6904	0.0722	0.6982	0.1005	0.5754	0.0722	0.413	0.0021	1.406	0.1005	2.355	0.0021	1.97383	0.0138478	0.0177862
18	Erythrocyte band 7 integral membrane protein	P27105	STOM	78	77.4	0.4529	0.0008	0.4571	0.0002	0.4285	0.0001	0.4966	0.0027	0.5012	0.0008	0.4656	0.0002	0.4365	0.0008	0.4446	0.0002	0.413	0.0001	1	0.5498	0.9462	0.19	0.9817	0.5498	0.9376	0.4586	1.0375	0.19	1.0471	0.4586	0.484981	8.46599e-09	2.63386e-07
19	Flotillin-1	O75955	FLOT1	20	61.4	0.4487	0.0003	0.6138	0.0058	0.5395	0.0009	0.3311	0	0.4529	0.0005	0.3981	0.0001	0.3221	0.0002	0.4406	0.003	0.3873	0.0004	1.3677	0.1616	1.1912	0.6184	0.7178	0.1616	0.863	0.3493	0.8241	0.6184	1.1376	0.3493	0.448133	0.00174712	0.00313585
20	Flotillin-2	Q14254	FLOT2	17	55.6	0.3251	0.0002	0.3981	0.0006	0.3467	0.0001	0.302	0	0.3631	0.0001	0.3192	0	0.2032	0	0.2421	0.0001	0.2148	0	1.2023	0.4969	1.0568	0.829	0.8166	0.4969	0.871	0.3742	0.929	0.829	1.1272	0.3742	0.303128	2.91025e-05	0.000113176
21	Glutamate dehydrogenase 1, mitochondrial	P00367	GLUD1	17	44.6	2.6303	0.0068	3.0761	0.0051	1.9231	0.0341	3.281	0.0008	3.8019	0.0006	2.3768	0.0038	3.0479	0.0014	3.5645	0.0011	2.2284	0.0068	1.2023	0.8999	0.7112	0.4025	0.8166	0.8999	0.6138	0.3256	1.3804	0.4025	1.5996	0.3256	2.49839	1.15529e-05	5.48273e-05
22	Glycerol-3-phosphate dehydrogenase, mitochondrial	P43304	GPD2	34	61.1	0.4529	0.0003	0.5445	0.0048	0.4613	0.0023	0.4831	0.0001	0.5808	0.0013	0.492	0.0006	0.5754	0.0066	0.6918	0.0836	0.5861	0.0441	1.2023	0.2483	1.0186	0.3977	0.8166	0.2483	0.8395	0.7494	0.9638	0.3977	1.1695	0.7494	0.581963	0.000443024	0.00101678
23	Heparin cofactor 2	P05546	SERPIND1	5	18.2	3.6644	0.0131	3.1046	0.0159	7.379	0.0038	4.0179	0.0133	3.4356	0.0161	7.9433	0.0039	5.3456	0.0066	4.6132	0.0078	10.4713	0.0023	0.8241	0.8267	2.3988	0.1519	1.1912	0.8267	2.729	0.116	0.2606	0.1519	0.2208	0.116	4.42292	0.000754232	0.00155283
24	Hypoxia up-regulated protein 1	Q9Y4L1	HYOU1	28	48.4	1.7865	0.0104	2.9376	0.0003	1.8197	0.0036	2.1478	0.0031	3.5318	0.0001	2.1677	0.0011	1.803	0.0157	2.9376	0.0005	1.8197	0.0055	1.6596	0.1226	1.0186	0.6233	0.5916	0.1226	0.597	0.2851	0.9638	0.6233	1.6444	0.2851	1.98481	0.000904577	0.00180915
25	Inter-alpha-trypsin inhibitor heavy chain H4	Q14624	ITIH4	10	26.5	4.1305	0.0021	5.2	0.0006	6.4269	0.0005	3.5975	0.0058	4.4463	0.0014	5.5463	0.001	3.3419	0.0052	4.2462	0.0013	5.2966	0.0009	1.2706	0.2385	1.7378	0.1343	0.7727	0.2385	1.3062	0.7609	0.5297	0.1343	0.7311	0.7609	3.89872	6.2596e-07	6.04375e-06
26	Isocitrate dehydrogenase [NADP], mitochondrial	P48735	IDH2	20	60	1.9588	0.0006	3.0479	0.0001	1.7219	0.0072	3.3729	0	5.1523	0	2.9376	0	2.355	0	3.5975	0.0001	2.0701	0.0009	1.5417	0.0719	0.863	0.26	0.631	0.0719	0.5546	0.007	1.1376	0.26	1.7701	0.007	2.3933	0.000747575	0.00155053
27	Lamin-B1	P20700	LMNB1	20	54.3	9.5499	0	7.7268	0	11.695	0	8.9536	0	7.2444	0	11.4815	0	9.2897	0	7.5858	0	11.8032	0	0.7516	0.385	1.4454	0.2876	1.3062	0.385	1.7865	0.0732	0.6918	0.2876	0.5598	0.0732	7.73821	1.6817e-07	2.24227e-06
28	Lamin-B2	Q03252	LMNB2	10	49.7	3.9811	0.0003	3.6983	0.0006	4.6989	0.002	4.7424	0.0001	4.1305	0.0001	5.5976	0	4.1305	0.0002	3.5975	0.0028	4.8306	0.0002	0.8318	0.9707	1.0864	0.5991	1.1803	0.9707	1.1482	0.6048	0.9036	0.5991	0.8551	0.6048	3.76591	6.6585e-08	1.24292e-06
29	Lipopolysaccharide-binding protein	P18428	LBP	7	33.9	10	0.0014	3.8371	0.004	17.378	0.001	6.0256	0.0037	2.3121	0.0137	11.1686	0.0023	8.3946	0.0014	3.281	0.0039	15.5597	0.001	0.3631	0.1328	2.704	0.4455	2.6792	0.1328	5.0582	0.0525	0.3311	0.4455	0.1585	0.0525	5.47554	0.00550589	0.00820026
30	Malate dehydrogenase, mitochondrial	P40926	MDH2	16	55	3.1623	0.0021	5.7544	0.0007	2.3988	0.0041	3.1623	0.0024	5.7544	0.0008	2.3988	0.0048	3.2211	0.0028	5.8614	0.0009	2.466	0.0057	1.8707	0.3532	0.7516	0.5924	0.5152	0.3532	0.3698	0.1639	1.3062	0.5924	2.5823	0.1639	2.95263	0.00120843	0.00230178
31	NAD-dependent malic enzyme, mitochondrial	P23368	ME2	20	64	2.0512	0.007	2.6546	0.0066	2.8314	0.0043	2.5119	0.0006	3.2509	0.0011	3.5318	0.0004	2.1677	0.0016	2.7542	0.0016	3.02	0.001	1.3305	0.9766	1.4191	0.7824	0.7379	0.9766	0.9727	0.8049	0.6918	0.7824	1.0093	0.8049	2.33755	1.01997e-06	8.06556e-06
32	Neuroblast differentiation-associated protein AHNAK	Q09666	AHNAK	23	32.4	3.281	0	3.2211	0	3.3113	0	2.9376	0	2.9107	0	2.9376	0	4.1305	0	4.0926	0	4.1305	0	0.9462	0.7522	0.9727	0.7056	1.0375	0.7522	0.9638	0.988	1.0093	0.7056	1.0186	0.988	3.08228	6.51114e-07	6.07706e-06
33	Plastin-2	P13796	LCP1	41	55	2.5586	0.0016	2.9648	0.0002	1.8535	0.0421	2.704	0.0004	3.1046	0.0001	1.9231	0.0101	3.5318	0	4.0926	0	2.5586	0.0004	1.1912	0.3326	0.6982	0.129	0.8241	0.3326	0.5916	0.0198	1.406	0.129	1.6596	0.0198	2.41831	5.21405e-05	0.000189602
34	Plectin	Q15149	PLEC	65	46.8	0.4966	0	0.6546	0.0083	0.5754	0.0002	0.4487	0	0.6081	0.0001	0.5248	0	0.492	0	0.6668	0.0099	0.5916	0.0003	1.3428	0.0465	1.1695	0.5228	0.7311	0.0465	0.879	0.2079	0.8395	0.5228	1.1169	0.2079	0.596668	0.0042572	0.00649883
35	Probable ubiquitin carboxyl-terminal hydrolase FAF-X	Q93008	USP9X	11	22	0.5058	0.0222	0.492	0.0102	0.4406	0.0197	0.5598	0.0115	0.5395	0.0157	0.4875	0.0092	0.4656	0.0023	0.4487	0.002	0.4055	0.0012	0.9638	0.9424	0.871	0.6798	1.0186	0.9424	0.8954	0.7722	1.1272	0.6798	1.0965	0.7722	0.512278	1.75952e-05	7.6979e-05
36	Protein disulfide-isomerase	P07237	P4HB	36	58.9	1.9055	0.0011	2.3988	0	2.0893	0.0045	1.803	0.0005	2.2909	0	1.977	0.0022	2.208	0	2.7797	0	2.421	0.0002	1.2706	0.0815	1.1066	0.5174	0.7727	0.0815	0.8395	0.0224	0.8872	0.5174	1.1695	0.0224	1.99446	4.71997e-07	5.08304e-06
37	Ras GTPase-activating-like protein IQGAP1	P46940	IQGAP1	37	46.7	3.8726	0	2.5119	0.0001	3.7325	0	3.767	0	2.466	0	3.5645	0	3.9446	0	2.5586	0.0001	3.8019	0	0.6368	0.2385	0.912	0.8206	1.5417	0.2385	1.3932	0.163	1.0765	0.8206	0.7047	0.163	2.80305	8.01084e-07	6.59716e-06
38	Serum albumin	P02768	ALB	42	64.5	2.1478	0	5.5463	0	4.4875	0	1.4859	0.0135	4.0179	0	3.1046	0	2.5119	0	6.6069	0	5.3456	0	2.7542	0	2.1878	0.0115	0.3532	0	0.7586	0.0273	0.4487	0.0115	1.2942	0.0273	2.914	0.00259249	0.00434668
39	Stress-70 protein, mitochondrial	P38646	HSPA9	19	54.2	2.5351	0.0025	1.9953	0.0022	2.0512	0.0037	2.3121	0.0151	1.803	0.0131	1.8535	0.0222	2.1086	0.0132	1.6749	0.0115	1.7061	0.0194	0.7586	0.9372	0.7798	0.834	1.2942	0.9372	1.0186	0.7733	1.2589	0.834	0.9638	0.7733	1.85318	6.36005e-06	3.42464e-05
40	Vimentin	P08670	VIM	28	62	1.977	0.0014	3.2211	0.0002	1.9953	0.0005	1.803	0.0197	2.9648	0.007	1.8197	0.0028	2.1478	0.0012	3.4995	0.0004	2.1677	0.0004	1.6293	0.2199	1.0186	0.5874	0.6026	0.2199	0.6026	0.5888	0.9638	0.5874	1.6293	0.5888	2.07053	0.000498527	0.0011167
41	Voltage-dependent anion-selective channel protein 3	Q9Y277	VDAC3	36	68.2	0.2032	0.0001	0.2679	0.0006	0.2291	0.0021	0.3192	0.0008	0.4093	0.0038	0.3499	0.0014	0.3467	0.0117	0.4487	0.0581	0.3802	0.0213	1.2706	0.3977	1.0864	0.7503	0.7727	0.3977	0.8551	0.5971	0.9036	0.7503	1.1482	0.5971	0.345079	0.000149266	0.000430871
	a The samples from autistic children were labeled with iTRAQ tags 115, 116, 117, and the healthy controls with 118, 119 and 121 tags, respectively.
