# Supplementary material for: Proteomics Study of Peripheral Blood Mononuclear Cells (PBMCs) in Autistic Children
Source: Front Cell Neurosci. 2019 Mar 19;13:105. doi: 10.3389/fncel.2019.00105 (PMC6433831; doi:10.3389/fncel.2019.00105)
Supplement: TABLE S4 — Differentially expressed proteins associated with gene ontology (GO) and signal transduction pathways in DAVID analysis. [file Table_4.XLSX]

## Sheet: Table S4
	Table S4. The differentially expressed proteins are associated with gene ontology (GO) and signal transduction pathways by using DAVID analysis.
GO/Pathways	GO/Pathways	Count	%	P-Value	Benjamini	Genes
Biological process(BP)	dicarboxylic acid metabolic process	6	14.6341	1.43468e-06	0.00261774	GLUD1, ME2, MDH2, GOT2, IDH2, DLD
	aerobic respiration	5	12.1951	1.17003e-05	0.0106314	MDH2, IDH2, ACO2, DLD, UQCRC2
	organic acid metabolic process	11	26.8293	2.5615e-05	0.0154787	GLUD1, ME2, MDH2, P4HB, ETFA, GOT2, IDH2, ACO2, DLD, C3, APOA1
	tricarboxylic acid cycle	4	9.7561	3.84667e-05	0.0174166	MDH2, IDH2, ACO2, DLD
	cellular respiration	6	14.6341	4.46706e-05	0.0161905	MDH2, ETFA, IDH2, ACO2, DLD, UQCRC2
	carboxylic acid metabolic process	10	24.3902	7.73933e-05	0.0232916	GLUD1, ME2, MDH2, ETFA, GOT2, IDH2, ACO2, DLD, C3, APOA1
	oxoacid metabolic process	10	24.3902	8.10763e-05	0.0209394	GLUD1, ME2, MDH2, ETFA, GOT2, IDH2, ACO2, DLD, C3, APOA1
	endocytosis	9	21.9512	0.000104831	0.0236577	FLOT1, HSP90B1, ALB, LBP, ANXA11, CALR, HYOU1, C3, APOA1
	toll-like receptor signaling pathway	5	12.1951	0.000151751	0.0303381	FLOT1, FLOT2, HSP90B1, HSPD1, LBP
	generation of precursor metabolites and energy	7	17.0732	0.000199297	0.0357602	ATP5B, MDH2, ETFA, IDH2, ACO2, DLD, UQCRC2
	ATF6-mediated unfolded protein response	3	7.31707	0.000225624	0.0367847	HSP90B1, CALR, HSPA5
	oxidation-reduction process	10	24.3902	0.000289284	0.0430937	GLUD1, ME2, MDH2, GPD2, ETFA, IDH2, ACO2, DLD, APOA1, UQCRC2
	response to endoplasmic reticulum stress	6	14.6341	0.00034414	0.0472219	FLOT1, HSP90B1, CALR, P4HB, HSPA5, HYOU1
	energy derivation by oxidation of organic compounds	6	14.6341	0.000356044	0.0454088	MDH2, ETFA, IDH2, ACO2, DLD, UQCRC2
	protein folding in endoplasmic reticulum	3	7.31707	0.000389395	0.04633	HSP90B1, CALR, HSPA5
	pattern recognition receptor signaling pathway	5	12.1951	0.000458994	0.0481423	FLOT1, FLOT2, HSP90B1, HSPD1, LBP
	regulation of response to stress	11	26.8293	0.000462589	0.0458779	FLOT1, FLOT2, HSP90B1, HSPD1, LBP, SAMHD1, P4HB, HSPA5, HYOU1, C3, APOA1
	maintenance of location	6	14.6341	0.000485357	0.0456094	HSP90B1, ALB, CALR, HSPA5, C3, APOA1
	single-organism catabolic process	9	21.9512	0.000502229	0.0448531	GLUD1, HSP90B1, SAMHD1, GPD2, ETFA, GOT2, HSPA5, DLD, APOA1
	response to unfolded protein	5	12.1951	0.000617145	0.0522914	HSP90B1, HSPD1, CALR, HSPA5, HYOU1
	regulation of defense response	8	19.5122	0.000741135	0.0597135	FLOT1, FLOT2, HSP90B1, HSPD1, LBP, SAMHD1, C3, APOA1
	macromolecule localization	16	39.0244	0.00079651	0.0588554	IQGAP1, FLOT1, STOM, GLUD1, FLOT2, ALB, CALR, GOT2, HSPA9, HSP90B1, HSPD1, LBP, HSPA5, C3, LCP1, APOA1
	regulation of heterotypic cell-cell adhesion	3	7.31707	0.00084633	0.0600005	FLOT1, FLOT2, APOA1
	response to topologically incorrect protein	5	12.1951	0.000860777	0.0587177	HSP90B1, HSPD1, CALR, HSPA5, HYOU1
	receptor-mediated endocytosis	6	14.6341	0.000931124	0.0610897	FLOT1, HSP90B1, ALB, CALR, HYOU1, APOA1
	cell-cell adhesion	10	24.3902	0.000991295	0.0626645	IQGAP1, FLOT1, PLEC, FLOT2, ME2, HSPD1, AHNAK, HSPA5, APOA1, LCP1
	cell adhesion	12	29.2683	0.00107522	0.0655297	IQGAP1, FLOT1, PLEC, FLOT2, ATP5B, ME2, HSPD1, AHNAK, CALR, HSPA5, APOA1, LCP1
	regulation of innate immune response	6	14.6341	0.00128307	0.0728752	FLOT1, FLOT2, HSP90B1, HSPD1, LBP, SAMHD1
	positive regulation of cell adhesion	6	14.6341	0.00172537	0.0911772	IQGAP1, FLOT1, FLOT2, HSPD1, CALR, APOA1
	protein folding	5	12.1951	0.00178288	0.0914352	HSP90B1, HSPD1, CALR, HSPA5, HSPA9
Cellular component(CC)	extracellular exosome	31	75.6098	3.82889e-14	1.01119e-11	IQGAP1, STOM, ITIH4, SERPIND1, CALR, IDH2, GOT2, HSP90B1, LBP, AHNAK, ANXA11, VIM, SERPINA1, ETFA, HSPA5, C3, UQCRC2, FLOT1, FLOT2, MDH2, ALB, HSPA9, PLEC, ATP5B, HSPD1, P4HB, ATP5A1, HYOU1, APOA1, LCP1, VDAC3
	extracellular vesicle	31	75.6098	4.39657e-14	5.80336e-12	IQGAP1, STOM, ITIH4, SERPIND1, CALR, IDH2, GOT2, HSP90B1, LBP, AHNAK, ANXA11, VIM, SERPINA1, ETFA, HSPA5, C3, UQCRC2, FLOT1, FLOT2, MDH2, ALB, HSPA9, PLEC, ATP5B, HSPD1, P4HB, ATP5A1, HYOU1, APOA1, LCP1, VDAC3
	extracellular organelle	31	75.6098	4.44776e-14	3.91776e-12	IQGAP1, STOM, ITIH4, SERPIND1, CALR, IDH2, GOT2, HSP90B1, LBP, AHNAK, ANXA11, VIM, SERPINA1, ETFA, HSPA5, C3, UQCRC2, FLOT1, FLOT2, MDH2, ALB, HSPA9, PLEC, ATP5B, HSPD1, P4HB, ATP5A1, HYOU1, APOA1, LCP1, VDAC3
	membrane-bounded vesicle	32	78.0488	3.85591e-12	2.5449e-10	IQGAP1, STOM, ITIH4, SERPIND1, CALR, IDH2, GOT2, DLD, HSP90B1, LBP, AHNAK, ANXA11, VIM, SERPINA1, ETFA, HSPA5, C3, UQCRC2, FLOT1, FLOT2, MDH2, ALB, HSPA9, PLEC, ATP5B, HSPD1, P4HB, ATP5A1, HYOU1, APOA1, LCP1, VDAC3
	myelin sheath	11	26.8293	2.9136e-11	1.53838e-09	ATP5B, MDH2, HSPD1, ALB, ATP5A1, GOT2, HSPA5, ACO2, DLD, UQCRC2, HSPA9
	extracellular region part	31	75.6098	2.501e-10	1.10044e-08	IQGAP1, STOM, ITIH4, SERPIND1, CALR, IDH2, GOT2, HSP90B1, LBP, AHNAK, ANXA11, VIM, SERPINA1, ETFA, HSPA5, C3, UQCRC2, FLOT1, FLOT2, MDH2, ALB, HSPA9, PLEC, ATP5B, HSPD1, P4HB, ATP5A1, HYOU1, APOA1, LCP1, VDAC3
	focal adhesion	13	31.7073	3.4577e-10	1.30405e-08	FLOT1, IQGAP1, FLOT2, CALR, HSPA9, PLEC, HSP90B1, AHNAK, VIM, P4HB, HSPA5, HYOU1, LCP1
	cell-substrate adherens junction	13	31.7073	3.77416e-10	1.24547e-08	FLOT1, IQGAP1, FLOT2, CALR, HSPA9, PLEC, HSP90B1, AHNAK, VIM, P4HB, HSPA5, HYOU1, LCP1
	cell-substrate junction	13	31.7073	4.36034e-10	1.27903e-08	FLOT1, IQGAP1, FLOT2, CALR, HSPA9, PLEC, HSP90B1, AHNAK, VIM, P4HB, HSPA5, HYOU1, LCP1
	mitochondrial matrix	12	29.2683	1.27127e-08	3.35616e-07	ATP5B, GLUD1, ME2, MDH2, HSPD1, ETFA, ATP5A1, GOT2, IDH2, ACO2, DLD, HSPA9
	extracellular region	31	75.6098	2.49022e-08	5.97653e-07	IQGAP1, STOM, ITIH4, SERPIND1, CALR, IDH2, GOT2, HSP90B1, LBP, AHNAK, ANXA11, VIM, SERPINA1, ETFA, HSPA5, C3, UQCRC2, FLOT1, FLOT2, MDH2, ALB, HSPA9, PLEC, ATP5B, HSPD1, P4HB, ATP5A1, HYOU1, APOA1, LCP1, VDAC3
	mitochondrial part	15	36.5854	1.84972e-07	4.06938e-06	GLUD1, MDH2, ME2, GPD2, IDH2, GOT2, DLD, HSPA9, ATP5B, HSPD1, ATP5A1, ETFA, ACO2, UQCRC2, VDAC3
	adherens junction	13	31.7073	2.09057e-07	4.24545e-06	FLOT1, IQGAP1, FLOT2, CALR, HSPA9, PLEC, HSP90B1, AHNAK, VIM, P4HB, HSPA5, HYOU1, LCP1
	anchoring junction	13	31.7073	2.71479e-07	5.1193e-06	FLOT1, IQGAP1, FLOT2, CALR, HSPA9, PLEC, HSP90B1, AHNAK, VIM, P4HB, HSPA5, HYOU1, LCP1
	cytoplasmic membrane-bounded vesicle lumen	7	17.0732	3.88215e-07	6.83256e-06	ITIH4, HSP90B1, ALB, CALR, SERPINA1, HYOU1, APOA1
	vesicle lumen	7	17.0732	4.1068e-07	6.7762e-06	ITIH4, HSP90B1, ALB, CALR, SERPINA1, HYOU1, APOA1
	cytoplasmic, membrane-bounded vesicle	15	36.5854	1.61208e-06	2.36435e-05	FLOT1, STOM, FLOT2, ITIH4, ALB, CALR, DLD, HSP90B1, HSPD1, ANXA11, SERPINA1, P4HB, HSPA5, HYOU1, APOA1
	organelle inner membrane	11	26.8293	1.89938e-06	2.63911e-05	LMNB2, ATP5B, MDH2, HSPD1, LMNB1, CBX3, GPD2, ATP5A1, GOT2, IDH2, UQCRC2
	endoplasmic reticulum chaperone complex	4	9.7561	3.14276e-06	4.14836e-05	HSP90B1, P4HB, HSPA5, HYOU1
	mitochondrion	17	41.4634	4.61213e-06	5.79796e-05	STOM, GLUD1, MDH2, ME2, GPD2, IDH2, GOT2, DLD, HSPA9, ATP5B, HSPD1, ATP5A1, ETFA, HSPA5, ACO2, UQCRC2, VDAC3
Pathways	Carbon metabolism	7	17.0732	3.84274e-06	0.000265115	GLUD1, ME2, MDH2, GOT2, IDH2, ACO2, DLD
	Citrate cycle (TCA cycle)	4	9.7561	0.000204035	0.0139812	MDH2, IDH2, ACO2, DLD
	2-Oxocarboxylic acid metabolism	3	7.31707	0.00194582	0.125753	GOT2, IDH2, ACO2
	Glyoxylate and dicarboxylate metabolism	3	7.31707	0.00490201	0.287568	MDH2, ACO2, DLD
	Biosynthesis of antibiotics	5	12.1951	0.00881872	0.457296	MDH2, GOT2, IDH2, ACO2, DLD
	Parkinson's disease	4	9.7561	0.0175336	0.704932	ATP5B, ATP5A1, UQCRC2, VDAC3
	Biosynthesis of amino acids	3	7.31707	0.0320373	0.894259	GOT2, IDH2, ACO2
	Huntington's disease	4	9.7561	0.0382906	0.932387	ATP5B, ATP5A1, UQCRC2, VDAC3
	This table is associated with the Figure 3A-C.

## Sheet: Sheet2
Genes
GLUD1, ME2, MDH2, GOT2, IDH2, DLD
P40926, P48735, Q99798, P09622, P22695
P00367, P23368, P40926, P07237, P13804, P00505, P48735, Q99798, P09622, P01024, P02647
P40926, P48735, Q99798, P09622
P40926, P13804, P48735, Q99798, P09622, P22695
P00367, P23368, P40926, P13804, P00505, P48735, Q99798, P09622, P01024, P02647
P00367, P23368, P40926, P13804, P00505, P48735, Q99798, P09622, P01024, P02647
O75955, P14625, P02768, P18428, P50995, P27797, Q9Y4L1, P01024, P02647
O75955, Q14254, P14625, P10809, P18428
P06576, P40926, P13804, P48735, Q99798, P09622, P22695
P14625, P27797, P11021
P00367, P23368, P40926, P43304, P13804, P48735, Q99798, P09622, P02647, P22695
O75955, P14625, P27797, P07237, P11021, Q9Y4L1
P40926, P13804, P48735, Q99798, P09622, P22695
P14625, P27797, P11021
O75955, Q14254, P14625, P10809, P18428
O75955, Q14254, P14625, P10809, P18428, Q9Y3Z3, P07237, P11021, Q9Y4L1, P01024, P02647
P14625, P02768, P27797, P11021, P01024, P02647
P00367, P14625, Q9Y3Z3, P43304, P13804, P00505, P11021, P09622, P02647
P14625, P10809, P27797, P11021, Q9Y4L1
O75955, Q14254, P14625, P10809, P18428, Q9Y3Z3, P01024, P02647
P46940, O75955, P27105, P00367, Q14254, P02768, P27797, P00505, P38646, P14625, P10809, P18428, P11021, P01024, P13796, P02647
O75955, Q14254, P02647
P14625, P10809, P27797, P11021, Q9Y4L1
O75955, P14625, P02768, P27797, Q9Y4L1, P02647
P46940, O75955, Q15149, Q14254, P23368, P10809, Q09666, P11021, P02647, P13796
P46940, O75955, Q15149, Q14254, P06576, P23368, P10809, Q09666, P27797, P11021, P02647, P13796
O75955, Q14254, P14625, P10809, P18428, Q9Y3Z3
P46940, O75955, Q14254, P10809, P27797, P02647
P14625, P10809, P27797, P11021, P38646
P46940, P27105, Q14624, P05546, P27797, P48735, P00505, P14625, P18428, Q09666, P50995, P08670, P01009, P13804, P11021, P01024, P22695, O75955, Q14254, P40926, P02768, P38646, Q15149, P06576, P10809, P07237, P25705, Q9Y4L1, P02647, P13796, Q9Y277
P46940, P27105, Q14624, P05546, P27797, P48735, P00505, P14625, P18428, Q09666, P50995, P08670, P01009, P13804, P11021, P01024, P22695, O75955, Q14254, P40926, P02768, P38646, Q15149, P06576, P10809, P07237, P25705, Q9Y4L1, P02647, P13796, Q9Y277
P46940, P27105, Q14624, P05546, P27797, P48735, P00505, P14625, P18428, Q09666, P50995, P08670, P01009, P13804, P11021, P01024, P22695, O75955, Q14254, P40926, P02768, P38646, Q15149, P06576, P10809, P07237, P25705, Q9Y4L1, P02647, P13796, Q9Y277
P46940, P27105, Q14624, P05546, P27797, P48735, P00505, P09622, P14625, P18428, Q09666, P50995, P08670, P01009, P13804, P11021, P01024, P22695, O75955, Q14254, P40926, P02768, P38646, Q15149, P06576, P10809, P07237, P25705, Q9Y4L1, P02647, P13796, Q9Y277
P06576, P40926, P10809, P02768, P25705, P00505, P11021, Q99798, P09622, P22695, P38646
P46940, P27105, Q14624, P05546, P27797, P48735, P00505, P14625, P18428, Q09666, P50995, P08670, P01009, P13804, P11021, P01024, P22695, O75955, Q14254, P40926, P02768, P38646, Q15149, P06576, P10809, P07237, P25705, Q9Y4L1, P02647, P13796, Q9Y277
O75955, P46940, Q14254, P27797, P38646, Q15149, P14625, Q09666, P08670, P07237, P11021, Q9Y4L1, P13796
O75955, P46940, Q14254, P27797, P38646, Q15149, P14625, Q09666, P08670, P07237, P11021, Q9Y4L1, P13796
O75955, P46940, Q14254, P27797, P38646, Q15149, P14625, Q09666, P08670, P07237, P11021, Q9Y4L1, P13796
P06576, P00367, P23368, P40926, P10809, P13804, P25705, P00505, P48735, Q99798, P09622, P38646
P46940, P27105, Q14624, P05546, P27797, P48735, P00505, P14625, P18428, Q09666, P50995, P08670, P01009, P13804, P11021, P01024, P22695, O75955, Q14254, P40926, P02768, P38646, Q15149, P06576, P10809, P07237, P25705, Q9Y4L1, P02647, P13796, Q9Y277
P00367, P40926, P23368, P43304, P48735, P00505, P09622, P38646, P06576, P10809, P25705, P13804, Q99798, P22695, Q9Y277
O75955, P46940, Q14254, P27797, P38646, Q15149, P14625, Q09666, P08670, P07237, P11021, Q9Y4L1, P13796
O75955, P46940, Q14254, P27797, P38646, Q15149, P14625, Q09666, P08670, P07237, P11021, Q9Y4L1, P13796
Q14624, P14625, P02768, P27797, P01009, Q9Y4L1, P02647
Q14624, P14625, P02768, P27797, P01009, Q9Y4L1, P02647
O75955, P27105, Q14254, Q14624, P02768, P27797, P09622, P14625, P10809, P50995, P01009, P07237, P11021, Q9Y4L1, P02647
Q03252, P06576, P40926, P10809, P20700, Q13185, P43304, P25705, P00505, P48735, P22695
P14625, P07237, P11021, Q9Y4L1
P27105, P00367, P40926, P23368, P43304, P48735, P00505, P09622, P38646, P06576, P10809, P25705, P13804, P11021, Q99798, P22695, Q9Y277
ACAT1, GLUD1, ME2, MDH2, GOT2, IDH2, ACO2, DLD
MDH2, IDH2, ACO2, DLD
P00505, P48735, Q99798
P40926, Q99798, P09622
P40926, P00505, P48735, Q99798, P09622
P06576, P25705, P22695, Q9Y277
P00505, P48735, Q99798
P06576, P25705, P22695, Q9Y277
