# Supplementary material for: Proteomics Study of Peripheral Blood Mononuclear Cells (PBMCs) in Autistic Children
Source: Front Cell Neurosci. 2019 Mar 19;13:105. doi: 10.3389/fncel.2019.00105 (PMC6433831; doi:10.3389/fncel.2019.00105)
Supplement: TABLE S5 — Differentially expressed proteins associated with gene ontology (GO) by using ClueGO analysis. [file Table_5.XLSX]

## Sheet: Table S5
	Table S5. The differentially expressed proteins are associated with gene ontology (GO) by using ClueGO analysis.
GOID	GOTerm	Ontology Source	Term PValue	Term PValue Corrected with Bonferroni step down	Group PValue	Group PValue Corrected with Bonferroni step down	GOLevels	GOGroupsa	% Associated Genes	Nr. Genes	Associated Genes Found
GO:0044548	S100 protein binding	GO_MolecularFunction-EBI-QuickGO-GOA_28.08.2017_00h00	2.8624e-06	3.72112e-05	2.8624e-06	5.72479e-06	[3]	Group0	23.0769	3	[AHNAK, ANXA11, IQGAP1]
GO:0006953	acute-phase response	GO_BiologicalProcess-EBI-QuickGO-GOA_28.08.2017_00h00	0.000288115	0.000576231	0.000288115	0.000288115	[6]	Group1	5.17241	3	[ITIH4, LBP, SERPINA1]
GO:0034975	protein folding in endoplasmic reticulum	GO_BiologicalProcess-EBI-QuickGO-GOA_28.08.2017_00h00	3.63743e-06	4.36492e-05	1.01774e-06	3.05322e-06	[3]	Group2	21.4286	3	[CALR, HSP90B1, HSPA5]
GO:0051082	unfolded protein binding	GO_MolecularFunction-EBI-QuickGO-GOA_28.08.2017_00h00	7.78087e-06	7.00279e-05	1.01774e-06	3.05322e-06	[3]	Group2	4.03226	5	[CALR, HSP90B1, HSPA5, HSPA9, HSPD1]
GO:0051087	chaperone binding	GO_MolecularFunction-EBI-QuickGO-GOA_28.08.2017_00h00	1.99181e-06	2.78853e-05	1.01774e-06	3.05322e-06	[3]	Group2	5.31915	5	[ALB, CALR, HSPA5, HSPD1, HYOU1]
GO:0006984	ER-nucleus signaling pathway	GO_BiologicalProcess-EBI-QuickGO-GOA_28.08.2017_00h00	0.000164007	0.000492021	1.01774e-06	3.05322e-06	[3, 4, 5]	Group2	6.25	3	[CALR, HSP90B1, HSPA5]
GO:0036500	ATF6-mediated unfolded protein response	GO_BiologicalProcess-EBI-QuickGO-GOA_28.08.2017_00h00	1.65649e-06	2.48474e-05	1.01774e-06	3.05322e-06	[4, 5, 6, 7, 8]	Group2	27.2727	3	[CALR, HSP90B1, HSPA5]
GO:0051287	NAD binding	GO_MolecularFunction-EBI-QuickGO-GOA_28.08.2017_00h00	1.36524e-05	0.000109219	2.11356e-08	1.05678e-07	[4, 5]	Group3	6.06061	4	[DLD, GLUD1, IDH2, ME2]
GO:0009060	aerobic respiration	GO_BiologicalProcess-EBI-QuickGO-GOA_28.08.2017_00h00	6.45942e-07	1.1627e-05	2.11356e-08	1.05678e-07	[5, 6]	Group3	6.66667	5	[ACO2, DLD, IDH2, MDH2, UQCRC2]
GO:0006099	tricarboxylic acid cycle	GO_BiologicalProcess-EBI-QuickGO-GOA_28.08.2017_00h00	1.04238e-06	1.77204e-05	2.11356e-08	1.05678e-07	[3, 6, 7, 8]	Group3	11.4286	4	[ACO2, DLD, IDH2, MDH2]
GO:0043648	dicarboxylic acid metabolic process	GO_BiologicalProcess-EBI-QuickGO-GOA_28.08.2017_00h00	1.92734e-07	3.66194e-06	2.11356e-08	1.05678e-07	[6]	Group3	5.21739	6	[DLD, GLUD1, GOT2, IDH2, MDH2, ME2]
GO:0072350	tricarboxylic acid metabolic process	GO_BiologicalProcess-EBI-QuickGO-GOA_28.08.2017_00h00	3.79506e-08	7.59011e-07	2.11356e-08	1.05678e-07	[6]	Group3	11.6279	5	[ACO2, DLD, GLUD1, IDH2, MDH2]
GO:0006101	citrate metabolic process	GO_BiologicalProcess-EBI-QuickGO-GOA_28.08.2017_00h00	1.62697e-06	2.60316e-05	2.11356e-08	1.05678e-07	[7]	Group3	10.2564	4	[ACO2, DLD, IDH2, MDH2]
GO:0006103	2-oxoglutarate metabolic process	GO_BiologicalProcess-EBI-QuickGO-GOA_28.08.2017_00h00	1.74533e-05	0.00010472	2.11356e-08	1.05678e-07	[7]	Group3	13.0435	3	[DLD, GOT2, IDH2]
GO:0097006	regulation of plasma lipoprotein particle levels	GO_BiologicalProcess-EBI-QuickGO-GOA_28.08.2017_00h00	5.29662e-05	0.000211865	3.49383e-07	1.39753e-06	[2, 3]	Group4	4.30108	4	[ALB, APOA1, LCP1, P4HB]
GO:0019915	lipid storage	GO_BiologicalProcess-EBI-QuickGO-GOA_28.08.2017_00h00	0.000441154	0.000441154	3.49383e-07	1.39753e-06	[3, 4]	Group4	4.47761	3	[APOA1, C3, LCP1]
GO:0071827	plasma lipoprotein particle organization	GO_BiologicalProcess-EBI-QuickGO-GOA_28.08.2017_00h00	4.84897e-06	5.33387e-05	3.49383e-07	1.39753e-06	[2, 5]	Group4	7.84314	4	[ALB, APOA1, LCP1, P4HB]
GO:0034367	macromolecular complex remodeling	GO_BiologicalProcess-EBI-QuickGO-GOA_28.08.2017_00h00	4.37551e-05	0.000218776	3.49383e-07	1.39753e-06	[4]	Group4	9.67742	3	[ALB, APOA1, LCP1]
GO:0071825	protein-lipid complex subunit organization	GO_BiologicalProcess-EBI-QuickGO-GOA_28.08.2017_00h00	6.10698e-06	6.10698e-05	3.49383e-07	1.39753e-06	[4]	Group4	7.40741	4	[ALB, APOA1, LCP1, P4HB]
GO:0034369	plasma lipoprotein particle remodeling	GO_BiologicalProcess-EBI-QuickGO-GOA_28.08.2017_00h00	4.37551e-05	0.000218776	3.49383e-07	1.39753e-06	[3, 4, 6]	Group4	9.67742	3	[ALB, APOA1, LCP1]
GO:0034368	protein-lipid complex remodeling	GO_BiologicalProcess-EBI-QuickGO-GOA_28.08.2017_00h00	4.37551e-05	0.000218776	3.49383e-07	1.39753e-06	[5]	Group4	9.67742	3	[ALB, APOA1, LCP1]
GO:0070671	response to interleukin-12	GO_BiologicalProcess-EBI-QuickGO-GOA_28.08.2017_00h00	1.44959e-05	0.000101472	3.49383e-07	1.39753e-06	[5]	Group4	5.97015	4	[HSPA9, LCP1, LMNB1, P4HB]
GO:0035722	interleukin-12-mediated signaling pathway	GO_BiologicalProcess-EBI-QuickGO-GOA_28.08.2017_00h00	1.36524e-05	0.000109219	3.49383e-07	1.39753e-06	[5, 6, 7]	Group4	6.06061	4	[HSPA9, LCP1, LMNB1, P4HB]
GO:0071349	cellular response to interleukin-12	GO_BiologicalProcess-EBI-QuickGO-GOA_28.08.2017_00h00	1.36524e-05	0.000109219	3.49383e-07	1.39753e-06	[6]	Group4	6.06061	4	[HSPA9, LCP1, LMNB1, P4HB]
	a The different GOGroups are indicated with different color corresponding to Figure 4A.
